# Supplementary material for: Data-driven design of molecular nanomagnets
Source: Nat Commun. 2022 Dec 9;13:7626. doi: 10.1038/s41467-022-35336-9 (PMC9734471; doi:10.1038/s41467-022-35336-9)
Supplement: Supplementary file 4 — Supplementary Data 1 [file 41467_2022_35336_MOESM4_ESM.zip]

Archive with 1 entries (1 files):
- SIMDAVIS_dataset_release2022_07_14.tsv
