# Supplementary material for: Data-driven design of molecular nanomagnets
Source: Nat Commun. 2022 Dec 9;13:7626. doi: 10.1038/s41467-022-35336-9 (PMC9734471; doi:10.1038/s41467-022-35336-9)
Supplement: Supplementary file 4 — Supplementary Data 1 [file 41467_2022_35336_MOESM4_ESM.zip › SIMDAVIS_dataset_release2022_07_14.tsv]

sample_ID	paper_number	compound	chemical_family	Ln_ion	Ln_anisotropy	Ln_Kramers	concentration	coordination_number	number_of_ligands	coordination_elements	X_im_max	T_B3	T_B3H	H	Fit	Ueff	Ueff_2	Ueff_ff	tau0	tau0_ff	C	n	tau_qtm	Hyst	T_hyst	link_to_CIF	CCDC_COD_ID	CIF_file_name	CIF_type	closest_polyhedron	CSM	slope_CSM	axial_distortion	pyCF_coordination_number	mol_cluster	mag_struct_cluster	mol_cluster_2	mag_struct_cluster_2	year	pub_year	DOI	reference
1	2003_01	[Pc2Tb]TBA	LnPc2	Tb3+	Oblate	Non-Kramers	100	8	2	Nitrogen	T_B3 > 2K	40	NA	NA	NA	NA	NA	NA	NA	NA	NA	NA	NA	Full Hysteresis	1.7	NA	NA	NA	NA	NA	NA	NA	NA	NA	D	Unassigned	F	Unassigned	2003-2010	2003	10.1021/ja029629n	Ishikawa, N., Sugita, M., Ishikawa, T., Koshihara, S. & Kaizu, Y. 2003 Lanthanide Double-Decker Complexes Functioning as Magnets at the Single-Molecular Level. Journal of the American Chemical Society 125, 8694–8695. (doi:10.1021/ja029629n)
2	2003_01	[Pc2Dy]TBA	LnPc2	Dy3+	Oblate	Kramers	100	8	2	Nitrogen	T_B3 > 2K	10	NA	NA	NA	NA	NA	NA	NA	NA	NA	NA	NA	Pinched Hysteresis	1.7	NA	NA	NA	NA	NA	NA	NA	NA	NA	D	Unassigned	F	Unassigned	2003-2010	2003	10.1021/ja029629n	Ishikawa, N., Sugita, M., Ishikawa, T., Koshihara, S. & Kaizu, Y. 2003 Lanthanide Double-Decker Complexes Functioning as Magnets at the Single-Molecular Level. Journal of the American Chemical Society 125, 8694–8695. (doi:10.1021/ja029629n)
3	2003_01	[Pc2Ho]TBA	LnPc2	Ho3+	Oblate	Non-Kramers	100	8	2	Nitrogen	No Freq-dependent X''	NA	NA	NA	NA	NA	NA	NA	NA	NA	NA	NA	NA	Not Measured	NA	NA	NA	NA	NA	NA	NA	NA	NA	NA	D	Unassigned	F	Unassigned	2003-2010	2003	10.1021/ja029629n	Ishikawa, N., Sugita, M., Ishikawa, T., Koshihara, S. & Kaizu, Y. 2003 Lanthanide Double-Decker Complexes Functioning as Magnets at the Single-Molecular Level. Journal of the American Chemical Society 125, 8694–8695. (doi:10.1021/ja029629n)
4	2003_01	[Pc2Er]TBA	LnPc2	Er3+	Prolate	Kramers	100	8	2	Nitrogen	No Freq-dependent X''	NA	NA	NA	NA	NA	NA	NA	NA	NA	NA	NA	NA	Not Measured	NA	NA	NA	NA	NA	NA	NA	NA	NA	NA	D	Unassigned	F	Unassigned	2003-2010	2003	10.1021/ja029629n	Ishikawa, N., Sugita, M., Ishikawa, T., Koshihara, S. & Kaizu, Y. 2003 Lanthanide Double-Decker Complexes Functioning as Magnets at the Single-Molecular Level. Journal of the American Chemical Society 125, 8694–8695. (doi:10.1021/ja029629n)
5	2003_01	[Pc2Tm]TBA	LnPc2	Tm3+	Prolate	Non-Kramers	100	8	2	Nitrogen	No Freq-dependent X''	NA	NA	NA	NA	NA	NA	NA	NA	NA	NA	NA	NA	Not Measured	NA	NA	NA	NA	NA	NA	NA	NA	NA	NA	D	Unassigned	F	Unassigned	2003-2010	2003	10.1021/ja029629n	Ishikawa, N., Sugita, M., Ishikawa, T., Koshihara, S. & Kaizu, Y. 2003 Lanthanide Double-Decker Complexes Functioning as Magnets at the Single-Molecular Level. Journal of the American Chemical Society 125, 8694–8695. (doi:10.1021/ja029629n)
6	2003_01	[Pc2Yb]TBA	LnPc2	Yb3+	Prolate	Kramers	100	8	2	Nitrogen	No Freq-dependent X''	NA	NA	NA	NA	NA	NA	NA	NA	NA	NA	NA	NA	Not Measured	NA	NA	NA	NA	NA	NA	NA	NA	NA	NA	D	Unassigned	F	Unassigned	2003-2010	2003	10.1021/ja029629n	Ishikawa, N., Sugita, M., Ishikawa, T., Koshihara, S. & Kaizu, Y. 2003 Lanthanide Double-Decker Complexes Functioning as Magnets at the Single-Molecular Level. Journal of the American Chemical Society 125, 8694–8695. (doi:10.1021/ja029629n)
7	2003_01	[Pc2Tb]TBA:[Pc2Y]TBA = 1/4	LnPc2	Tb3+	Oblate	Non-Kramers	20	8	2	Nitrogen	T_B3 > 2K	40	NA	NA	X''(T)	331.2	NA	NA	6.25e-8	NA	NA	NA	NA	Not Measured	NA	NA	NA	NA	NA	NA	NA	NA	NA	NA	D	III	F	VIII	2003-2010	2003	10.1021/ja029629n	Ishikawa, N., Sugita, M., Ishikawa, T., Koshihara, S. & Kaizu, Y. 2003 Lanthanide Double-Decker Complexes Functioning as Magnets at the Single-Molecular Level. Journal of the American Chemical Society 125, 8694–8695. (doi:10.1021/ja029629n)
8	2003_01	[Pc2Dy]TBA:[Pc2Y]TBA = 1/4	LnPc2	Dy3+	Oblate	Kramers	20	8	2	Nitrogen	T_B3 > 2K	10	NA	NA	X''(T)	40.32	NA	NA	6.25e-6	NA	NA	NA	NA	Not Measured	NA	NA	NA	NA	NA	NA	NA	NA	NA	NA	D	III	F	VIII	2003-2010	2003	10.1021/ja029629n	Ishikawa, N., Sugita, M., Ishikawa, T., Koshihara, S. & Kaizu, Y. 2003 Lanthanide Double-Decker Complexes Functioning as Magnets at the Single-Molecular Level. Journal of the American Chemical Society 125, 8694–8695. (doi:10.1021/ja029629n)
9	2004_01	[Pc2Tb]TBA:[Pc2Y]TBA = 1/50	LnPc2	Tb3+	Oblate	Non-Kramers	2	8	2	Nitrogen	T_B3 > 2K	40	NA	NA	NA	374.4	NA	NA	2e-8	NA	NA	NA	NA	Not Measured	NA	NA	NA	NA	NA	NA	NA	NA	NA	NA	D	III	F	VIII	2003-2010	2004	10.1021/jp0376065	Ishikawa, N., Sugita, M., Ishikawa, T., Koshihara, S. & Kaizu, Y. 2004 Mononuclear Lanthanide Complexes with a Long Magnetization Relaxation Time at High Temperatures: A New Category of Magnets at the Single-Molecular Level. The Journal of Physical Chemistry B 108, 11265–11271. (doi:10.1021/jp0376065)
10	2004_01	[Pc2Dy]TBA:[Pc2Y]TBA = 1/50	LnPc2	Dy3+	Oblate	Kramers	2	8	2	Nitrogen	T_B3 > 2K	10	NA	NA	NA	44.64	NA	NA	3.33e-6	NA	NA	NA	NA	Not Measured	NA	NA	NA	NA	NA	NA	NA	NA	NA	NA	D	III	F	VIII	2003-2010	2004	10.1021/jp0376065	Ishikawa, N., Sugita, M., Ishikawa, T., Koshihara, S. & Kaizu, Y. 2004 Mononuclear Lanthanide Complexes with a Long Magnetization Relaxation Time at High Temperatures: A New Category of Magnets at the Single-Molecular Level. The Journal of Physical Chemistry B 108, 11265–11271. (doi:10.1021/jp0376065)
11	2004_02	[Pc2TbIII]0	LnPc2	Tb3+	Oblate	Non-Kramers	100	8	2	Nitrogen	T_B3 > 2K	50	NA	NA	NA	590.4	NA	NA	1.47e-9	NA	NA	NA	NA	Not Measured	NA	NA	NA	NA	NA	NA	NA	NA	NA	NA	D	III	F	VIII	2003-2010	2004	10.1021/ic049348b	Ishikawa, N., Sugita, M., Tanaka, N., Ishikawa, T., Koshihara, S. & Kaizu, Y. 2004 Upward Temperature Shift of the Intrinsic Phase Lag of the Magnetization of Bis(phthalocyaninato)terbium by Ligand Oxidation Creating anS=1/2Spin. Inorganic Chemistry 43, 5498–5500. (doi:10.1021/ic049348b)
12	2004_02	[(C12H25O)8Pc]2Tb	LnPc2	Tb3+	Oblate	Non-Kramers	100	8	2	Nitrogen	T_B3 > 2K	48	NA	NA	NA	NA	NA	NA	NA	NA	NA	NA	NA	Not Measured	NA	NA	NA	NA	NA	NA	NA	NA	NA	NA	D	Unassigned	F	Unassigned	2003-2010	2004	10.1021/ic049348b	Ishikawa, N., Sugita, M., Tanaka, N., Ishikawa, T., Koshihara, S. & Kaizu, Y. 2004 Upward Temperature Shift of the Intrinsic Phase Lag of the Magnetization of Bis(phthalocyaninato)terbium by Ligand Oxidation Creating anS=1/2Spin. Inorganic Chemistry 43, 5498–5500. (doi:10.1021/ic049348b)
13	2004_02	[Pc2Tb]0:[Pc2Y]0 = 1/10	LnPc2	Tb3+	Oblate	Non-Kramers	9.09	8	2	Nitrogen	T_B3 > 2K	46	NA	NA	NA	NA	NA	NA	NA	NA	NA	NA	NA	Not Measured	NA	NA	NA	NA	NA	NA	NA	NA	NA	NA	D	Unassigned	F	Unassigned	2003-2010	2004	10.1021/ic049348b	Ishikawa, N., Sugita, M., Tanaka, N., Ishikawa, T., Koshihara, S. & Kaizu, Y. 2004 Upward Temperature Shift of the Intrinsic Phase Lag of the Magnetization of Bis(phthalocyaninato)terbium by Ligand Oxidation Creating anS=1/2Spin. Inorganic Chemistry 43, 5498–5500. (doi:10.1021/ic049348b)
14	2005_01	[PcTbPcYPc*]:[Pc2Pc*Y2]	LnPc2	Tb3+	Oblate	Non-Kramers	5	8	2	Nitrogen	Not Measured	NA	NA	NA	NA	NA	NA	NA	NA	NA	NA	NA	NA	Not Measured	NA	NA	NA	NA	NA	NA	NA	NA	NA	NA	D	Unassigned	F	Unassigned	2003-2010	2005	10.1002/anie.200461546	Ishikawa, N., Otsuka, S. & Kaizu, Y. 2005 The Effect of the f-f Interaction on the Dynamic Magnetism of a Coupled 4f8 System in a Dinuclear Terbium Complex with Phthalocyanines. Angewandte Chemie International Edition 44, 731–733. (doi:10.1002/anie.200461546)
15	2005_01	[PcYPcTbPc*]:[Pc2Pc*Y2]	LnPc2	Tb3+	Oblate	Non-Kramers	5	8	2	Nitrogen	Not Measured	NA	NA	NA	NA	NA	NA	NA	NA	NA	NA	NA	NA	Not Measured	NA	NA	NA	NA	NA	NA	NA	NA	NA	NA	D	Unassigned	F	Unassigned	2003-2010	2005	10.1002/anie.200461546	Ishikawa, N., Otsuka, S. & Kaizu, Y. 2005 The Effect of the f-f Interaction on the Dynamic Magnetism of a Coupled 4f8 System in a Dinuclear Terbium Complex with Phthalocyanines. Angewandte Chemie International Edition 44, 731–733. (doi:10.1002/anie.200461546)
16	2005_02	[(Pc)2Ho0.02Y0.98]-TBA+	LnPc2	Ho3+	Oblate	Non-Kramers	2	8	2	Nitrogen	Not Measured	NA	NA	NA	NA	NA	NA	NA	NA	NA	NA	NA	NA	Full Hysteresis	0.5	NA	NA	NA	NA	NA	NA	NA	NA	NA	D	Unassigned	F	Unassigned	2003-2010	2005	10.1021/ja0428661	Ishikawa, N., Sugita, M. & Wernsdorfer, W. 2005 Nuclear Spin Driven Quantum Tunneling of Magnetization in a New Lanthanide Single-Molecule Magnet: Bis(Phthalocyaninato)holmium Anion. Journal of the American Chemical Society 127, 3650–3651. (doi:10.1021/ja0428661)
17	2005_02	[(Pc)2Ho0.2Y0.8]-TBA+	LnPc2	Ho3+	Oblate	Non-Kramers	20	8	2	Nitrogen	Not Measured	NA	NA	NA	NA	NA	NA	NA	NA	NA	NA	NA	NA	Full Hysteresis	0.04	NA	NA	NA	NA	NA	NA	NA	NA	NA	D	Unassigned	F	Unassigned	2003-2010	2005	10.1021/ja0428661	Ishikawa, N., Sugita, M. & Wernsdorfer, W. 2005 Nuclear Spin Driven Quantum Tunneling of Magnetization in a New Lanthanide Single-Molecule Magnet: Bis(Phthalocyaninato)holmium Anion. Journal of the American Chemical Society 127, 3650–3651. (doi:10.1021/ja0428661)
18	2005_03	[(Pc)2Tb0.02Y0.98]-TBA+	LnPc2	Tb3+	Oblate	Non-Kramers	2	8	2	Nitrogen	Not Measured	NA	NA	NA	NA	NA	NA	NA	NA	NA	NA	NA	NA	Full Hysteresis	0.04	NA	NA	NA	NA	NA	NA	NA	NA	NA	D	Unassigned	F	Unassigned	2003-2010	2005	10.1002/anie.200462638	Ishikawa, N., Sugita, M. & Wernsdorfer, W. 2005 Quantum Tunneling of Magnetization in Lanthanide Single-Molecule Magnets: Bis(phthalocyaninato)terbium and Bis(phthalocyaninato)dysprosium Anions. Angewandte Chemie International Edition 44, 2931–2935. (doi:10.1002/anie.200462638)
19	2005_03	[(Pc)2Dy0.02Y0.98]-TBA+	LnPc2	Dy3+	Oblate	Kramers	2	8	2	Nitrogen	Not Measured	NA	NA	NA	NA	NA	NA	NA	NA	NA	NA	NA	NA	Full Hysteresis	0.04	NA	NA	NA	NA	NA	NA	NA	NA	NA	D	Unassigned	F	Unassigned	2003-2010	2005	10.1002/anie.200462638	Ishikawa, N., Sugita, M. & Wernsdorfer, W. 2005 Quantum Tunneling of Magnetization in Lanthanide Single-Molecule Magnets: Bis(phthalocyaninato)terbium and Bis(phthalocyaninato)dysprosium Anions. Angewandte Chemie International Edition 44, 2931–2935. (doi:10.1002/anie.200462638)
20	2006_01	(ET)4[Dy(NCS)6]CH2Cl2	Radical	Dy3+	Oblate	Kramers	100	6	6	Nitrogen	Freq-dependent X''	NA	NA	NA	NA	NA	NA	NA	NA	NA	NA	NA	NA	Not Measured	NA	NA	NA	NA	NA	NA	NA	NA	NA	NA	B	Unassigned	B	Unassigned	2003-2010	2006	10.1080/15421400600698287	Ueki, S., Nogami, T., Ishida, T. & Tamura, M. 2006 ET and TTF Salts with Lanthanide Complex Ions Showing Frequency-Dependent ac Magnetic Susceptibility. Molecular Crystals and Liquid Crystals 455, 129–134. (doi:10.1080/15421400600698287)
21	2006_01	(ET)4[Ho(NCS)6]CH2Cl2	Radical	Ho3+	Oblate	Non-Kramers	100	6	6	Nitrogen	Freq-dependent X''	NA	NA	NA	NA	NA	NA	NA	NA	NA	NA	NA	NA	Not Measured	NA	NA	NA	NA	NA	NA	NA	NA	NA	NA	B	Unassigned	E	Unassigned	2003-2010	2006	10.1080/15421400600698287	Ueki, S., Nogami, T., Ishida, T. & Tamura, M. 2006 ET and TTF Salts with Lanthanide Complex Ions Showing Frequency-Dependent ac Magnetic Susceptibility. Molecular Crystals and Liquid Crystals 455, 129–134. (doi:10.1080/15421400600698287)
22	2006_01	(ET)4[Er(NCS)6]CH2Cl2	Radical	Er3+	Prolate	Kramers	100	6	6	Nitrogen	Freq-dependent X''	NA	NA	NA	NA	NA	NA	NA	NA	NA	NA	NA	NA	Not Measured	NA	NA	NA	NA	NA	NA	NA	NA	NA	NA	C	Unassigned	D	Unassigned	2003-2010	2006	10.1080/15421400600698287	Ueki, S., Nogami, T., Ishida, T. & Tamura, M. 2006 ET and TTF Salts with Lanthanide Complex Ions Showing Frequency-Dependent ac Magnetic Susceptibility. Molecular Crystals and Liquid Crystals 455, 129–134. (doi:10.1080/15421400600698287)
23	2006_01	(ET)4[Yb(NCS)6]CH2Cl2	Radical	Yb3+	Prolate	Kramers	100	6	6	Nitrogen	Freq-dependent X''	NA	NA	NA	NA	NA	NA	NA	NA	NA	NA	NA	NA	Not Measured	NA	NA	NA	NA	NA	NA	NA	NA	NA	NA	C	Unassigned	D	Unassigned	2003-2010	2006	10.1080/15421400600698287	Ueki, S., Nogami, T., Ishida, T. & Tamura, M. 2006 ET and TTF Salts with Lanthanide Complex Ions Showing Frequency-Dependent ac Magnetic Susceptibility. Molecular Crystals and Liquid Crystals 455, 129–134. (doi:10.1080/15421400600698287)
24	2006_01	(ET)5[Tb(NCS)6NO3]CH2Cl2	Radical	Tb3+	Oblate	Non-Kramers	100	8	7	Oxygen+Nitrogen	Freq-dependent X''	NA	NA	NA	NA	NA	NA	NA	NA	NA	NA	NA	NA	Not Measured	NA	NA	NA	NA	NA	NA	NA	NA	NA	NA	B	Unassigned	E	Unassigned	2003-2010	2006	10.1080/15421400600698287	Ueki, S., Nogami, T., Ishida, T. & Tamura, M. 2006 ET and TTF Salts with Lanthanide Complex Ions Showing Frequency-Dependent ac Magnetic Susceptibility. Molecular Crystals and Liquid Crystals 455, 129–134. (doi:10.1080/15421400600698287)
25	2006_01	(ET)5[Dy(NCS)6NO3]CH2Cl2	Radical	Dy3+	Oblate	Kramers	100	8	7	Oxygen+Nitrogen	Freq-dependent X''	NA	NA	NA	NA	NA	NA	NA	NA	NA	NA	NA	NA	Not Measured	NA	NA	NA	NA	NA	NA	NA	NA	NA	NA	B	Unassigned	B	Unassigned	2003-2010	2006	10.1080/15421400600698287	Ueki, S., Nogami, T., Ishida, T. & Tamura, M. 2006 ET and TTF Salts with Lanthanide Complex Ions Showing Frequency-Dependent ac Magnetic Susceptibility. Molecular Crystals and Liquid Crystals 455, 129–134. (doi:10.1080/15421400600698287)
26	2006_01	(TTF)6[Dy(NCS)6]	Radical	Dy3+	Oblate	Kramers	100	6	6	Nitrogen	Freq-dependent X''	NA	NA	NA	NA	NA	NA	NA	NA	NA	NA	NA	NA	Not Measured	NA	NA	NA	NA	NA	NA	NA	NA	NA	NA	B	Unassigned	B	Unassigned	2003-2010	2006	10.1080/15421400600698287	Ueki, S., Nogami, T., Ishida, T. & Tamura, M. 2006 ET and TTF Salts with Lanthanide Complex Ions Showing Frequency-Dependent ac Magnetic Susceptibility. Molecular Crystals and Liquid Crystals 455, 129–134. (doi:10.1080/15421400600698287)
27	2006_02	[N(C2H5)4]3[Tb(dipic)3].nH2O	Other Families	Tb3+	Oblate	Non-Kramers	100	9	3	Oxygen+Nitrogen	No Freq-dependent X''	NA	NA	NA	NA	NA	NA	NA	NA	NA	NA	NA	NA	Not Measured	NA	NA	NA	NA	NA	NA	NA	NA	NA	NA	B	Unassigned	E	Unassigned	2003-2010	2006	10.1021/ic051089i	Sugita, M., Ishikawa, N., Ishikawa, T., Koshihara, S. & Kaizu, Y. 2006 Static Magnetic-Field-Induced Phase Lag in the Magnetization Response of Tris(dipicolinato)lanthanides. Inorganic Chemistry 45, 1299–1304. (doi:10.1021/ic051089i)
28	2006_02	[N(C2H5)4]3[Dy(dipic)3].nH2O	Other Families	Dy3+	Oblate	Kramers	100	9	3	Oxygen+Nitrogen	No Freq-dependent X''	NA	NA	NA	NA	NA	NA	NA	NA	NA	NA	NA	NA	Not Measured	NA	NA	NA	NA	NA	NA	NA	NA	NA	NA	B	Unassigned	C	Unassigned	2003-2010	2006	10.1021/ic051089i	Sugita, M., Ishikawa, N., Ishikawa, T., Koshihara, S. & Kaizu, Y. 2006 Static Magnetic-Field-Induced Phase Lag in the Magnetization Response of Tris(dipicolinato)lanthanides. Inorganic Chemistry 45, 1299–1304. (doi:10.1021/ic051089i)
29	2006_02	[N(C2H5)4]3[Ho(dipic)3].nH2O	Other Families	Ho3+	Oblate	Non-Kramers	100	9	3	Oxygen+Nitrogen	No Freq-dependent X''	NA	NA	NA	NA	NA	NA	NA	NA	NA	NA	NA	NA	Not Measured	NA	NA	NA	NA	NA	NA	NA	NA	NA	NA	B	Unassigned	E	Unassigned	2003-2010	2006	10.1021/ic051089i	Sugita, M., Ishikawa, N., Ishikawa, T., Koshihara, S. & Kaizu, Y. 2006 Static Magnetic-Field-Induced Phase Lag in the Magnetization Response of Tris(dipicolinato)lanthanides. Inorganic Chemistry 45, 1299–1304. (doi:10.1021/ic051089i)
30	2006_02	[N(C2H5)4]3[Er(dipic)3].nH2O	Other Families	Er3+	Prolate	Kramers	100	9	3	Oxygen+Nitrogen	No Freq-dependent X''	NA	2	1000	NA	NA	NA	NA	NA	NA	NA	NA	NA	Not Measured	NA	NA	NA	NA	NA	NA	NA	NA	NA	NA	C	Unassigned	D	Unassigned	2003-2010	2006	10.1021/ic051089i	Sugita, M., Ishikawa, N., Ishikawa, T., Koshihara, S. & Kaizu, Y. 2006 Static Magnetic-Field-Induced Phase Lag in the Magnetization Response of Tris(dipicolinato)lanthanides. Inorganic Chemistry 45, 1299–1304. (doi:10.1021/ic051089i)
31	2006_02	[N(C2H5)4]3[Tm(dipic)3].nH2O	Other Families	Tm3+	Prolate	Non-Kramers	100	9	3	Oxygen+Nitrogen	No Freq-dependent X''	NA	NA	NA	NA	NA	NA	NA	NA	NA	NA	NA	NA	Not Measured	NA	NA	NA	NA	NA	NA	NA	NA	NA	NA	C	Unassigned	D	Unassigned	2003-2010	2006	10.1021/ic051089i	Sugita, M., Ishikawa, N., Ishikawa, T., Koshihara, S. & Kaizu, Y. 2006 Static Magnetic-Field-Induced Phase Lag in the Magnetization Response of Tris(dipicolinato)lanthanides. Inorganic Chemistry 45, 1299–1304. (doi:10.1021/ic051089i)
32	2006_02	[N(C2H5)4]3[Yb(dipic)3].nH2O	Other Families	Yb3+	Prolate	Kramers	100	9	3	Oxygen+Nitrogen	No Freq-dependent X''	NA	4	1000	NA	NA	NA	NA	NA	NA	NA	NA	NA	Not Measured	NA	NA	NA	NA	NA	NA	NA	NA	NA	NA	C	Unassigned	D	Unassigned	2003-2010	2006	10.1021/ic051089i	Sugita, M., Ishikawa, N., Ishikawa, T., Koshihara, S. & Kaizu, Y. 2006 Static Magnetic-Field-Induced Phase Lag in the Magnetization Response of Tris(dipicolinato)lanthanides. Inorganic Chemistry 45, 1299–1304. (doi:10.1021/ic051089i)
33	2007_01	[Zn(μ-L)2Gd(NO3)3]n·solvents	TM near Ln	Gd3+	Isotropic	Kramers	100	10	5	Oxygen	Freq-dependent X''	NA	3.2	4000	NA	NA	NA	NA	NA	NA	NA	NA	NA	Not Measured	NA	https://www.ccdc.cam.ac.uk/structures/Search?Ccdcid=643252	CCDC643252	NA	Isostructural	NA	NA	NA	NA	NA	A	Unassigned	A	Unassigned	2003-2010	2007	10.1007/s11426-007-0076-y	Zhang, W., Zhao, F., Liu, T. & Gao, S. 2007 Syntheses, structures and magnetic properties of a family of one-dimensional M(II)-lanthanide(III) (M = Ni(II) and Zn(II)) coordination polymers. Science in China Series B: Chemistry 50, 308–317. (doi:10.1007/s11426-007-0076-y)
34	2007_01	[Zn(μ-L)2Tb(NO3)3]n·solvents	TM near Ln	Tb3+	Oblate	Non-Kramers	100	10	5	Oxygen	Freq-dependent X''	NA	2.8	4000	NA	NA	NA	NA	NA	NA	NA	NA	NA	Not Measured	NA	https://www.ccdc.cam.ac.uk/structures/Search?Ccdcid=643253	CCDC643253	643253.cif	Isostructural	Others	2.079	NA	NA	10	B	Unassigned	E	Unassigned	2003-2010	2007	10.1007/s11426-007-0076-y	Zhang, W., Zhao, F., Liu, T. & Gao, S. 2007 Syntheses, structures and magnetic properties of a family of one-dimensional M(II)-lanthanide(III) (M = Ni(II) and Zn(II)) coordination polymers. Science in China Series B: Chemistry 50, 308–317. (doi:10.1007/s11426-007-0076-y)
35	2007_01	[Zn(μ-L)2Dy(NO3)3]n·solvents	TM near Ln	Dy3+	Oblate	Kramers	100	10	5	Oxygen	No Freq-dependent X''	NA	4	4000	NA	NA	NA	NA	NA	NA	NA	NA	NA	Not Measured	NA	https://www.ccdc.cam.ac.uk/structures/Search?Ccdcid=643254	CCDC643254	643254.cif	Isostructural	Others	2.015	NA	NA	10	B	Unassigned	C	Unassigned	2003-2010	2007	10.1007/s11426-007-0076-y	Zhang, W., Zhao, F., Liu, T. & Gao, S. 2007 Syntheses, structures and magnetic properties of a family of one-dimensional M(II)-lanthanide(III) (M = Ni(II) and Zn(II)) coordination polymers. Science in China Series B: Chemistry 50, 308–317. (doi:10.1007/s11426-007-0076-y)
36	2007_01	[Zn(μ-L)2Ho(NO3)3]n·solvents	TM near Ln	Ho3+	Oblate	Non-Kramers	100	10	5	Oxygen	No Freq-dependent X''	NA	NA	NA	NA	NA	NA	NA	NA	NA	NA	NA	NA	Not Measured	NA	https://www.ccdc.cam.ac.uk/structures/Search?Ccdcid=643255	CCDC643255	643255.cif	Isostructural	Others	2.561	NA	NA	10	B	Unassigned	E	Unassigned	2003-2010	2007	10.1007/s11426-007-0076-y	Zhang, W., Zhao, F., Liu, T. & Gao, S. 2007 Syntheses, structures and magnetic properties of a family of one-dimensional M(II)-lanthanide(III) (M = Ni(II) and Zn(II)) coordination polymers. Science in China Series B: Chemistry 50, 308–317. (doi:10.1007/s11426-007-0076-y)
37	2007_02	[{Pc(OEt)8}2TbIII]-(n-Bu4N)+	LnPc2	Tb3+	Oblate	Non-Kramers	100	8	2	Nitrogen	T_B3 > 2K	40	NA	NA	NA	NA	NA	NA	NA	NA	NA	NA	NA	Not Measured	NA	NA	NA	NA	NA	NA	NA	NA	NA	NA	D	Unassigned	F	Unassigned	2003-2010	2007	10.1021/ic700954t	Takamatsu, S., Ishikawa, T., Koshihara, S. & Ishikawa, N. 2007 Significant Increase of the Barrier Energy for Magnetization Reversal of a Single-4f-Ionic Single-Molecule Magnet by a Longitudinal Contraction of the Coordination Space. Inorganic Chemistry 46, 7250–7252. (doi:10.1021/ic700954t)
38	2007_02	[{Pc(OEt)8}2TbIII]+(SbCl6)-	LnPc2	Tb3+	Oblate	Non-Kramers	100	8	2	Nitrogen	T_B3 > 2K	52	NA	NA	NA	792	NA	NA	4.2e-11	NA	NA	NA	NA	Not Measured	NA	NA	NA	NA	NA	NA	NA	NA	NA	NA	D	III	F	VIII	2003-2010	2007	10.1021/ic700954t	Takamatsu, S., Ishikawa, T., Koshihara, S. & Ishikawa, N. 2007 Significant Increase of the Barrier Energy for Magnetization Reversal of a Single-4f-Ionic Single-Molecule Magnet by a Longitudinal Contraction of the Coordination Space. Inorganic Chemistry 46, 7250–7252. (doi:10.1021/ic700954t)
39	2007_04	[Dy(hfac)3{NITpPy}]2	Radical	Dy3+	Oblate	Kramers	100	8	5	Oxygen+Nitrogen	Freq-dependent X''	NA	2.5	2000	NA	13.7	NA	NA	6.7e-7	NA	NA	NA	NA	Pinched Hysteresis	4	NA	NA	NA	NA	NA	NA	NA	NA	NA	B	II	B	VII	2003-2010	2007	10.1039/b617898g	Poneti, G., Bernot, K., Bogani, L., Caneschi, A., Sessoli, R., Wernsdorfer, W. & Gatteschi, D. 2007 A rational approach to the modulation of the dynamics of the magnetisation in a dysprosium–nitronyl-nitroxide radical complex. Chem. Commun. , 1807–1809. (doi:10.1039/b617898g)
40	2007_04	[Dy(hfac)3{NITpPy}]2	Radical	Dy3+	Oblate	Kramers	14.93	8	5	Oxygen+Nitrogen	Freq-dependent X''	NA	2.7	2000	NA	NA	NA	NA	NA	NA	NA	NA	NA	Not Measured	NA	NA	NA	NA	NA	NA	NA	NA	NA	NA	B	Unassigned	B	Unassigned	2003-2010	2007	10.1039/b617898g	Poneti, G., Bernot, K., Bogani, L., Caneschi, A., Sessoli, R., Wernsdorfer, W. & Gatteschi, D. 2007 A rational approach to the modulation of the dynamics of the magnetisation in a dysprosium–nitronyl-nitroxide radical complex. Chem. Commun. , 1807–1809. (doi:10.1039/b617898g)
41	2008_01	[ErW10O36]9-	POM	Er3+	Prolate	Kramers	100	8	2	Oxygen	T_B3 > 2K	5	NA	NA	X''(T)	55.2	NA	NA	1.6e-8	NA	NA	NA	NA	Not Measured	NA	www.crystallography.net/cod/4108057.cif	COD4108057	4108057.cif	Proper	Square antiprism	0.048	-0.8999999999999999	1.0225405	8	C	II	D	V	2003-2010	2008	10.1021/ja801659m	AlDamen, M. A., Clemente-Juan, J. M., Coronado, E., Martí-Gastaldo, C. & Gaita-Ariño, A. 2008 Mononuclear Lanthanide Single-Molecule Magnets Based on Polyoxometalates. Journal of the American Chemical Society 130, 8874–8875. (doi:10.1021/ja801659m)
42	2008_02	[{Pc(OEt)8}2DyIII]-(n-Bu4N)+	LnPc2	Dy3+	Oblate	Kramers	100	8	2	Nitrogen	T_B3 > 2K	10	NA	NA	X''(T)	38.88	NA	NA	4.55e-6	NA	NA	NA	NA	Pinched Hysteresis	1.8	NA	NA	NA	NA	NA	NA	NA	NA	NA	D	III	F	VIII	2003-2010	2008	10.1021/ic8014892	Ishikawa, N., Mizuno, Y., Takamatsu, S., Ishikawa, T. & Koshihara, S. 2008 Effects of Chemically Induced Contraction of a Coordination Polyhedron on the Dynamical Magnetism of Bis(phthalocyaninato)disprosium, a Single-4f-Ionic Single-Molecule Magnet with a Kramers Ground State. Inorganic Chemistry 47, 10217–10219. (doi:10.1021/ic8014892)
43	2008_02	[{Pc(OEt)8}2DyIII]+(SbCl6)-	LnPc2	Dy3+	Oblate	Kramers	100	8	2	Nitrogen	T_B3 > 2K	25	NA	NA	X''(T)	79.2	NA	NA	8.33e-6	NA	NA	NA	NA	Full Hysteresis	4	NA	NA	NA	NA	NA	NA	NA	NA	NA	D	III	F	VIII	2003-2010	2008	10.1021/ic8014892	Ishikawa, N., Mizuno, Y., Takamatsu, S., Ishikawa, T. & Koshihara, S. 2008 Effects of Chemically Induced Contraction of a Coordination Polyhedron on the Dynamical Magnetism of Bis(phthalocyaninato)disprosium, a Single-4f-Ionic Single-Molecule Magnet with a Kramers Ground State. Inorganic Chemistry 47, 10217–10219. (doi:10.1021/ic8014892)
44	2009_01	[Tb(W5O18)2]9-	POM	Tb3+	Oblate	Non-Kramers	100	8	2	Oxygen	No Freq-dependent X''	NA	NA	NA	NA	NA	NA	NA	NA	NA	NA	NA	NA	Not Measured	NA	http://www.crystallography.net/cod/4345124.cif	COD4345124	4345124.cif	Isostructural	Square antiprism	0.061	-1.3	1.0325845	8	D	Unassigned	E	Unassigned	2003-2010	2009	10.1021/ic801630z	AlDamen, M. A., Cardona-Serra, S., Clemente-Juan, J. M., Coronado, E., Gaita-Ariño, A., Martí-Gastaldo, C., Luis, F. & Montero, O. 2009 Mononuclear Lanthanide Single Molecule Magnets Based on the Polyoxometalates [Ln(W5O18)2]9−and [Ln(β2-SiW11O39)2]13−(LnIII= Tb, Dy, Ho, Er, Tm, and Yb). Inorganic Chemistry 48, 3467–3479. (doi:10.1021/ic801630z)
45	2009_01	[Dy(W5O18)2]9-	POM	Dy3+	Oblate	Kramers	100	8	2	Oxygen	Freq-dependent X''	NA	NA	NA	NA	NA	NA	NA	NA	NA	NA	NA	NA	Not Measured	NA	http://www.crystallography.net/cod/4345124.cif	COD4345124	NA	Isostructural	NA	NA	NA	NA	NA	B	Unassigned	B	Unassigned	2003-2010	2009	10.1021/ic801630z	AlDamen, M. A., Cardona-Serra, S., Clemente-Juan, J. M., Coronado, E., Gaita-Ariño, A., Martí-Gastaldo, C., Luis, F. & Montero, O. 2009 Mononuclear Lanthanide Single Molecule Magnets Based on the Polyoxometalates [Ln(W5O18)2]9−and [Ln(β2-SiW11O39)2]13−(LnIII= Tb, Dy, Ho, Er, Tm, and Yb). Inorganic Chemistry 48, 3467–3479. (doi:10.1021/ic801630z)
46	2009_01	[Ho(W5O18)2]9-	POM	Ho3+	Oblate	Non-Kramers	100	8	2	Oxygen	Freq-dependent X''	NA	NA	NA	NA	NA	NA	NA	NA	NA	NA	NA	NA	Not Measured	NA	http://www.crystallography.net/cod/4345124.cif	COD4345124	NA	Proper	NA	NA	NA	NA	NA	B	Unassigned	E	Unassigned	2003-2010	2009	10.1021/ic801630z	AlDamen, M. A., Cardona-Serra, S., Clemente-Juan, J. M., Coronado, E., Gaita-Ariño, A., Martí-Gastaldo, C., Luis, F. & Montero, O. 2009 Mononuclear Lanthanide Single Molecule Magnets Based on the Polyoxometalates [Ln(W5O18)2]9−and [Ln(β2-SiW11O39)2]13−(LnIII= Tb, Dy, Ho, Er, Tm, and Yb). Inorganic Chemistry 48, 3467–3479. (doi:10.1021/ic801630z)
47	2009_01	[Er(W5O18)2]9-	POM	Er3+	Prolate	Kramers	100	8	2	Oxygen	T_B3 > 2K	5	NA	NA	X''(T)	55.2	NA	NA	1.6e-8	NA	NA	NA	NA	Not Measured	NA	http://www.crystallography.net/cod/4345124.cif	COD4345124	NA	Isostructural	NA	NA	NA	NA	NA	C	II	D	V	2003-2010	2009	10.1021/ic801630z	AlDamen, M. A., Cardona-Serra, S., Clemente-Juan, J. M., Coronado, E., Gaita-Ariño, A., Martí-Gastaldo, C., Luis, F. & Montero, O. 2009 Mononuclear Lanthanide Single Molecule Magnets Based on the Polyoxometalates [Ln(W5O18)2]9−and [Ln(β2-SiW11O39)2]13−(LnIII= Tb, Dy, Ho, Er, Tm, and Yb). Inorganic Chemistry 48, 3467–3479. (doi:10.1021/ic801630z)
48	2009_01	[Tb(SiW11O39)2]13-	POM	Tb3+	Oblate	Non-Kramers	100	8	2	Oxygen	No Freq-dependent X''	NA	NA	NA	NA	NA	NA	NA	NA	NA	NA	NA	NA	Not Measured	NA	http://www.crystallography.net/cod/4301917.cif	COD4301917	4301917.cif	Isostructural	Square antiprism	0.167	-1.4000000000000001	1.035098	8	D	Unassigned	E	Unassigned	2003-2010	2009	10.1021/ic801630z	AlDamen, M. A., Cardona-Serra, S., Clemente-Juan, J. M., Coronado, E., Gaita-Ariño, A., Martí-Gastaldo, C., Luis, F. & Montero, O. 2009 Mononuclear Lanthanide Single Molecule Magnets Based on the Polyoxometalates [Ln(W5O18)2]9−and [Ln(β2-SiW11O39)2]13−(LnIII= Tb, Dy, Ho, Er, Tm, and Yb). Inorganic Chemistry 48, 3467–3479. (doi:10.1021/ic801630z)
49	2009_01	[Dy(SiW11O39)2]13-	POM	Dy3+	Oblate	Kramers	100	8	2	Oxygen	Freq-dependent X''	NA	NA	NA	NA	NA	NA	NA	NA	NA	NA	NA	NA	Not Measured	NA	http://www.crystallography.net/cod/4301917.cif	COD4301917	NA	Isostructural	NA	NA	NA	NA	NA	B	Unassigned	B	Unassigned	2003-2010	2009	10.1021/ic801630z	AlDamen, M. A., Cardona-Serra, S., Clemente-Juan, J. M., Coronado, E., Gaita-Ariño, A., Martí-Gastaldo, C., Luis, F. & Montero, O. 2009 Mononuclear Lanthanide Single Molecule Magnets Based on the Polyoxometalates [Ln(W5O18)2]9−and [Ln(β2-SiW11O39)2]13−(LnIII= Tb, Dy, Ho, Er, Tm, and Yb). Inorganic Chemistry 48, 3467–3479. (doi:10.1021/ic801630z)
50	2009_01	[Ho(SiW11O39)2]13-	POM	Ho3+	Oblate	Non-Kramers	100	8	2	Oxygen	Freq-dependent X''	NA	NA	NA	NA	NA	NA	NA	NA	NA	NA	NA	NA	Not Measured	NA	http://www.crystallography.net/cod/4301917.cif	COD4301917	NA	Isostructural	NA	NA	NA	NA	NA	B	Unassigned	E	Unassigned	2003-2010	2009	10.1021/ic801630z	AlDamen, M. A., Cardona-Serra, S., Clemente-Juan, J. M., Coronado, E., Gaita-Ariño, A., Martí-Gastaldo, C., Luis, F. & Montero, O. 2009 Mononuclear Lanthanide Single Molecule Magnets Based on the Polyoxometalates [Ln(W5O18)2]9−and [Ln(β2-SiW11O39)2]13−(LnIII= Tb, Dy, Ho, Er, Tm, and Yb). Inorganic Chemistry 48, 3467–3479. (doi:10.1021/ic801630z)
51	2009_01	[Er(SiW11O39)2]13-	POM	Er3+	Prolate	Kramers	100	8	2	Oxygen	Freq-dependent X''	NA	NA	NA	NA	NA	NA	NA	NA	NA	NA	NA	NA	Not Measured	NA	http://www.crystallography.net/cod/4301917.cif	COD4301917	NA	Proper	NA	NA	NA	NA	NA	C	Unassigned	D	Unassigned	2003-2010	2009	10.1021/ic801630z	AlDamen, M. A., Cardona-Serra, S., Clemente-Juan, J. M., Coronado, E., Gaita-Ariño, A., Martí-Gastaldo, C., Luis, F. & Montero, O. 2009 Mononuclear Lanthanide Single Molecule Magnets Based on the Polyoxometalates [Ln(W5O18)2]9−and [Ln(β2-SiW11O39)2]13−(LnIII= Tb, Dy, Ho, Er, Tm, and Yb). Inorganic Chemistry 48, 3467–3479. (doi:10.1021/ic801630z)
52	2009_01	[Tm(SiW11O39)2]13-	POM	Tm3+	Prolate	Non-Kramers	100	8	2	Oxygen	No Freq-dependent X''	NA	NA	NA	NA	NA	NA	NA	NA	NA	NA	NA	NA	Not Measured	NA	http://www.crystallography.net/cod/4301918.cif	COD4301918	4301918.cif	Proper	Square antiprism	0.123	-1.0999999999999999	1.0275605	8	C	Unassigned	D	Unassigned	2003-2010	2009	10.1021/ic801630z	AlDamen, M. A., Cardona-Serra, S., Clemente-Juan, J. M., Coronado, E., Gaita-Ariño, A., Martí-Gastaldo, C., Luis, F. & Montero, O. 2009 Mononuclear Lanthanide Single Molecule Magnets Based on the Polyoxometalates [Ln(W5O18)2]9−and [Ln(β2-SiW11O39)2]13−(LnIII= Tb, Dy, Ho, Er, Tm, and Yb). Inorganic Chemistry 48, 3467–3479. (doi:10.1021/ic801630z)
53	2009_01	[Yb(SiW11O39)2]13-	POM	Yb3+	Prolate	Kramers	100	8	2	Oxygen	Freq-dependent X''	NA	NA	NA	NA	NA	NA	NA	NA	NA	NA	NA	NA	Not Measured	NA	http://www.crystallography.net/cod/4301918.cif	COD4301918	NA	Isostructural	NA	NA	NA	NA	NA	C	Unassigned	D	Unassigned	2003-2010	2009	10.1021/ic801630z	AlDamen, M. A., Cardona-Serra, S., Clemente-Juan, J. M., Coronado, E., Gaita-Ariño, A., Martí-Gastaldo, C., Luis, F. & Montero, O. 2009 Mononuclear Lanthanide Single Molecule Magnets Based on the Polyoxometalates [Ln(W5O18)2]9−and [Ln(β2-SiW11O39)2]13−(LnIII= Tb, Dy, Ho, Er, Tm, and Yb). Inorganic Chemistry 48, 3467–3479. (doi:10.1021/ic801630z)
54	2010_01	[Sm(FTA)3L]	Schiff Base	Sm3+	Prolate	Kramers	100	8	4	Oxygen+Nitrogen	No Freq-dependent X''	NA	NA	NA	NA	NA	NA	NA	NA	NA	NA	NA	NA	Not Measured	NA	http://www.crystallography.net/cod/7105469.cif	COD7105469	7105469.cif	Proper	Triangular dodecahedron	0.886	0.8	0.980032	8	C	Unassigned	D	Unassigned	2003-2010	2010	10.1039/b924547b	Li, D.-P., Wang, T.-W., Li, C.-H., Liu, D.-S., Li, Y.-Z. & You, X.-Z. 2010 Single-ion magnets based on mononuclear lanthanide complexes with chiral Schiff base ligands [Ln(FTA)3L] (Ln = Sm, Eu, Gd, Tb and Dy). Chemical Communications 46, 2929. (doi:10.1039/b924547b)
55	2010_01	[Gd(FTA)3L]	Schiff Base	Gd3+	Isotropic	Kramers	100	8	4	Oxygen+Nitrogen	No Freq-dependent X''	NA	NA	NA	NA	NA	NA	NA	NA	NA	NA	NA	NA	Not Measured	NA	http://www.crystallography.net/cod/7105467.cif	COD7105467	NA	Proper	NA	NA	NA	NA	NA	A	Unassigned	A	Unassigned	2003-2010	2010	10.1039/b924547b	Li, D.-P., Wang, T.-W., Li, C.-H., Liu, D.-S., Li, Y.-Z. & You, X.-Z. 2010 Single-ion magnets based on mononuclear lanthanide complexes with chiral Schiff base ligands [Ln(FTA)3L] (Ln = Sm, Eu, Gd, Tb and Dy). Chemical Communications 46, 2929. (doi:10.1039/b924547b)
56	2010_01	[Tb(FTA)3L]	Schiff Base	Tb3+	Oblate	Non-Kramers	100	8	4	Oxygen+Nitrogen	No Freq-dependent X''	NA	NA	NA	NA	NA	NA	NA	NA	NA	NA	NA	NA	Not Measured	NA	http://www.crystallography.net/cod/7105470.cif	COD7105470	7105470.cif	Proper	Triangular dodecahedron	0.826	0.8	0.980032	8	B	Unassigned	E	Unassigned	2003-2010	2010	10.1039/b924547b	Li, D.-P., Wang, T.-W., Li, C.-H., Liu, D.-S., Li, Y.-Z. & You, X.-Z. 2010 Single-ion magnets based on mononuclear lanthanide complexes with chiral Schiff base ligands [Ln(FTA)3L] (Ln = Sm, Eu, Gd, Tb and Dy). Chemical Communications 46, 2929. (doi:10.1039/b924547b)
57	2010_01	[Dy(FTA)3L]	Schiff Base	Dy3+	Oblate	Kramers	100	8	4	Oxygen+Nitrogen	T_B3 > 2K	12	NA	NA	X''(T)	54.4	NA	NA	8.7e-6	NA	NA	NA	NA	Not Measured	NA	http://www.crystallography.net/cod/7105466.cif	COD7105466	7105466.cif	Proper	Triangular dodecahedron	0.842	0.6	0.985018	8	B	II	B	III	2003-2010	2010	10.1039/b924547b	Li, D.-P., Wang, T.-W., Li, C.-H., Liu, D.-S., Li, Y.-Z. & You, X.-Z. 2010 Single-ion magnets based on mononuclear lanthanide complexes with chiral Schiff base ligands [Ln(FTA)3L] (Ln = Sm, Eu, Gd, Tb and Dy). Chemical Communications 46, 2929. (doi:10.1039/b924547b)
58	2010_02	[Dy(TTA)3(L3)]	Mixed Ligands	Dy3+	Oblate	Kramers	100	8	4	Oxygen+Nitrogen	Freq-dependent X''	NA	8	2000	X''(T)	41	NA	NA	9.9e-7	NA	NA	NA	NA	Not Measured	NA	http://www.crystallography.net/cod/4314655.cif	COD4314655	4314655.cif	Proper	Square antiprism	1.068	-4.3	1.1084245	8	B	II	B	III	2003-2010	2010	10.1021/ic901720a	Wang, Y., Li, X.-L., Wang, T.-W., Song, Y. & You, X.-Z. 2010 Slow Relaxation Processes and Single-Ion Magnetic Behaviors in Dysprosium-Containing Complexes. Inorganic Chemistry 49, 969–976. (doi:10.1021/ic901720a)
59	2010_04	[Tb(hfac)3NIT-2Py].0.5C7H16	Radical	Tb3+	Oblate	Non-Kramers	100	8	4	Oxygen+Nitrogen	T_B3 > 2K	3.5	NA	NA	X''(T)	17.1	NA	NA	9.56e-7	NA	NA	NA	NA	No Hysteresis	NA	http://www.crystallography.net/cod/4315578.cif	COD4315578	4315578.cif	Proper	Square antiprism	0.782	-3.6999999999999997	1.0931845	8	B	II	E	VII	2003-2010	2010	10.1021/ic100008g	Wang, X.-L., Li, L.-C. & Liao, D.-Z. 2010 Slow Magnetic Relaxation in Lanthanide Complexes with Chelating Nitronyl Nitroxide Radical. Inorganic Chemistry 49, 4735–4737. (doi:10.1021/ic100008g)
60	2010_04	[Dy(hfac)3NIT-2Py].0.5C7H17	Radical	Dy3+	Oblate	Kramers	100	8	4	Oxygen+Nitrogen	No Freq-dependent X''	NA	NA	NA	NA	NA	NA	NA	NA	NA	NA	NA	NA	No Hysteresis	NA	http://www.crystallography.net/cod/4315579.cif	COD4315579	4315579.cif	Proper	Square antiprism	0.815	-3.9	1.0982605	8	B	Unassigned	B	Unassigned	2003-2010	2010	10.1021/ic100008g	Wang, X.-L., Li, L.-C. & Liao, D.-Z. 2010 Slow Magnetic Relaxation in Lanthanide Complexes with Chelating Nitronyl Nitroxide Radical. Inorganic Chemistry 49, 4735–4737. (doi:10.1021/ic100008g)
61	2010_09	chiral-derivative of Pc2Tb - disordered	LnPc2	Tb3+	Oblate	Non-Kramers	100	8	2	Nitrogen	T_B3 > 2K	45	NA	NA	NA	607.68	NA	NA	1.71e-10	NA	NA	NA	NA	Not Measured	NA	NA	NA	NA	NA	NA	NA	NA	NA	NA	D	III	F	VIII	2003-2010	2010	10.1002/anie.200905007	Gonidec, M., Luis, F., Vílchez, À., Esquena, J., Amabilino, D. B. & Veciana, J. 2010 A Liquid-Crystalline Single-Molecule Magnet with Variable Magnetic Properties. Angewandte Chemie International Edition 49, 1623–1626. (doi:10.1002/anie.200905007)
62	2010_09	chiral-derivative of Pc2Tb - partially ordered	LnPc2	Tb3+	Oblate	Non-Kramers	100	8	2	Nitrogen	Not Measured	NA	NA	NA	NA	NA	NA	NA	NA	NA	NA	NA	NA	Not Measured	NA	NA	NA	NA	NA	NA	NA	NA	NA	NA	D	Unassigned	F	Unassigned	2003-2010	2010	10.1002/anie.200905007	Gonidec, M., Luis, F., Vílchez, À., Esquena, J., Amabilino, D. B. & Veciana, J. 2010 A Liquid-Crystalline Single-Molecule Magnet with Variable Magnetic Properties. Angewandte Chemie International Edition 49, 1623–1626. (doi:10.1002/anie.200905007)
63	2010_09	chiral-derivative of Pc2Tb - ordered crystalline	LnPc2	Tb3+	Oblate	Non-Kramers	100	8	2	Nitrogen	T_B3 > 2K	40	NA	NA	NA	691.2	NA	NA	6.9e-12	NA	NA	NA	NA	Not Measured	NA	NA	NA	NA	NA	NA	NA	NA	NA	NA	D	III	F	VIII	2003-2010	2010	10.1002/anie.200905007	Gonidec, M., Luis, F., Vílchez, À., Esquena, J., Amabilino, D. B. & Veciana, J. 2010 A Liquid-Crystalline Single-Molecule Magnet with Variable Magnetic Properties. Angewandte Chemie International Edition 49, 1623–1626. (doi:10.1002/anie.200905007)
64	2011_01	[ErIIIZnII3(L1)(OAc)(NO3)2(H2O)1.5(MeOH)0.5]	TM near Ln	Er3+	Prolate	Kramers	100	9	3	Oxygen	No Freq-dependent X''	NA	NA	NA	Argand	8.1	NA	NA	5.3e-7	NA	NA	NA	NA	Not Measured	NA	https://www.ccdc.cam.ac.uk/structures/Search?Ccdcid=805688	CCDC805688	805688.cif	Proper	Others	2.509	NA	NA	9	C	II	D	V	2011	2011	10.1002/anie.201008180	Yamashita, A., Watanabe, A., Akine, S., Nabeshima, T., Nakano, M., Yamamura, T. & Kajiwara, T. 2011 Wheel-Shaped ErIIIZnII3Single-Molecule Magnet: A Macrocyclic Approach to Designing Magnetic Anisotropy. Angewandte Chemie International Edition 50, 4016–4019. (doi:10.1002/anie.201008180)
65	2011_02	Dy(H2BPzMe22)3	Other Families	Dy3+	Oblate	Kramers	100	6	3	Oxygen	No Freq-dependent X''	NA	NA	NA	NA	NA	NA	NA	NA	NA	NA	NA	NA	Not Measured	NA	http://www.crystallography.net/cod/4326123.cif	COD4326123	4326123.cif	Proper	Others	0.12	NA	NA	6	B	Unassigned	C	Unassigned	2011	2011	10.1021/ic201078r	Meihaus, K. R., Rinehart, J. D. & Long, J. R. 2011 Dilution-Induced Slow Magnetic Relaxation and Anomalous Hysteresis in Trigonal Prismatic Dysprosium(III) and Uranium(III) Complexes. Inorganic Chemistry 50, 8484–8489. (doi:10.1021/ic201078r)
66	2011_02	Dy(H2BPzMe22)3	Other Families	Dy3+	Oblate	Kramers	53	6	3	Oxygen	No Freq-dependent X''	NA	NA	NA	NA	NA	NA	NA	NA	NA	NA	NA	NA	Pinched Hysteresis	3	http://www.crystallography.net/cod/4326123.cif	COD4326123	NA	Isostructural	NA	NA	NA	NA	NA	B	Unassigned	C	Unassigned	2011	2011	10.1021/ic201078r	Meihaus, K. R., Rinehart, J. D. & Long, J. R. 2011 Dilution-Induced Slow Magnetic Relaxation and Anomalous Hysteresis in Trigonal Prismatic Dysprosium(III) and Uranium(III) Complexes. Inorganic Chemistry 50, 8484–8489. (doi:10.1021/ic201078r)
67	2011_02	Dy(H2BPzMe22)3	Other Families	Dy3+	Oblate	Kramers	7	6	3	Oxygen	No Freq-dependent X''	NA	NA	NA	NA	NA	NA	NA	NA	NA	NA	NA	NA	Not Measured	NA	http://www.crystallography.net/cod/4326123.cif	COD4326123	NA	Isostructural	NA	NA	NA	NA	NA	B	Unassigned	C	Unassigned	2011	2011	10.1021/ic201078r	Meihaus, K. R., Rinehart, J. D. & Long, J. R. 2011 Dilution-Induced Slow Magnetic Relaxation and Anomalous Hysteresis in Trigonal Prismatic Dysprosium(III) and Uranium(III) Complexes. Inorganic Chemistry 50, 8484–8489. (doi:10.1021/ic201078r)
68	2011_02	Dy(H2BPzMe22)3	Other Families	Dy3+	Oblate	Kramers	2	6	3	Oxygen	No Freq-dependent X''	NA	NA	NA	NA	NA	NA	NA	NA	NA	NA	NA	NA	Not Measured	NA	http://www.crystallography.net/cod/4326123.cif	COD4326123	NA	Isostructural	NA	NA	NA	NA	NA	B	Unassigned	C	Unassigned	2011	2011	10.1021/ic201078r	Meihaus, K. R., Rinehart, J. D. & Long, J. R. 2011 Dilution-Induced Slow Magnetic Relaxation and Anomalous Hysteresis in Trigonal Prismatic Dysprosium(III) and Uranium(III) Complexes. Inorganic Chemistry 50, 8484–8489. (doi:10.1021/ic201078r)
69	2011_02	Dy(H2BPzMe22)3	Other Families	Dy3+	Oblate	Kramers	1	6	3	Oxygen	No Freq-dependent X''	NA	NA	NA	Argand	24.48	NA	NA	4e-7	NA	NA	NA	NA	Not Measured	NA	http://www.crystallography.net/cod/4326123.cif	COD4326123	NA	Isostructural	NA	NA	NA	NA	NA	B	II	C	VI	2011	2011	10.1021/ic201078r	Meihaus, K. R., Rinehart, J. D. & Long, J. R. 2011 Dilution-Induced Slow Magnetic Relaxation and Anomalous Hysteresis in Trigonal Prismatic Dysprosium(III) and Uranium(III) Complexes. Inorganic Chemistry 50, 8484–8489. (doi:10.1021/ic201078r)
70	2011_03	[Dy(NTA)3L] / C56H40F9N2O6Dy	Other Families	Dy3+	Oblate	Kramers	100	8	4	Oxygen+Nitrogen	Freq-dependent X''	NA	5.5	2000	X''(T)	30.3	NA	NA	4.5e-6	NA	NA	NA	NA	Not Measured	NA	http://www.crystallography.net/cod/7106517.cif	COD7106517	7106517.cif	Proper	Triangular dodecahedron	2.067	2.1999999999999997	0.945242	8	B	II	B	VI	2011	2011	10.1039/c1cc11659b	Li, D.-P., Zhang, X.-P., Wang, T.-W., Ma, B.-B., Li, C.-H., Li, Y.-Z. & You, X.-Z. 2011 Distinct magnetic dynamic behavior for two polymorphs of the same Dy(iii) complex. Chemical Communications 47, 6867. (doi:10.1039/c1cc11659b)
71	2011_03	[Dy(NTA)3L] / C56H40F9N2O6Dy	Other Families	Dy3+	Oblate	Kramers	100	8	4	Oxygen+Nitrogen	No Freq-dependent X''	NA	NA	NA	NA	NA	NA	NA	NA	NA	NA	NA	NA	Not Measured	NA	http://www.crystallography.net/cod/7106518.cif	COD7106518	7106518.cif	Proper	Biaugmented trigonal prism	1.003	-2.5	1.0628125	8	B	Unassigned	B	Unassigned	2011	2011	10.1039/c1cc11659b	Li, D.-P., Zhang, X.-P., Wang, T.-W., Ma, B.-B., Li, C.-H., Li, Y.-Z. & You, X.-Z. 2011 Distinct magnetic dynamic behavior for two polymorphs of the same Dy(iii) complex. Chemical Communications 47, 6867. (doi:10.1039/c1cc11659b)
72	2011_04	[{Dy(hfac)3}2Pd(dpk)2]	TM near Ln	Dy3+	Oblate	Kramers	100	8	4	Oxygen+Nitrogen	T_B3 > 2K	4	NA	NA	X''(T)	28.6	NA	NA	8e-8	NA	NA	NA	NA	No Hysteresis	NA	https://www.ccdc.cam.ac.uk/structures/Search?Ccdcid=794454	CCDC794454	794454.cif	Proper	Square antiprism	0.561	-3.1	1.0779805	8	B	II	B	III	2011	2011	10.1016/j.poly.2011.03.020	Okazawa, A., Nojiri, H., Ishida, T. & Kojima, N. 2011 Single-molecule magnet behavior enhanced by magnetic coupling between 4f and 3d spins. Polyhedron 30, 3140–3144. (doi:10.1016/j.poly.2011.03.020)
73	2011_05	[Dy(phen)(acac)3]	Mixed Ligands	Dy3+	Oblate	Kramers	100	8	4	Oxygen+Nitrogen	T_B3 > 2K	17	NA	NA	Argand	63.84	NA	NA	5.728e-6	NA	NA	NA	NA	No Hysteresis	NA	http://www.crystallography.net/cod/7015752.cif	COD7015752	7015752.cif	Proper	Square antiprism	0.425	-3.5999999999999996	1.090648	8	B	II	B	III	2011	2011	10.1039/c1dt10050e	Chen, G.-J., Gao, C.-Y., Tian, J.-L., Tang, J., Gu, W., Liu, X., Yan, S.-P., Liao, D.-Z. & Cheng, P. 2011 Coordination-perturbed single-molecule magnet behaviour of mononuclear dysprosium complexes. Dalton Transactions 40, 5579. (doi:10.1039/c1dt10050e)
74	2011_05	[Dy(phen)2(NO3)2(acac)]·H2O	Mixed Ligands	Dy3+	Oblate	Kramers	100	NA	6	Oxygen+Nitrogen	No Freq-dependent X''	NA	NA	NA	X''(T)	NA	NA	NA	NA	NA	NA	NA	NA	Not Measured	NA	http://www.crystallography.net/cod/7015753.cif	COD7015753	7015753.cif	Proper	Square antiprism	0.817	4.9	0.8787005	8	B	Unassigned	C	Unassigned	2011	2011	10.1039/c1dt10050e	Chen, G.-J., Gao, C.-Y., Tian, J.-L., Tang, J., Gu, W., Liu, X., Yan, S.-P., Liao, D.-Z. & Cheng, P. 2011 Coordination-perturbed single-molecule magnet behaviour of mononuclear dysprosium complexes. Dalton Transactions 40, 5579. (doi:10.1039/c1dt10050e)
75	2011_06	C29H33BrDyN3O10Zn	TM near Ln	Dy3+	Oblate	Kramers	100	9	5	Oxygen	T_B3 > 2K	24	NA	NA	X''(T)	333	NA	NA	1.1e-9	NA	NA	NA	NA	Not Measured	NA	https://www.ccdc.cam.ac.uk/structures/Search?Ccdcid=793485	CCDC793485	793485.cif	Proper	Muffin	1.153	2.8000000000000003	0.930392	9	B	II	C	V	2011	2011	10.1002/chem.201003538	Watanabe, A., Yamashita, A., Nakano, M., Yamamura, T. & Kajiwara, T. 2011 Multi-Path Magnetic Relaxation of Mono-Dysprosium(III) Single-Molecule Magnet with Extremely High Barrier. Chemistry - A European Journal 17, 7428–7432. (doi:10.1002/chem.201003538)
76	2011_07	(Cp*)Er(COT)	Metallocene	Er3+	Prolate	Kramers	100	2	2	Carbon (aromatic rings)	T_B3 > 2K	17	NA	NA	NA	323	197	NA	8.17e-11	NA	NA	NA	NA	Pinched Hysteresis	5	http://www.crystallography.net/cod/4105880.cif	COD4105880	4105880.cif	Proper	NA	NA	NA	NA	21	E	I	G	I	2011	2011	10.1021/ja200198v	Jiang, S.-D., Wang, B.-W., Sun, H.-L., Wang, Z.-M. & Gao, S. 2011 An Organometallic Single-Ion Magnet. Journal of the American Chemical Society 133, 4730–4733. (doi:10.1021/ja200198v)
77	2011_07	(Cp*)Er(COT)	Metallocene	Er3+	Prolate	Kramers	5	2	2	Carbon (aromatic rings)	T_B3 > 2K	NA	NA	NA	X''(T)	NA	NA	NA	NA	NA	NA	NA	NA	Full Hysteresis	1.8	http://www.crystallography.net/cod/4105880.cif	COD4105880	NA	Isostructural	NA	NA	NA	NA	NA	E	Unassigned	G	Unassigned	2011	2011	10.1021/ja200198v	Jiang, S.-D., Wang, B.-W., Sun, H.-L., Wang, Z.-M. & Gao, S. 2011 An Organometallic Single-Ion Magnet. Journal of the American Chemical Society 133, 4730–4733. (doi:10.1021/ja200198v)
78	2011_08	[Zn3Dy(LPr)(NO3)3(MeOH)3]·4H2O	TM near Ln	Dy3+	Oblate	Kramers	100	9	3	Oxygen	Freq-dependent X''	NA	4	1500	NA	25.8	NA	NA	1.2e-6	NA	NA	NA	NA	Not Measured	NA	https://www.ccdc.cam.ac.uk/structures/Search?Ccdcid=780637	CCDC780637	780637.cif	Proper	Others	3.795	NA	NA	9	B	II	C	V	2011	2011	10.1002/chem.201100438	Feltham, H. L. C., Lan, Y., Klöwer, F., Ungur, L., Chibotaru, L. F., Powell, A. K. & Brooker, S. 2011 A Non‐sandwiched Macrocyclic Monolanthanide Single‐Molecule Magnet: The Key Role of Axiality. Chemistry – A European Journal 17, 4362–4365. (doi:10.1002/chem.201100438)
79	2011_09	Zn3Nd(LPr)(NO3)3·2MeOH·3H2O	TM near Ln	Nd3+	Oblate	Kramers	100	NA	3	Oxygen	No Freq-dependent X''	NA	NA	NA	NA	NA	NA	NA	NA	NA	NA	NA	NA	No Hysteresis	NA	NA	NA	NA	NA	NA	NA	NA	NA	NA	B	Unassigned	C	Unassigned	2011	2011	10.1039/c1dt11038a	Feltham, H. L. C., Klöwer, F., Cameron, S. A., Larsen, D. S., Lan, Y., Tropiano, M., Faulkner, S., Powell, A. K. & Brooker, S. 2011 A family of 13 tetranuclear zinc(ii)-lanthanide(iii) complexes of a [3 + 3] Schiff-base macrocycle derived from 1,4-diformyl-2,3-dihydroxybenzene. Dalton Transactions 40, 11425. (doi:10.1039/c1dt11038a)
80	2011_09	[Zn3Pr(LPr)(NO3)2(MeOH)3](NO3)·2H2O	TM near Ln	Pr3+	Oblate	Non-Kramers	100	NA	3	Oxygen	No Freq-dependent X''	NA	NA	NA	NA	NA	NA	NA	NA	NA	NA	NA	NA	No Hysteresis	NA	https://www.ccdc.cam.ac.uk/structures/Search?Ccdcid=813054	CCDC813054	813054.cif	Proper	Others	1.948	NA	NA	10	B	Unassigned	E	Unassigned	2011	2011	10.1039/c1dt11038a	Feltham, H. L. C., Klöwer, F., Cameron, S. A., Larsen, D. S., Lan, Y., Tropiano, M., Faulkner, S., Powell, A. K. & Brooker, S. 2011 A family of 13 tetranuclear zinc(ii)-lanthanide(iii) complexes of a [3 + 3] Schiff-base macrocycle derived from 1,4-diformyl-2,3-dihydroxybenzene. Dalton Transactions 40, 11425. (doi:10.1039/c1dt11038a)
81	2011_09	Zn3Sm(LPr)(NO3)3·3MeOH·3H2O	TM near Ln	Sm3+	Prolate	Kramers	100	NA	3	Oxygen	No Freq-dependent X''	NA	NA	NA	NA	NA	NA	NA	NA	NA	NA	NA	NA	No Hysteresis	NA	NA	NA	NA	NA	NA	NA	NA	NA	NA	C	Unassigned	D	Unassigned	2011	2011	10.1039/c1dt11038a	Feltham, H. L. C., Klöwer, F., Cameron, S. A., Larsen, D. S., Lan, Y., Tropiano, M., Faulkner, S., Powell, A. K. & Brooker, S. 2011 A family of 13 tetranuclear zinc(ii)-lanthanide(iii) complexes of a [3 + 3] Schiff-base macrocycle derived from 1,4-diformyl-2,3-dihydroxybenzene. Dalton Transactions 40, 11425. (doi:10.1039/c1dt11038a)
82	2011_09	Zn3Gd(LPr)(NO3)3·3MeOH·5H2O	TM near Ln	Gd3+	Isotropic	Kramers	100	9	3	Oxygen	No Freq-dependent X''	NA	NA	NA	NA	NA	NA	NA	NA	NA	NA	NA	NA	No Hysteresis	NA	NA	NA	NA	NA	NA	NA	NA	NA	NA	A	Unassigned	A	Unassigned	2011	2011	10.1039/c1dt11038a	Feltham, H. L. C., Klöwer, F., Cameron, S. A., Larsen, D. S., Lan, Y., Tropiano, M., Faulkner, S., Powell, A. K. & Brooker, S. 2011 A family of 13 tetranuclear zinc(ii)-lanthanide(iii) complexes of a [3 + 3] Schiff-base macrocycle derived from 1,4-diformyl-2,3-dihydroxybenzene. Dalton Transactions 40, 11425. (doi:10.1039/c1dt11038a)
83	2011_09	Zn3Tb(LPr)(NO3)3·3MeOH·H2O	TM near Ln	Tb3+	Oblate	Non-Kramers	100	9	3	Oxygen	No Freq-dependent X''	NA	NA	NA	NA	NA	NA	NA	NA	NA	NA	NA	NA	No Hysteresis	NA	NA	NA	NA	NA	NA	NA	NA	NA	NA	B	Unassigned	E	Unassigned	2011	2011	10.1039/c1dt11038a	Feltham, H. L. C., Klöwer, F., Cameron, S. A., Larsen, D. S., Lan, Y., Tropiano, M., Faulkner, S., Powell, A. K. & Brooker, S. 2011 A family of 13 tetranuclear zinc(ii)-lanthanide(iii) complexes of a [3 + 3] Schiff-base macrocycle derived from 1,4-diformyl-2,3-dihydroxybenzene. Dalton Transactions 40, 11425. (doi:10.1039/c1dt11038a)
84	2011_09	Zn3Ho(LPr)(NO3)3·2MeOH·4H2O	TM near Ln	Ho3+	Oblate	Non-Kramers	100	9	3	Oxygen	No Freq-dependent X''	NA	NA	NA	NA	NA	NA	NA	NA	NA	NA	NA	NA	No Hysteresis	NA	NA	NA	NA	NA	NA	NA	NA	NA	NA	B	Unassigned	E	Unassigned	2011	2011	10.1039/c1dt11038a	Feltham, H. L. C., Klöwer, F., Cameron, S. A., Larsen, D. S., Lan, Y., Tropiano, M., Faulkner, S., Powell, A. K. & Brooker, S. 2011 A family of 13 tetranuclear zinc(ii)-lanthanide(iii) complexes of a [3 + 3] Schiff-base macrocycle derived from 1,4-diformyl-2,3-dihydroxybenzene. Dalton Transactions 40, 11425. (doi:10.1039/c1dt11038a)
85	2011_09	Zn3Er(LPr)(NO3)3·2MeOH·5H2O	TM near Ln	Er3+	Prolate	Kramers	100	9	3	Oxygen	No Freq-dependent X''	NA	NA	NA	NA	NA	NA	NA	NA	NA	NA	NA	NA	No Hysteresis	NA	https://www.ccdc.cam.ac.uk/structures/Search?Ccdcid=813054	CCDC813054	NA	Isostructural	NA	NA	NA	NA	NA	C	Unassigned	D	Unassigned	2011	2011	10.1039/c1dt11038a	Feltham, H. L. C., Klöwer, F., Cameron, S. A., Larsen, D. S., Lan, Y., Tropiano, M., Faulkner, S., Powell, A. K. & Brooker, S. 2011 A family of 13 tetranuclear zinc(ii)-lanthanide(iii) complexes of a [3 + 3] Schiff-base macrocycle derived from 1,4-diformyl-2,3-dihydroxybenzene. Dalton Transactions 40, 11425. (doi:10.1039/c1dt11038a)
86	2011_09	Zn3Tm(LPr)(NO3)3·3MeOH	TM near Ln	Tm3+	Prolate	Non-Kramers	100	9	3	Oxygen	No Freq-dependent X''	NA	NA	NA	NA	NA	NA	NA	NA	NA	NA	NA	NA	No Hysteresis	NA	NA	NA	NA	NA	NA	NA	NA	NA	NA	C	Unassigned	D	Unassigned	2011	2011	10.1039/c1dt11038a	Feltham, H. L. C., Klöwer, F., Cameron, S. A., Larsen, D. S., Lan, Y., Tropiano, M., Faulkner, S., Powell, A. K. & Brooker, S. 2011 A family of 13 tetranuclear zinc(ii)-lanthanide(iii) complexes of a [3 + 3] Schiff-base macrocycle derived from 1,4-diformyl-2,3-dihydroxybenzene. Dalton Transactions 40, 11425. (doi:10.1039/c1dt11038a)
87	2011_09	Zn3Yb(LPr)(NO3)3·4MeOH	TM near Ln	Yb3+	Prolate	Kramers	100	9	3	Oxygen	No Freq-dependent X''	NA	NA	NA	NA	12	5.5	NA	1.1e-5	NA	NA	NA	NA	No Hysteresis	NA	NA	NA	NA	NA	NA	NA	NA	NA	NA	C	II	D	V	2011	2011	10.1039/c1dt11038a	Feltham, H. L. C., Klöwer, F., Cameron, S. A., Larsen, D. S., Lan, Y., Tropiano, M., Faulkner, S., Powell, A. K. & Brooker, S. 2011 A family of 13 tetranuclear zinc(ii)-lanthanide(iii) complexes of a [3 + 3] Schiff-base macrocycle derived from 1,4-diformyl-2,3-dihydroxybenzene. Dalton Transactions 40, 11425. (doi:10.1039/c1dt11038a)
88	2011_10	[Dy(TTA)3(2,2’-bipyridine)]	Mixed Ligands	Dy3+	Oblate	Kramers	100	8	4	Oxygen+Nitrogen	T_B3 > 2K	9.5	NA	NA	X''(T)	58	NA	NA	3.4e-7	NA	NA	NA	NA	Pinched Hysteresis	1.9	https://www.ccdc.cam.ac.uk/structures/Search?Ccdcid=823490	CCDC823490	823490.cif	Proper	Square antiprism	0.556	-2.9000000000000004	1.0729205	8	B	II	B	III	2011	2011	10.1002/chem.201101838	Bi, Y., Guo, Y.-N., Zhao, L., Guo, Y., Lin, S.-Y., Jiang, S.-D., Tang, J., Wang, B.-W. & Gao, S. 2011 Capping Ligand Perturbed Slow Magnetic Relaxation in Dysprosium Single-Ion Magnets. Chemistry - A European Journal 17, 12476–12481. (doi:10.1002/chem.201101838)
89	2011_10	[Dy(TTA)3(2,2’-bipyridine)]	Mixed Ligands	Dy3+	Oblate	Kramers	5	8	4	Oxygen+Nitrogen	T_B3 > 2K	9.5	NA	NA	X''(T)	96	NA	NA	NA	NA	NA	NA	NA	Pinched Hysteresis	1.9	https://www.ccdc.cam.ac.uk/structures/Search?Ccdcid=823490	CCDC823490	NA	Isostructural	NA	NA	NA	NA	NA	B	Unassigned	B	Unassigned	2011	2011	10.1002/chem.201101838	Bi, Y., Guo, Y.-N., Zhao, L., Guo, Y., Lin, S.-Y., Jiang, S.-D., Tang, J., Wang, B.-W. & Gao, S. 2011 Capping Ligand Perturbed Slow Magnetic Relaxation in Dysprosium Single-Ion Magnets. Chemistry - A European Journal 17, 12476–12481. (doi:10.1002/chem.201101838)
90	2011_10	[Dy(TTA)3(1,10-phenanthroline)]	Mixed Ligands	Dy3+	Oblate	Kramers	100	8	4	Oxygen+Nitrogen	T_B3 > 2K	13.5	NA	NA	X''(T)	85	NA	NA	3.7e-7	NA	NA	NA	NA	Pinched Hysteresis	1.9	https://www.ccdc.cam.ac.uk/structures/Search?Ccdcid=823491	CCDC823491	823491.cif	Proper	Square antiprism	0.557	-4.3999999999999995	1.110968	8	B	II	B	III	2011	2011	10.1002/chem.201101838	Bi, Y., Guo, Y.-N., Zhao, L., Guo, Y., Lin, S.-Y., Jiang, S.-D., Tang, J., Wang, B.-W. & Gao, S. 2011 Capping Ligand Perturbed Slow Magnetic Relaxation in Dysprosium Single-Ion Magnets. Chemistry - A European Journal 17, 12476–12481. (doi:10.1002/chem.201101838)
91	2011_10	[Dy(TTA)3(1,10-phenanthroline)]	Mixed Ligands	Dy3+	Oblate	Kramers	5	8	4	Oxygen+Nitrogen	T_B3 > 2K	14	NA	NA	X''(T)	108	NA	NA	NA	NA	NA	NA	NA	Pinched Hysteresis	1.9	https://www.ccdc.cam.ac.uk/structures/Search?Ccdcid=823491	CCDC823491	NA	Isostructural	NA	NA	NA	NA	NA	B	Unassigned	B	Unassigned	2011	2011	10.1002/chem.201101838	Bi, Y., Guo, Y.-N., Zhao, L., Guo, Y., Lin, S.-Y., Jiang, S.-D., Tang, J., Wang, B.-W. & Gao, S. 2011 Capping Ligand Perturbed Slow Magnetic Relaxation in Dysprosium Single-Ion Magnets. Chemistry - A European Journal 17, 12476–12481. (doi:10.1002/chem.201101838)
92	2011_11	[Tb(hfac)3(IM-2py)]	Radical	Tb3+	Oblate	Non-Kramers	100	8	4	Oxygen+Nitrogen	Freq-dependent X''	NA	NA	NA	NA	NA	NA	NA	NA	NA	NA	NA	NA	Not Measured	NA	https://www.ccdc.cam.ac.uk/structures/Search?Ccdcid=804531	CCDC804531	804531.cif	Proper	Triangular dodecahedron	0.685	0	1	8	B	Unassigned	E	Unassigned	2011	2011	10.1016/j.inoche.2011.07.016	Wang, X.-L., Tian, H.-X., Ma, Y., Yang, P.-P., Li, L.-C. & Liao, D.-Z. 2011 Slow magnetic relaxation in lanthanide complexes with chelating imino nitroxide radicals. Inorganic Chemistry Communications 14, 1728–1731. (doi:10.1016/j.inoche.2011.07.016)
93	2011_11	[Tb(hfac)3(IM-2thz)]	Radical	Tb3+	Oblate	Non-Kramers	100	8	4	Oxygen+Nitrogen	Freq-dependent X''	NA	NA	NA	NA	NA	NA	NA	NA	NA	NA	NA	NA	Not Measured	NA	https://www.ccdc.cam.ac.uk/structures/Search?Ccdcid=804532	CCDC804532	804532.cif	Proper	Square antiprism	0.627	-1.7999999999999998	1.045162	8	B	Unassigned	E	Unassigned	2011	2011	10.1016/j.inoche.2011.07.016	Wang, X.-L., Tian, H.-X., Ma, Y., Yang, P.-P., Li, L.-C. & Liao, D.-Z. 2011 Slow magnetic relaxation in lanthanide complexes with chelating imino nitroxide radicals. Inorganic Chemistry Communications 14, 1728–1731. (doi:10.1016/j.inoche.2011.07.016)
94	2011_12	[DyIII(COT‘’)2Li(THF)(DME)]	Metallocene	Dy3+	Oblate	Kramers	100	2	2	Carbon (aromatic rings)	Freq-dependent X''	NA	6.5	600	X''(T)	18	NA	NA	6e-6	NA	NA	NA	NA	Not Measured	NA	http://www.crystallography.net/cod/4107178.cif	COD4107178	4107178.cif	Proper	NA	NA	NA	NA	16	E	I	G	I	2011	2011	10.1021/ja207891y	Jeletic, M., Lin, P.-H., Le Roy, J. J., Korobkov, I., Gorelsky, S. I. & Murugesu, M. 2011 An Organometallic Sandwich Lanthanide Single-Ion Magnet with an Unusual Multiple Relaxation Mechanism. Journal of the American Chemical Society 133, 19286–19289. (doi:10.1021/ja207891y)
95	2012_01	(Pc)Tb(Pc)Y(T(p-OMe)PP)	LnPc2	Tb3+	Oblate	Non-Kramers	NA	8	2	Nitrogen	Freq-dependent X''	NA	NA	NA	NA	NA	NA	NA	NA	NA	NA	NA	NA	Not Measured	NA	https://www.ccdc.cam.ac.uk/structures/Search?Ccdcid=866895	CCDC866895	866895.cif	Isostructural	Square antiprism	1.243	-9.3	1.2368245	8	D	Unassigned	F	Unassigned	2012	2012	10.1039/c2cc31125a	Sakaue, S., Fuyuhiro, A., Fukuda, T. & Ishikawa, N. 2012 Dinuclear single-molecule magnets with porphyrin–phthalocyanine mixed triple-decker ligand systems giving SAP and SP coordination polyhedra. Chemical Communications 48, 5337. (doi:10.1039/c2cc31125a)
96	2012_01	(Pc)Y(Pc)Tb(T(p-OMe)PP)	LnPc2	Tb3+	Oblate	Non-Kramers	NA	8	2	Nitrogen	Freq-dependent X''	NA	NA	NA	NA	NA	NA	NA	NA	NA	NA	NA	NA	Not Measured	NA	https://www.ccdc.cam.ac.uk/structures/Search?Ccdcid=866895	CCDC866895	NA	Isostructural	NA	NA	NA	NA	NA	D	Unassigned	F	Unassigned	2012	2012	10.1039/c2cc31125a	Sakaue, S., Fuyuhiro, A., Fukuda, T. & Ishikawa, N. 2012 Dinuclear single-molecule magnets with porphyrin–phthalocyanine mixed triple-decker ligand systems giving SAP and SP coordination polyhedra. Chemical Communications 48, 5337. (doi:10.1039/c2cc31125a)
97	2012_02	[Dy(9Accm)2(NO3)(dmf)2]	Mixed Ligands	Dy3+	Oblate	Kramers	100	8	5	Oxygen	Freq-dependent X''	NA	5	1000	X''(T)	23	NA	NA	1.3e-6	NA	NA	NA	NA	No Hysteresis	NA	https://www.ccdc.cam.ac.uk/structures/Search?Ccdcid=870042	CCDC870042	870042.cif	Proper	Others	16.367	NA	NA	8	B	II	B	III	2012	2012	10.1002/chem.201200955	Menelaou, M., Ouharrou, F., Rodríguez, L., Roubeau, O., Teat, S. J. & Aliaga-Alcalde, N. 2012 DyIII- and YbIII-Curcuminoid Compounds: Original Fluorescent Single-Ion Magnet and Magnetic Near-IR Luminescent Species. Chemistry - A European Journal 18, 11545–11549. (doi:10.1002/chem.201200955)
98	2012_02	[Yb(9Accm)3(py)]	Mixed Ligands	Yb3+	Prolate	Kramers	100	7	4	Oxygen+Nitrogen	Not Measured	NA	NA	NA	NA	NA	NA	NA	NA	NA	NA	NA	NA	No Hysteresis	NA	https://www.ccdc.cam.ac.uk/structures/Search?Ccdcid=870041	CCDC870041	870041.cif	Proper	Capped trigonal prism	0.521	-0.3	1.0075045	7	C	Unassigned	D	Unassigned	2012	2012	10.1002/chem.201200955	Menelaou, M., Ouharrou, F., Rodríguez, L., Roubeau, O., Teat, S. J. & Aliaga-Alcalde, N. 2012 DyIII- and YbIII-Curcuminoid Compounds: Original Fluorescent Single-Ion Magnet and Magnetic Near-IR Luminescent Species. Chemistry - A European Journal 18, 11545–11549. (doi:10.1002/chem.201200955)
99	2012_03	[YbIII(H3L)2]Cl3·5CH3OH·2H2O	Other Families	Yb3+	Prolate	Kramers	100	6	2	Oxygen	No Freq-dependent X''	NA	3	400	Argand	7.056	NA	NA	2e-5	NA	NA	NA	NA	Pinched Hysteresis	0.1	http://www.crystallography.net/cod/4329945.cif	COD4329945	4329945.cif	Proper	Octahedron	0.354	0	1	6	C	II	D	VI	2012	2012	10.1021/ic301115b	Liu, J.-L., Yuan, K., Leng, J.-D., Ungur, L., Wernsdorfer, W., Guo, F.-S., Chibotaru, L. F. & Tong, M.-L. 2012 A Six-Coordinate Ytterbium Complex Exhibiting Easy-Plane Anisotropy and Field-Induced Single-Ion Magnet Behavior. Inorganic Chemistry 51, 8538–8544. (doi:10.1021/ic301115b)
100	2012_04	(Cp*)Tb(COT)	Metallocene	Tb3+	Oblate	Non-Kramers	100	2	2	Carbon (aromatic rings)	No Freq-dependent X''	NA	NA	NA	NA	NA	NA	NA	NA	NA	NA	NA	NA	Not Measured	NA	http://www.crystallography.net/cod/4328535.cif	COD4328535	4328535.cif	Proper	NA	NA	NA	NA	21	E	Unassigned	G	Unassigned	2012	2012	10.1021/ic202511n	Jiang, S.-D., Liu, S.-S., Zhou, L.-N., Wang, B.-W., Wang, Z.-M. & Gao, S. 2012 Series of Lanthanide Organometallic Single-Ion Magnets. Inorganic Chemistry 51, 3079–3087. (doi:10.1021/ic202511n)
101	2012_04	(Cp*)Dy(COT)	Metallocene	Dy3+	Oblate	Kramers	100	2	2	Carbon (aromatic rings)	Freq-dependent X''	NA	4.8	1000	NA	NA	NA	NA	NA	NA	NA	NA	NA	Not Measured	NA	http://www.crystallography.net/cod/4328536.cif	COD4328536	4328536.cif	Proper	NA	NA	NA	NA	21	E	Unassigned	G	Unassigned	2012	2012	10.1021/ic202511n	Jiang, S.-D., Liu, S.-S., Zhou, L.-N., Wang, B.-W., Wang, Z.-M. & Gao, S. 2012 Series of Lanthanide Organometallic Single-Ion Magnets. Inorganic Chemistry 51, 3079–3087. (doi:10.1021/ic202511n)
102	2012_04	(Cp*)Dy(COT)	Metallocene	Dy3+	Oblate	Kramers	5	2	2	Carbon (aromatic rings)	T_B3 > 2K	4.8	NA	NA	Argand	25.4	NA	NA	5.8e-7	NA	NA	NA	NA	Not Measured	NA	http://www.crystallography.net/cod/4328536.cif	COD4328536	NA	Isostructural	NA	NA	NA	NA	NA	E	I	G	I	2012	2012	10.1021/ic202511n	Jiang, S.-D., Liu, S.-S., Zhou, L.-N., Wang, B.-W., Wang, Z.-M. & Gao, S. 2012 Series of Lanthanide Organometallic Single-Ion Magnets. Inorganic Chemistry 51, 3079–3087. (doi:10.1021/ic202511n)
103	2012_04	(Cp*)Ho(COT)	Metallocene	Ho3+	Oblate	Non-Kramers	100	2	2	Carbon (aromatic rings)	Freq-dependent X''	NA	NA	NA	Argand	7.4	3.6	NA	4e-5	NA	NA	NA	NA	Not Measured	NA	http://www.crystallography.net/cod/4328537.cif	COD4328537	4328537.cif	Proper	NA	NA	NA	NA	21	E	I	G	I	2012	2012	10.1021/ic202511n	Jiang, S.-D., Liu, S.-S., Zhou, L.-N., Wang, B.-W., Wang, Z.-M. & Gao, S. 2012 Series of Lanthanide Organometallic Single-Ion Magnets. Inorganic Chemistry 51, 3079–3087. (doi:10.1021/ic202511n)
104	2012_04	(Cp*)Ho(COT)	Metallocene	Ho3+	Oblate	Non-Kramers	5	2	2	Carbon (aromatic rings)	T_B3 > 2K	7	NA	NA	Argand	33.8	24.4	NA	2.4e-5	NA	NA	NA	NA	Not Measured	NA	http://www.crystallography.net/cod/4328537.cif	COD4328537	NA	Isostructural	NA	NA	NA	NA	NA	E	I	G	I	2012	2012	10.1021/ic202511n	Jiang, S.-D., Liu, S.-S., Zhou, L.-N., Wang, B.-W., Wang, Z.-M. & Gao, S. 2012 Series of Lanthanide Organometallic Single-Ion Magnets. Inorganic Chemistry 51, 3079–3087. (doi:10.1021/ic202511n)
105	2012_04	(Cp*)Tm(COT)	Metallocene	Tm3+	Prolate	Non-Kramers	100	2	2	Carbon (aromatic rings)	No Freq-dependent X''	NA	2.8	1000	NA	NA	NA	NA	NA	NA	NA	NA	NA	Not Measured	NA	http://www.crystallography.net/cod/4328539.cif	COD4328539	4328539.cif	Proper	NA	NA	NA	NA	21	E	Unassigned	G	Unassigned	2012	2012	10.1021/ic202511n	Jiang, S.-D., Liu, S.-S., Zhou, L.-N., Wang, B.-W., Wang, Z.-M. & Gao, S. 2012 Series of Lanthanide Organometallic Single-Ion Magnets. Inorganic Chemistry 51, 3079–3087. (doi:10.1021/ic202511n)
106	2012_05	NdTp3	Other Families	Nd3+	Oblate	Kramers	100	9	3	Nitrogen	Not Measured	NA	NA	NA	Argand	4.0896	NA	NA	4.22e-5	NA	NA	NA	NA	Not Measured	NA	NA	NA	NA	NA	NA	NA	NA	NA	NA	B	II	E	VI	2012	2012	10.1039/c2dt31352a	Rinehart, J. D. & Long, J. R. 2012 Slow magnetic relaxation in homoleptic trispyrazolylborate complexes of neodymium(iii) and uranium(iii). Dalton Transactions 41, 13572. (doi:10.1039/c2dt31352a)
107	2012_05	NdTp3	Other Families	Nd3+	Oblate	Kramers	59	9	3	Nitrogen	Not Measured	NA	NA	NA	Argand	4.752	NA	NA	6.05e-5	NA	NA	NA	NA	Not Measured	NA	NA	NA	NA	NA	NA	NA	NA	NA	NA	B	II	E	VI	2012	2012	10.1039/c2dt31352a	Rinehart, J. D. & Long, J. R. 2012 Slow magnetic relaxation in homoleptic trispyrazolylborate complexes of neodymium(iii) and uranium(iii). Dalton Transactions 41, 13572. (doi:10.1039/c2dt31352a)
108	2012_05	NdTp3	Other Families	Nd3+	Oblate	Kramers	15	9	3	Nitrogen	Not Measured	NA	NA	NA	Argand	4.32	NA	NA	1.72e-4	NA	NA	NA	NA	Not Measured	NA	NA	NA	NA	NA	NA	NA	NA	NA	NA	B	II	E	VI	2012	2012	10.1039/c2dt31352a	Rinehart, J. D. & Long, J. R. 2012 Slow magnetic relaxation in homoleptic trispyrazolylborate complexes of neodymium(iii) and uranium(iii). Dalton Transactions 41, 13572. (doi:10.1039/c2dt31352a)
109	2012_05	NdTp3	Other Families	Nd3+	Oblate	Kramers	3.8	9	3	Nitrogen	Not Measured	NA	NA	NA	Argand	5.472	NA	NA	2.62e-4	NA	NA	NA	NA	Not Measured	NA	NA	NA	NA	NA	NA	NA	NA	NA	NA	B	II	E	VI	2012	2012	10.1039/c2dt31352a	Rinehart, J. D. & Long, J. R. 2012 Slow magnetic relaxation in homoleptic trispyrazolylborate complexes of neodymium(iii) and uranium(iii). Dalton Transactions 41, 13572. (doi:10.1039/c2dt31352a)
110	2012_06	{[Pc(OC4H9)8]Tb[Pc(OC4H9)8]Cd(Pc)Y(Pc)}	LnPc2	Tb3+	Oblate	Non-Kramers	100	8	2	Nitrogen	Freq-dependent X''	NA	30	2000	X''(T)	228.9	NA	NA	5.9e-8	NA	NA	NA	NA	Not Measured	NA	NA	NA	NA	NA	NA	NA	NA	NA	NA	D	III	F	VIII	2012	2012	10.1002/chem.201200552	Wang, H., Liu, T., Wang, K., Duan, C. & Jiang, J. 2012 Tetrakis(phthalocyaninato) Rare-Earth-Cadmium-Rare-Earth Quadruple-Decker Sandwich SMMs: Suppression of QTM by Long-Distance f-f Interactions. Chemistry - A European Journal 18, 7691–7694. (doi:10.1002/chem.201200552)
111	2012_06	{[Pc(OC4H9)8]Y[Pc(OC4H9)8]Cd(Pc)Tb(Pc)}	LnPc2	Tb3+	Oblate	Non-Kramers	100	8	2	Nitrogen	Not Measured	NA	NA	NA	NA	NA	NA	NA	NA	NA	NA	NA	NA	Not Measured	NA	NA	NA	NA	NA	NA	NA	NA	NA	NA	D	Unassigned	F	Unassigned	2012	2012	10.1002/chem.201200552	Wang, H., Liu, T., Wang, K., Duan, C. & Jiang, J. 2012 Tetrakis(phthalocyaninato) Rare-Earth-Cadmium-Rare-Earth Quadruple-Decker Sandwich SMMs: Suppression of QTM by Long-Distance f-f Interactions. Chemistry - A European Journal 18, 7691–7694. (doi:10.1002/chem.201200552)
112	2012_08	[Gd(acac)3(NIT-2Py)]·0.5NIT-2Py	Radical	Gd3+	Isotropic	Kramers	100	8	4	Oxygen+Nitrogen	Not Measured	NA	NA	NA	NA	NA	NA	NA	NA	NA	NA	NA	NA	Not Measured	NA	http://www.crystallography.net/cod/7017975.cif	COD7017975	NA	Proper	NA	NA	NA	NA	NA	A	Unassigned	A	Unassigned	2012	2012	10.1039/c1dt11795e	Mei, X.-L., Ma, Y., Li, L.-C. & Liao, D.-Z. 2012 Ligand field-tuned single-molecule magnet behaviour of 2p–4f complexes. Dalton Trans. 41, 505–511. (doi:10.1039/c1dt11795e)
113	2012_08	[Dy(acac)3(NIT-2Py)]·0.5NIT-2Py	Radical	Dy3+	Oblate	Kramers	100	8	4	Oxygen+Nitrogen	T_B3 > 2K	2.4	NA	NA	X''(T)	21.29	NA	NA	1.54e-8	NA	NA	NA	NA	Not Measured	NA	http://www.crystallography.net/cod/7017976.cif	COD7017976	7017976.cif	Proper	Square antiprism	0.489	-3	1.07545	8	B	II	B	VII	2012	2012	10.1039/c1dt11795e	Mei, X.-L., Ma, Y., Li, L.-C. & Liao, D.-Z. 2012 Ligand field-tuned single-molecule magnet behaviour of 2p–4f complexes. Dalton Trans. 41, 505–511. (doi:10.1039/c1dt11795e)
114	2012_08	[Dy(tfa)3(NIT-2Py)]·0.5C7H16	Radical	Dy3+	Oblate	Kramers	100	8	4	Oxygen+Nitrogen	Freq-dependent X''	NA	NA	NA	NA	NA	NA	NA	NA	NA	NA	NA	NA	Not Measured	NA	http://www.crystallography.net/cod/7017977.cif	COD7017977	7017977.cif	Proper	Square antiprism	0.836	-3.5000000000000004	1.0881125	8	B	Unassigned	B	Unassigned	2012	2012	10.1039/c1dt11795e	Mei, X.-L., Ma, Y., Li, L.-C. & Liao, D.-Z. 2012 Ligand field-tuned single-molecule magnet behaviour of 2p–4f complexes. Dalton Trans. 41, 505–511. (doi:10.1039/c1dt11795e)
115	2012_09	[Gd(Phtfac)3(NITpPy)]2	Radical	Gd3+	Isotropic	Kramers	100	8	4	Oxygen+Nitrogen	Not Measured	NA	NA	NA	NA	NA	NA	NA	NA	NA	NA	NA	NA	Not Measured	NA	http://www.crystallography.net/cod/7018163.cif	COD7018163	NA	Proper	NA	NA	NA	NA	NA	A	Unassigned	A	Unassigned	2012	2012	10.1039/c2dt11671e	Mei, X.-L., Liu, R.-N., Wang, C., Yang, P.-P., Li, L.-C. & Liao, D.-Z. 2012 Modulating spin dynamics of cyclic LnIII-radical complexes (LnIII = Tb, Dy) by using phenyltrifluoroacetylacetonate coligand. Dalton Transactions 41, 2904. (doi:10.1039/c2dt11671e)
116	2012_09	[Tb(Phtfac)3(NITpPy)]2	Radical	Tb3+	Oblate	Non-Kramers	100	8	4	Oxygen+Nitrogen	T_B3 > 2K	3.1	NA	NA	X''(T)	25.74	NA	NA	4.13e-8	NA	NA	NA	NA	Not Measured	NA	http://www.crystallography.net/cod/7018164.cif	COD7018164	7018164.cif	Proper	Triangular dodecahedron	1.152	4	0.9008	8	B	II	E	VII	2012	2012	10.1039/c2dt11671e	Mei, X.-L., Liu, R.-N., Wang, C., Yang, P.-P., Li, L.-C. & Liao, D.-Z. 2012 Modulating spin dynamics of cyclic LnIII-radical complexes (LnIII = Tb, Dy) by using phenyltrifluoroacetylacetonate coligand. Dalton Transactions 41, 2904. (doi:10.1039/c2dt11671e)
117	2012_09	[Dy(Phtfac)3(NITpPy)]2	Radical	Dy3+	Oblate	Kramers	100	8	4	Oxygen+Nitrogen	Freq-dependent X''	NA	4.5	3000	X''(T)	20.46	NA	NA	1.81e-6	NA	NA	NA	NA	Not Measured	NA	http://www.crystallography.net/cod/7018165.cif	COD7018165	7018165.cif	Proper	Triangular dodecahedron	1.147	4	0.9008	8	B	II	B	VII	2012	2012	10.1039/c2dt11671e	Mei, X.-L., Liu, R.-N., Wang, C., Yang, P.-P., Li, L.-C. & Liao, D.-Z. 2012 Modulating spin dynamics of cyclic LnIII-radical complexes (LnIII = Tb, Dy) by using phenyltrifluoroacetylacetonate coligand. Dalton Transactions 41, 2904. (doi:10.1039/c2dt11671e)
118	2012_12	[Dy(hmb)(NO3)2(DMF)2]	Mixed Ligands	Dy3+	Oblate	Kramers	100	9	5	Oxygen+Nitrogen	No Freq-dependent X''	NA	NA	NA	Argand	34	NA	NA	3.2e-6	NA	NA	NA	NA	Not Measured	NA	http://www.crystallography.net/cod/7020327.cif	COD7020327	7020327.cif	Proper	Muffin	2.142	0.2	0.995002	9	B	II	B	III	2012	2012	10.1039/c2dt31226c	Lin, P.-H., Korobkov, I., Burchell, T. J. & Murugesu, M. 2012 Connecting single-ion magnets through ligand dimerisation. Dalton Transactions 41, 13649. (doi:10.1039/c2dt31226c)
119	2012_12	[Dy2(hmt)(NO3)4(DMF)4]·DMF	Mixed Ligands	Dy3+	Oblate	Kramers	100	9	5	Oxygen+Nitrogen	Freq-dependent X''	NA	NA	NA	Argand	42	NA	NA	1.6e-6	NA	NA	NA	NA	Not Measured	NA	http://www.crystallography.net/cod/7020326.cif	COD7020326	7020326.cif	Proper	Spherical capped square antiprism	1.661	-1	1.02505	9	B	II	B	III	2012	2012	10.1039/c2dt31226c	Lin, P.-H., Korobkov, I., Burchell, T. J. & Murugesu, M. 2012 Connecting single-ion magnets through ligand dimerisation. Dalton Transactions 41, 13649. (doi:10.1039/c2dt31226c)
120	2012_13	[(LOEt)Dy((R,R)-Salphen)]2·3H2O	Mixed Ligands	Dy3+	Oblate	Kramers	100	7	2	Oxygen+Nitrogen	No Freq-dependent X''	NA	3.5	2000	X''(T)	24.61	NA	NA	8.49e-8	NA	NA	NA	NA	Not Measured	NA	http://www.crystallography.net/cod/7020300.cif	COD7020300	7020300.cif	Proper	Capped trigonal prism	1.568	-2.3	1.0577645	7	B	II	B	III	2012	2012	10.1039/c2dt31203d	Yao, M.-X., Zheng, Q., Gao, F., Li, Y.-Z., Song, Y. & Zuo, J.-L. 2012 Field-induced slow magnetic relaxation in chiral seven-coordinated mononuclear lanthanide complexes. Dalton Transactions 41, 13682. (doi:10.1039/c2dt31203d)
121	2012_13	[(LOEt)- Dy((R,R)-5-Cl-Salcy)]·CH3OH·1/8H2O	Mixed Ligands	Dy3+	Oblate	Kramers	100	7	2	Oxygen+Nitrogen	No Freq-dependent X''	NA	3.5	2000	X''(T)	13.27	NA	NA	2.02e-6	NA	NA	NA	NA	Not Measured	NA	http://www.crystallography.net/cod/7020302.cif	COD7020302	7020302.cif	Proper	Capped trigonal prism	0.622	-2.6	1.0653380000000001	7	B	II	B	III	2012	2012	10.1039/c2dt31203d	Yao, M.-X., Zheng, Q., Gao, F., Li, Y.-Z., Song, Y. & Zuo, J.-L. 2012 Field-induced slow magnetic relaxation in chiral seven-coordinated mononuclear lanthanide complexes. Dalton Transactions 41, 13682. (doi:10.1039/c2dt31203d)
122	2012_13	[(LOEt)Tb((R,R)-5-Cl-Salcy)]· CH3OH·1/8H2O	Mixed Ligands	Tb3+	Oblate	Non-Kramers	100	7	2	Oxygen+Nitrogen	No Freq-dependent X''	NA	NA	NA	NA	NA	NA	NA	NA	NA	NA	NA	NA	Not Measured	NA	http://www.crystallography.net/cod/7020304.cif	COD7020304	7020304.cif	Proper	Capped trigonal prism	0.716	-2.1999999999999997	1.055242	7	B	Unassigned	E	Unassigned	2012	2012	10.1039/c2dt31203d	Yao, M.-X., Zheng, Q., Gao, F., Li, Y.-Z., Song, Y. & Zuo, J.-L. 2012 Field-induced slow magnetic relaxation in chiral seven-coordinated mononuclear lanthanide complexes. Dalton Transactions 41, 13682. (doi:10.1039/c2dt31203d)
123	2012_13	[(LOEt)Ho((R,R)-5-Cl-Salcy)]· CH3OH·1/8H2O	Mixed Ligands	Ho3+	Oblate	Non-Kramers	100	7	2	Oxygen+Nitrogen	No Freq-dependent X''	NA	NA	NA	NA	NA	NA	NA	NA	NA	NA	NA	NA	Not Measured	NA	http://www.crystallography.net/cod/7020306.cif	COD7020306	7020306.cif	Proper	Capped trigonal prism	0.624	-1.7000000000000002	1.0426445	7	B	Unassigned	E	Unassigned	2012	2012	10.1039/c2dt31203d	Yao, M.-X., Zheng, Q., Gao, F., Li, Y.-Z., Song, Y. & Zuo, J.-L. 2012 Field-induced slow magnetic relaxation in chiral seven-coordinated mononuclear lanthanide complexes. Dalton Transactions 41, 13682. (doi:10.1039/c2dt31203d)
124	2012_14	[Gd(tfa)3(NIT-BzImH)]	Radical	Gd3+	Isotropic	Kramers	100	8	4	Oxygen+Nitrogen	Not Measured	NA	NA	NA	NA	NA	NA	NA	NA	NA	NA	NA	NA	Not Measured	NA	http://www.crystallography.net/cod/7020540.cif	COD7020540	NA	Proper	NA	NA	NA	NA	NA	A	Unassigned	A	Unassigned	2012	2012	10.1039/c2dt31806g	Hu, P., Zhu, M., Mei, X., Tian, H., Ma, Y., Li, L. & Liao, D. 2012 Single-molecule magnets based on rare earth complexes with chelating benzimidazole-substituted nitronyl nitroxide radicals. Dalton Transactions 41, 14651. (doi:10.1039/c2dt31806g)
125	2012_14	[Tb(tfa)3(NIT-BzImH)]	Radical	Tb3+	Oblate	Non-Kramers	100	8	4	Oxygen+Nitrogen	T_B3 > 2K	2.5	NA	NA	X''(T)	13.95	NA	NA	4.56e-7	NA	NA	NA	NA	Not Measured	NA	http://www.crystallography.net/cod/7020541.cif	COD7020541	7020541.cif	Proper	Square antiprism	0.36	-2.7	1.0678645	8	B	II	E	VII	2012	2012	10.1039/c2dt31806g	Hu, P., Zhu, M., Mei, X., Tian, H., Ma, Y., Li, L. & Liao, D. 2012 Single-molecule magnets based on rare earth complexes with chelating benzimidazole-substituted nitronyl nitroxide radicals. Dalton Transactions 41, 14651. (doi:10.1039/c2dt31806g)
126	2012_14	[Dy(tfa)3(NIT-BzImH)]	Radical	Dy3+	Oblate	Kramers	100	8	4	Oxygen+Nitrogen	Freq-dependent X''	NA	NA	NA	NA	4.55	NA	NA	3.55e-7	NA	NA	NA	NA	Not Measured	NA	http://www.crystallography.net/cod/7020542.cif	COD7020542	7020542.cif	Proper	Square antiprism	0.353	-2.7	1.0678645	8	B	II	B	VII	2012	2012	10.1039/c2dt31806g	Hu, P., Zhu, M., Mei, X., Tian, H., Ma, Y., Li, L. & Liao, D. 2012 Single-molecule magnets based on rare earth complexes with chelating benzimidazole-substituted nitronyl nitroxide radicals. Dalton Transactions 41, 14651. (doi:10.1039/c2dt31806g)
127	2012_17	[Dy(H3L)2](NO3)·(EtOH)·8(H2O)	Schiff Base	Dy3+	Oblate	Kramers	100	8	2	Oxygen	Not Measured	NA	NA	NA	NA	NA	NA	NA	NA	NA	NA	NA	NA	Not Measured	NA	http://www.crystallography.net/cod/4330286.cif	COD4330286	4330286.cif	Proper	Triangular dodecahedron	0.8	1.3	0.9675845	8	B	Unassigned	B	Unassigned	2012	2012	10.1021/ic300065x	Bhunia, A. et al. 2012 From a Dy(III) Single Molecule Magnet (SMM) to a Ferromagnetic [Mn(II)Dy(III)Mn(II)] Trinuclear Complex. Inorganic Chemistry 51, 9589–9597. (doi:10.1021/ic300065x)
128	2012_17	[Dy(H3L)2](NO3)·(EtOH)·8(H2O)	Schiff Base	Dy3+	Oblate	Kramers	19.5	8	2	Oxygen	Freq-dependent X''	NA	NA	NA	Argand	60.4	NA	NA	4.4e-11	NA	NA	NA	NA	Not Measured	NA	http://www.crystallography.net/cod/4330286.cif	COD4330286	NA	Isostructural	NA	NA	NA	NA	NA	B	II	B	III	2012	2012	10.1021/ic300065x	Bhunia, A. et al. 2012 From a Dy(III) Single Molecule Magnet (SMM) to a Ferromagnetic [Mn(II)Dy(III)Mn(II)] Trinuclear Complex. Inorganic Chemistry 51, 9589–9597. (doi:10.1021/ic300065x)
129	2012_19	Dy(obPc)2	LnPc2	Dy3+	Oblate	Kramers	100	8	2	Nitrogen	Freq-dependent X''	NA	23	7000	Argand	64.8	NA	NA	1.2e-5	NA	NA	NA	NA	Pinched Hysteresis	1.8	NA	NA	NA	NA	NA	NA	NA	NA	NA	D	III	F	VIII	2012	2012	10.1007/s11426-012-4615-9	Katoh, K., Umetsu, K., Breedlove Brian, K. & Yamashita, M. 2012 Magnetic relaxation behavior of a spatially closed dysprosium(III) phthalocyaninato double-decker complex. Science China Chemistry 55, 918–925. (doi:10.1007/s11426-012-4615-9)
130	2012_19	Dy(obPc)2:Y(obPc)2 = 1/11	LnPc2	Dy3+	Oblate	Kramers	9.09	8	2	Nitrogen	Not Measured	NA	NA	NA	NA	NA	NA	NA	NA	NA	NA	NA	NA	Pinched Hysteresis	1.8	NA	NA	NA	NA	NA	NA	NA	NA	NA	D	Unassigned	F	Unassigned	2012	2012	10.1007/s11426-012-4615-9	Katoh, K., Umetsu, K., Breedlove Brian, K. & Yamashita, M. 2012 Magnetic relaxation behavior of a spatially closed dysprosium(III) phthalocyaninato double-decker complex. Science China Chemistry 55, 918–925. (doi:10.1007/s11426-012-4615-9)
131	2012_27	(NEt4)2[Dy2(L1)4]((CH3)2CO)0.25	Other Families	Dy3+	Oblate	Kramers	100	8	4	Oxygen+Nitrogen	Freq-dependent X''	NA	3	1600	X''(T)	101	13	NA	6.78e-10	NA	NA	NA	NA	Pinched Hysteresis	1.1	https://www.ccdc.cam.ac.uk/structures/Search?Ccdcid=785130	CCDC785130	785130.cif	Proper	Square antiprism	2.053	-4.5	1.1135125	8	B	II	B	VI	2012	2012	10.1039/c2sc01029a	Habib, F., Long, J., Lin, P.-H., Korobkov, I., Ungur, L., Wernsdorfer, W., Chibotaru, L. F. & Murugesu, M. 2012 Supramolecular architectures for controlling slow magnetic relaxation in field-induced single-molecule magnets. Chemical Science 3, 2158. (doi:10.1039/c2sc01029a)
132	2012_27	(NEt4)2[Dy2(L2)4](H2O)(DMF)0.5	Other Families	Dy3+	Oblate	Kramers	100	8	4	Oxygen+Nitrogen	Freq-dependent X''	NA	7	1200	X''(T)	71	NA	NA	5.93e-7	NA	NA	NA	NA	Pinched Hysteresis	3	https://www.ccdc.cam.ac.uk/structures/Search?Ccdcid=818518	CCDC818518	818518.cif	Proper	Triangular dodecahedron	1.449	-4.7	1.1186045	8	B	II	B	VI	2012	2012	10.1039/c2sc01029a	Habib, F., Long, J., Lin, P.-H., Korobkov, I., Ungur, L., Wernsdorfer, W., Chibotaru, L. F. & Murugesu, M. 2012 Supramolecular architectures for controlling slow magnetic relaxation in field-induced single-molecule magnets. Chemical Science 3, 2158. (doi:10.1039/c2sc01029a)
133	2012_27	(NEt4)2[Dy2(L3)4]((Et2O)2((CH3)2CO)1.5	Other Families	Dy3+	Oblate	Kramers	100	8	4	Oxygen+Nitrogen	Freq-dependent X''	NA	2.7	1600	X''(T)	20	NA	NA	1.45e-7	NA	NA	NA	NA	Pinched Hysteresis	2	https://www.ccdc.cam.ac.uk/structures/Search?Ccdcid=818519	CCDC818519	818519.cif	Proper	Triangular dodecahedron	1.275	-4.9	1.1237005	8	B	II	B	VI	2012	2012	10.1039/c2sc01029a	Habib, F., Long, J., Lin, P.-H., Korobkov, I., Ungur, L., Wernsdorfer, W., Chibotaru, L. F. & Murugesu, M. 2012 Supramolecular architectures for controlling slow magnetic relaxation in field-induced single-molecule magnets. Chemical Science 3, 2158. (doi:10.1039/c2sc01029a)
134	2012_28	Quadruple decker: {[Tb(obPc)2]Cd[Tb(obPc)2]}	LnPc2	Tb3+	Oblate	Non-Kramers	100	8	2	Nitrogen	T_B3 > 2K	28	NA	NA	X''(T)	76.32	NA	NA	9.1e-6	NA	NA	NA	NA	Full Hysteresis	1.3	http://www.crystallography.net/cod/7020383.cif	COD7020383	7020383.cif	Proper	Others	3.195	NA	NA	8	D	III	F	VIII	2012	2012	10.1039/c2dt31400b	Katoh, K., Horii, Y., Yasuda, N., Wernsdorfer, W., Toriumi, K., Breedlove, B. K. & Yamashita, M. 2012 Multiple-decker phthalocyaninato dinuclear lanthanoid(iii) single-molecule magnets with dual-magnetic relaxation processes. Dalton Transactions 41, 13582. (doi:10.1039/c2dt31400b)
135	2012_28	Quadruple decker: {[Dy(obPc)2]Cd[Dy(obPc)2]}	LnPc2	Dy3+	Oblate	Kramers	100	8	2	Nitrogen	T_B3 > 2K	4	NA	NA	X''(T)	30.24	NA	NA	1.2e-7	NA	NA	NA	NA	Pinched Hysteresis	1	http://www.crystallography.net/cod/7020384.cif	COD7020384	7020384.cif	Proper	Triangular dodecahedron	3.078	7.1	0.8250205	8	D	III	F	VIII	2012	2012	10.1039/c2dt31400b	Katoh, K., Horii, Y., Yasuda, N., Wernsdorfer, W., Toriumi, K., Breedlove, B. K. & Yamashita, M. 2012 Multiple-decker phthalocyaninato dinuclear lanthanoid(iii) single-molecule magnets with dual-magnetic relaxation processes. Dalton Transactions 41, 13582. (doi:10.1039/c2dt31400b)
136	2012_28	Quintuple decker: {[Tb(obPc)2]Cd(obPc)Cd[Tb(obPc)2]}	LnPc2	Tb3+	Oblate	Non-Kramers	100	8	2	Nitrogen	T_B3 > 2K	26	NA	NA	X''(T)	54.72	NA	NA	1.5e-5	NA	NA	NA	NA	Not Measured	NA	NA	NA	NA	NA	NA	NA	NA	NA	NA	D	III	F	VIII	2012	2012	10.1039/c2dt31400b	Katoh, K., Horii, Y., Yasuda, N., Wernsdorfer, W., Toriumi, K., Breedlove, B. K. & Yamashita, M. 2012 Multiple-decker phthalocyaninato dinuclear lanthanoid(iii) single-molecule magnets with dual-magnetic relaxation processes. Dalton Transactions 41, 13582. (doi:10.1039/c2dt31400b)
137	2012_30	[Gd(hfac)3(NITPhPO(OEt)2)]2	Radical	Gd3+	Isotropic	Kramers	100	8	5	Oxygen	Not Measured	NA	NA	NA	NA	NA	NA	NA	NA	NA	NA	NA	NA	Not Measured	NA	http://www.crystallography.net/cod/4331015.cif	COD4331015	NA	Proper	NA	NA	NA	NA	NA	A	Unassigned	A	Unassigned	2012	2012	10.1021/ic301394x	Pointillart, F., Bernot, K., Poneti, G. & Sessoli, R. 2012 Crystal Packing Effects on the Magnetic Slow Relaxation of Tb(III)-Nitronyl Nitroxide Radical Cyclic Dinuclear Clusters. Inorganic Chemistry 51, 12218–12229. (doi:10.1021/ic301394x)
138	2012_30	[Tb(hfac)3(NITPhPO(OEt)2)]2	Radical	Tb3+	Oblate	Non-Kramers	100	8	5	Oxygen	Freq-dependent X''	NA	2.5	2000	Argand	27.5	NA	NA	2.64e-9	NA	NA	NA	NA	Not Measured	NA	http://www.crystallography.net/cod/4331016.cif	COD4331016	4331016.cif	Proper	Triangular dodecahedron	0.463	0.8	0.980032	8	B	II	E	VII	2012	2012	10.1021/ic301394x	Pointillart, F., Bernot, K., Poneti, G. & Sessoli, R. 2012 Crystal Packing Effects on the Magnetic Slow Relaxation of Tb(III)-Nitronyl Nitroxide Radical Cyclic Dinuclear Clusters. Inorganic Chemistry 51, 12218–12229. (doi:10.1021/ic301394x)
139	2012_30	[Tb(hfac)3(NITPhPO(OEt)2)]2	Radical	Tb3+	Oblate	Non-Kramers	100	8	5	Oxygen	Freq-dependent X''	NA	NA	NA	Argand	21	NA	NA	1.76e-9	NA	NA	NA	NA	Not Measured	NA	http://www.crystallography.net/cod/4331017.cif	COD4331017	4331017.cif	Proper	Triangular dodecahedron	0.869	1.7000000000000002	0.9576445	8	B	II	E	VII	2012	2012	10.1021/ic301394x	Pointillart, F., Bernot, K., Poneti, G. & Sessoli, R. 2012 Crystal Packing Effects on the Magnetic Slow Relaxation of Tb(III)-Nitronyl Nitroxide Radical Cyclic Dinuclear Clusters. Inorganic Chemistry 51, 12218–12229. (doi:10.1021/ic301394x)
140	2012_30	[Dy(hfac)3(NITPhPO(OEt)2)]2	Radical	Dy3+	Oblate	Kramers	100	8	5	Oxygen	Not Measured	NA	NA	NA	NA	NA	NA	NA	NA	NA	NA	NA	NA	Not Measured	NA	http://www.crystallography.net/cod/4331018.cif	COD4331018	4331018.cif	Proper	Triangular dodecahedron	0.812	1.5	0.9626125	8	B	Unassigned	B	Unassigned	2012	2012	10.1021/ic301394x	Pointillart, F., Bernot, K., Poneti, G. & Sessoli, R. 2012 Crystal Packing Effects on the Magnetic Slow Relaxation of Tb(III)-Nitronyl Nitroxide Radical Cyclic Dinuclear Clusters. Inorganic Chemistry 51, 12218–12229. (doi:10.1021/ic301394x)
141	2012_31	[K(DME)2][Dy(tmtaa)2]	Other Families	Dy3+	Oblate	Kramers	100	8	2	Nitrogen	Freq-dependent X''	NA	3.5	100	NA	NA	NA	NA	NA	NA	NA	NA	NA	Not Measured	NA	http://www.crystallography.net/cod/7107750.cif	COD7107749	7107749.cif	Proper	Others	0.254	NA	NA	8	B	Unassigned	B	Unassigned	2012	2012	10.1039/c2cc31227a	Williams, U. J., Mahoney, B. D., DeGregorio, P. T., Carroll, P. J., Nakamaru-Ogiso, E., Kikkawa, J. M. & Schelter, E. J. 2012 A comparison of the effects of symmetry and magnetoanisotropy on paramagnetic relaxation in related dysprosium single ion magnets. Chemical Communications 48, 5593. (doi:10.1039/c2cc31227a)
142	2012_31	[K(DME)2][Y(tmtaa)2]0,95[Dy(tmtaa)2]0,05	Other Families	Dy3+	Oblate	Kramers	5	8	2	Nitrogen	Freq-dependent X''	NA	4	100	X''(T)	28.4	NA	NA	7.06e-8	NA	NA	NA	NA	Not Measured	NA	http://www.crystallography.net/cod/7107750.cif	COD7107749	NA	Isostructural	NA	NA	NA	NA	NA	B	II	B	VI	2012	2012	10.1039/c2cc31227a	Williams, U. J., Mahoney, B. D., DeGregorio, P. T., Carroll, P. J., Nakamaru-Ogiso, E., Kikkawa, J. M. & Schelter, E. J. 2012 A comparison of the effects of symmetry and magnetoanisotropy on paramagnetic relaxation in related dysprosium single ion magnets. Chemical Communications 48, 5593. (doi:10.1039/c2cc31227a)
143	2012_31	[K(DME)(18-crown-6)][Dy(tmtaa)2]	Other Families	Dy3+	Oblate	Kramers	100	8	2	Nitrogen	T_B3 > 2K	4	NA	NA	NA	NA	NA	NA	NA	NA	NA	NA	NA	Not Measured	NA	http://www.crystallography.net/cod/7107749.cif	COD7107750	NA	Proper	NA	NA	NA	NA	NA	B	Unassigned	B	Unassigned	2012	2012	10.1039/c2cc31227a	Williams, U. J., Mahoney, B. D., DeGregorio, P. T., Carroll, P. J., Nakamaru-Ogiso, E., Kikkawa, J. M. & Schelter, E. J. 2012 A comparison of the effects of symmetry and magnetoanisotropy on paramagnetic relaxation in related dysprosium single ion magnets. Chemical Communications 48, 5593. (doi:10.1039/c2cc31227a)
144	2012_31	[K(DME)(18-crown-6)][Y(tmtaa)2]0,95[Dy(tmtaa)2]0,05	Other Families	Dy3+	Oblate	Kramers	5	8	2	Nitrogen	Freq-dependent X''	NA	4.5	100	X''(T)	34.6	NA	NA	5.75e-8	NA	NA	NA	NA	Not Measured	NA	http://www.crystallography.net/cod/7107749.cif	COD7107750	NA	Isostructural	NA	NA	NA	NA	NA	B	II	B	VI	2012	2012	10.1039/c2cc31227a	Williams, U. J., Mahoney, B. D., DeGregorio, P. T., Carroll, P. J., Nakamaru-Ogiso, E., Kikkawa, J. M. & Schelter, E. J. 2012 A comparison of the effects of symmetry and magnetoanisotropy on paramagnetic relaxation in related dysprosium single ion magnets. Chemical Communications 48, 5593. (doi:10.1039/c2cc31227a)
145	2012_32	[Dy(H2L)(NO3)3].2CH3OH	Other Families	Dy3+	Oblate	Kramers	100	9	4	Oxygen	No Freq-dependent X''	NA	3.2	1000	Argand	32	8.8	NA	1.3e-7	NA	NA	NA	NA	Not Measured	NA	http://www.crystallography.net/cod/7108107.cif	COD7108107	7108107.cif	Proper	Others	13.873	NA	NA	9	B	II	C	VI	2012	2012	10.1039/c2cc32518g	Ruiz, J., Mota, A. J., Rodríguez-Diéguez, A., Titos, S., Herrera, J. M., Ruiz, E., Cremades, E., Costes, J. P. & Colacio, E. 2012 Field and dilution effects on the slow relaxation of a luminescent DyO9 low-symmetry single-ion magnet. Chemical Communications 48, 7916. (doi:10.1039/c2cc32518g)
146	2012_32	[Y(H2L)(NO3)3]0,89[Dy(H2L)(NO3)3]0,11.2CH3OH	Other Families	Dy3+	Oblate	Kramers	11	9	4	Oxygen	Freq-dependent X''	NA	3.3	1000	Argand	37.7	12.8	NA	6.1e-8	NA	NA	NA	NA	Not Measured	NA	http://www.crystallography.net/cod/7108107.cif	COD7108107	NA	Isostructural	NA	NA	NA	NA	NA	B	II	C	VI	2012	2012	10.1039/c2cc32518g	Ruiz, J., Mota, A. J., Rodríguez-Diéguez, A., Titos, S., Herrera, J. M., Ruiz, E., Cremades, E., Costes, J. P. & Colacio, E. 2012 Field and dilution effects on the slow relaxation of a luminescent DyO9 low-symmetry single-ion magnet. Chemical Communications 48, 7916. (doi:10.1039/c2cc32518g)
147	2012_33	[Dy(dbm)3LR].2H2O	Mixed Ligands	Dy3+	Oblate	Kramers	100	8	4	Oxygen+Nitrogen	T_B3 > 2K	10	NA	NA	NA	46.91	NA	NA	1.37e-7	NA	NA	NA	NA	No Hysteresis	NA	https://www.ccdc.cam.ac.uk/structures/Search?Ccdcid=873085	CCDC873085	873085.cif	Proper	Biaugmented trigonal prism	1.158	-4.3999999999999995	1.110968	8	B	II	B	III	2012	2012	10.1002/chem.201201190	Li, X.-L., Chen, C.-L., Gao, Y.-L., Liu, C.-M., Feng, X.-L., Gui, Y.-H. & Fang, S.-M. 2012 Modulation of Homochiral DyIIIComplexes: Single-Molecule Magnets with Ferroelectric Properties. Chemistry - A European Journal 18, 14632–14637. (doi:10.1002/chem.201201190)
148	2012_33	[Dy2(dbm)6LR].2H2O	Mixed Ligands	Dy3+	Oblate	Kramers	100	8	4	Oxygen+Nitrogen	T_B3 > 2K	16	NA	NA	NA	89.16	NA	NA	5.9e-8	NA	NA	NA	NA	No Hysteresis	NA	https://www.ccdc.cam.ac.uk/structures/Search?Ccdcid=873087	CCDC873087	873087.cif	Proper	Triangular dodecahedron	0.897	2.8000000000000003	0.930392	8	B	II	B	III	2012	2012	10.1002/chem.201201190	Li, X.-L., Chen, C.-L., Gao, Y.-L., Liu, C.-M., Feng, X.-L., Gui, Y.-H. & Fang, S.-M. 2012 Modulation of Homochiral DyIIIComplexes: Single-Molecule Magnets with Ferroelectric Properties. Chemistry - A European Journal 18, 14632–14637. (doi:10.1002/chem.201201190)
149	2012_34	[Tb(hfac)3(EtVNIT)2]	Radical	Tb3+	Oblate	Non-Kramers	100	8	5	Oxygen	No Freq-dependent X''	NA	NA	NA	NA	NA	NA	NA	NA	NA	NA	NA	NA	Not Measured	NA	https://www.ccdc.cam.ac.uk/structures/Search?Ccdcid=848263	CCDC848263	848263.cif	Proper	Triangular dodecahedron	0.088	-0.6	1.015018	8	B	Unassigned	E	Unassigned	2012	2012	10.1080/00958972.2012.705281	Wang, C., Wang, Y.-L., Ma, Y., Wang, Q.-L., Li, L.-C. & Liao, D.-Z. 2012 Two new lanthanide–radical complexes: synthesis, structure, and magnetic properties. Journal of Coordination Chemistry 65, 2830–2838. (doi:10.1080/00958972.2012.705281)
150	2012_34	[Dy(hfac)3(EtVNIT)2]	Radical	Dy3+	Oblate	Kramers	100	8	5	Oxygen	No Freq-dependent X''	NA	NA	NA	NA	NA	NA	NA	NA	NA	NA	NA	NA	Not Measured	NA	https://www.ccdc.cam.ac.uk/structures/Search?Ccdcid=848259	CCDC848259	848259.cif	Proper	Triangular dodecahedron	0.104	-0.5	1.0125125	8	B	Unassigned	B	Unassigned	2012	2012	10.1080/00958972.2012.705281	Wang, C., Wang, Y.-L., Ma, Y., Wang, Q.-L., Li, L.-C. & Liao, D.-Z. 2012 Two new lanthanide–radical complexes: synthesis, structure, and magnetic properties. Journal of Coordination Chemistry 65, 2830–2838. (doi:10.1080/00958972.2012.705281)
151	2012_36	[Tb(Pc*)2][TBA]	LnPc2	Tb3+	Oblate	Non-Kramers	100	8	2	Nitrogen	T_B3 > 2K	44	NA	NA	Argand	640.8	NA	NA	6.35e-11	NA	NA	NA	NA	Pinched Hysteresis	7	NA	NA	NA	NA	NA	NA	NA	NA	NA	D	III	F	VIII	2012	2012	10.1039/c2dt31171b	Gonidec, M., Amabilino, D. B. & Veciana, J. 2012 Novel double-decker phthalocyaninato terbium(iii) single molecule magnets with stabilised redox states. Dalton Transactions 41, 13632. (doi:10.1039/c2dt31171b)
152	2012_36	[Tb(Pc*)2][TBA]	LnPc2	Tb3+	Oblate	Non-Kramers	100	8	2	Nitrogen	T_B3 > 2K	45	NA	NA	Argand	616.32	NA	NA	1.34e-10	NA	NA	NA	NA	Pinched Hysteresis	7	NA	NA	NA	NA	NA	NA	NA	NA	NA	D	III	F	VIII	2012	2012	10.1039/c2dt31171b	Gonidec, M., Amabilino, D. B. & Veciana, J. 2012 Novel double-decker phthalocyaninato terbium(iii) single molecule magnets with stabilised redox states. Dalton Transactions 41, 13632. (doi:10.1039/c2dt31171b)
153	2012_36	[Tb(Pc*)2][TBA]	LnPc2	Tb3+	Oblate	Non-Kramers	100	8	2	Nitrogen	T_B3 > 2K	42	NA	NA	Argand	666.72	NA	NA	2.22e-11	NA	NA	NA	NA	Pinched Hysteresis	7	NA	NA	NA	NA	NA	NA	NA	NA	NA	D	III	F	VIII	2012	2012	10.1039/c2dt31171b	Gonidec, M., Amabilino, D. B. & Veciana, J. 2012 Novel double-decker phthalocyaninato terbium(iii) single molecule magnets with stabilised redox states. Dalton Transactions 41, 13632. (doi:10.1039/c2dt31171b)
154	2012_38	[Nd(H2-DSNDA)0.5(DSNDA)0.5(H2O)5]n	Other Families	Nd3+	Oblate	Kramers	100	9	8	Oxygen	Not Measured	NA	NA	NA	NA	NA	NA	NA	NA	NA	NA	NA	NA	Not Measured	NA	http://www.crystallography.net/cod/4328384.cif	COD4328384	4328384.cif	Proper	Spherical capped square antiprism	1.297	-0.7000000000000001	1.0175245	9	B	Unassigned	C	Unassigned	2012	2012	10.1021/ic2023727	Liu, Q.-Y., Wang, W.-F., Wang, Y.-L., Shan, Z.-M., Wang, M.-S. & Tang, J. 2012 Diversity of Lanthanide(III)–Organic Extended Frameworks with a 4,8-Disulfonyl-2,6-naphthalenedicarboxylic Acid Ligand: Syntheses, Structures, and Magnetic and Luminescent Properties. Inorganic Chemistry 51, 2381–2392. (doi:10.1021/ic2023727)
155	2012_38	[Sm(H2-DSNDA)0.5(DSNDA)0.5(H2O)5]n	Other Families	Sm3+	Prolate	Kramers	100	9	8	Oxygen	Not Measured	NA	NA	NA	NA	NA	NA	NA	NA	NA	NA	NA	NA	Not Measured	NA	http://www.crystallography.net/cod/4328385.cif	COD4328385	4328385.cif	Proper	Spherical capped square antiprism	1.25	-0.7000000000000001	1.0175245	9	C	Unassigned	D	Unassigned	2012	2012	10.1021/ic2023727	Liu, Q.-Y., Wang, W.-F., Wang, Y.-L., Shan, Z.-M., Wang, M.-S. & Tang, J. 2012 Diversity of Lanthanide(III)–Organic Extended Frameworks with a 4,8-Disulfonyl-2,6-naphthalenedicarboxylic Acid Ligand: Syntheses, Structures, and Magnetic and Luminescent Properties. Inorganic Chemistry 51, 2381–2392. (doi:10.1021/ic2023727)
156	2012_38	[Gd(H2-DSNDA)0.5(DSNDA)0.5(H2O)5]n	Other Families	Gd3+	Isotropic	Kramers	100	9	8	Oxygen	Not Measured	NA	NA	NA	NA	NA	NA	NA	NA	NA	NA	NA	NA	Not Measured	NA	http://www.crystallography.net/cod/4328387.cif	COD4328387	NA	Proper	NA	NA	NA	NA	NA	A	Unassigned	A	Unassigned	2012	2012	10.1021/ic2023727	Liu, Q.-Y., Wang, W.-F., Wang, Y.-L., Shan, Z.-M., Wang, M.-S. & Tang, J. 2012 Diversity of Lanthanide(III)–Organic Extended Frameworks with a 4,8-Disulfonyl-2,6-naphthalenedicarboxylic Acid Ligand: Syntheses, Structures, and Magnetic and Luminescent Properties. Inorganic Chemistry 51, 2381–2392. (doi:10.1021/ic2023727)
157	2012_38	[Dy(H2-DSNDA)0.5(DSNDA)0.5(H2O)5]n	Other Families	Dy3+	Oblate	Kramers	100	9	8	Oxygen	No Freq-dependent X''	NA	NA	NA	NA	NA	NA	NA	NA	NA	NA	NA	NA	Not Measured	NA	http://www.crystallography.net/cod/4328388.cif	COD4328388	4328388.cif	Proper	Spherical capped square antiprism	1.185	-0.6	1.015018	9	B	Unassigned	C	Unassigned	2012	2012	10.1021/ic2023727	Liu, Q.-Y., Wang, W.-F., Wang, Y.-L., Shan, Z.-M., Wang, M.-S. & Tang, J. 2012 Diversity of Lanthanide(III)–Organic Extended Frameworks with a 4,8-Disulfonyl-2,6-naphthalenedicarboxylic Acid Ligand: Syntheses, Structures, and Magnetic and Luminescent Properties. Inorganic Chemistry 51, 2381–2392. (doi:10.1021/ic2023727)
158	2012_41	[TbP5W30O110]12−	POM	Tb3+	Oblate	Non-Kramers	100	NA	2	Oxygen	No Freq-dependent X''	NA	NA	NA	NA	NA	NA	NA	NA	NA	NA	NA	NA	Not Measured	NA	NA	NA	NA	NA	NA	NA	NA	NA	NA	D	Unassigned	E	Unassigned	2012	2012	10.1021/ja305163t	Cardona-Serra, S., Clemente-Juan, J. M., Coronado, E., Gaita-Ariño, A., Camón, A., Evangelisti, M., Luis, F., Martínez-Pérez, M. J. & Sesé, J. 2012 Lanthanoid Single-Ion Magnets Based on Polyoxometalates with a 5-fold Symmetry: The Series [LnP5W30O110]12– (Ln3+ = Tb, Dy, Ho, Er, Tm, and Yb). Journal of the American Chemical Society 134, 14982–14990. (doi:10.1021/ja305163t)
159	2012_41	[DyP5W30O110]12−	POM	Dy3+	Oblate	Kramers	100	NA	2	Oxygen	Freq-dependent X''	NA	NA	NA	X''(T)	24	NA	NA	NA	NA	NA	NA	NA	Pinched Hysteresis	3	NA	NA	NA	NA	NA	NA	NA	NA	NA	C	Unassigned	D	Unassigned	2012	2012	10.1021/ja305163t	Cardona-Serra, S., Clemente-Juan, J. M., Coronado, E., Gaita-Ariño, A., Camón, A., Evangelisti, M., Luis, F., Martínez-Pérez, M. J. & Sesé, J. 2012 Lanthanoid Single-Ion Magnets Based on Polyoxometalates with a 5-fold Symmetry: The Series [LnP5W30O110]12– (Ln3+ = Tb, Dy, Ho, Er, Tm, and Yb). Journal of the American Chemical Society 134, 14982–14990. (doi:10.1021/ja305163t)
160	2012_41	[HoP5W30O110]12−	POM	Ho3+	Oblate	Non-Kramers	100	NA	2	Oxygen	Freq-dependent X''	NA	NA	NA	X''(T)	0.8	NA	NA	NA	NA	NA	NA	NA	Full Hysteresis	2	NA	NA	NA	NA	NA	NA	NA	NA	NA	D	Unassigned	E	Unassigned	2012	2012	10.1021/ja305163t	Cardona-Serra, S., Clemente-Juan, J. M., Coronado, E., Gaita-Ariño, A., Camón, A., Evangelisti, M., Luis, F., Martínez-Pérez, M. J. & Sesé, J. 2012 Lanthanoid Single-Ion Magnets Based on Polyoxometalates with a 5-fold Symmetry: The Series [LnP5W30O110]12– (Ln3+ = Tb, Dy, Ho, Er, Tm, and Yb). Journal of the American Chemical Society 134, 14982–14990. (doi:10.1021/ja305163t)
161	2012_41	[ErP5W30O110]12−	POM	Er3+	Prolate	Kramers	100	NA	2	Oxygen	No Freq-dependent X''	NA	NA	NA	NA	NA	NA	NA	NA	NA	NA	NA	NA	Not Measured	NA	NA	NA	NA	NA	NA	NA	NA	NA	NA	C	Unassigned	D	Unassigned	2012	2012	10.1021/ja305163t	Cardona-Serra, S., Clemente-Juan, J. M., Coronado, E., Gaita-Ariño, A., Camón, A., Evangelisti, M., Luis, F., Martínez-Pérez, M. J. & Sesé, J. 2012 Lanthanoid Single-Ion Magnets Based on Polyoxometalates with a 5-fold Symmetry: The Series [LnP5W30O110]12– (Ln3+ = Tb, Dy, Ho, Er, Tm, and Yb). Journal of the American Chemical Society 134, 14982–14990. (doi:10.1021/ja305163t)
162	2012_41	[TmP5W30O110]12−	POM	Tm3+	Prolate	Non-Kramers	100	NA	2	Oxygen	No Freq-dependent X''	NA	NA	NA	NA	NA	NA	NA	NA	NA	NA	NA	NA	Not Measured	NA	NA	NA	NA	NA	NA	NA	NA	NA	NA	C	Unassigned	D	Unassigned	2012	2012	10.1021/ja305163t	Cardona-Serra, S., Clemente-Juan, J. M., Coronado, E., Gaita-Ariño, A., Camón, A., Evangelisti, M., Luis, F., Martínez-Pérez, M. J. & Sesé, J. 2012 Lanthanoid Single-Ion Magnets Based on Polyoxometalates with a 5-fold Symmetry: The Series [LnP5W30O110]12– (Ln3+ = Tb, Dy, Ho, Er, Tm, and Yb). Journal of the American Chemical Society 134, 14982–14990. (doi:10.1021/ja305163t)
163	2012_41	[YbP5W30O110]12−	POM	Yb3+	Prolate	Kramers	100	NA	2	Oxygen	No Freq-dependent X''	NA	NA	NA	NA	NA	NA	NA	NA	NA	NA	NA	NA	Not Measured	NA	NA	NA	NA	NA	NA	NA	NA	NA	NA	C	Unassigned	D	Unassigned	2012	2012	10.1021/ja305163t	Cardona-Serra, S., Clemente-Juan, J. M., Coronado, E., Gaita-Ariño, A., Camón, A., Evangelisti, M., Luis, F., Martínez-Pérez, M. J. & Sesé, J. 2012 Lanthanoid Single-Ion Magnets Based on Polyoxometalates with a 5-fold Symmetry: The Series [LnP5W30O110]12– (Ln3+ = Tb, Dy, Ho, Er, Tm, and Yb). Journal of the American Chemical Society 134, 14982–14990. (doi:10.1021/ja305163t)
164	2013_1	Na[TbDOTA(H2O)]·4H2O	Mixed Ligands	Tb3+	Oblate	Non-Kramers	100	9	2	Oxygen+Nitrogen	No Freq-dependent X''	NA	NA	NA	NA	NA	NA	NA	NA	NA	NA	NA	NA	Not Measured	NA	NA	NA	NA	NA	NA	NA	NA	NA	NA	B	Unassigned	E	Unassigned	2013	2013	10.1002/anie.201205938	Boulon, M.-E., Cucinotta, G., Luzon, J., Degl’Innocenti, C., Perfetti, M., Bernot, K., Calvez, G., Caneschi, A. & Sessoli, R. 2012 Magnetic Anisotropy and Spin-Parity Effect Along the Series of Lanthanide Complexes with DOTA. Angewandte Chemie International Edition 52, 350–354. (doi:10.1002/anie.201205938)
165	2013_1	Na[TbDOTA(H2O)]·4H2O	Mixed Ligands	Tb3+	Oblate	Non-Kramers	10	9	2	Oxygen+Nitrogen	No Freq-dependent X''	NA	NA	NA	NA	NA	NA	NA	NA	NA	NA	NA	NA	Not Measured	NA	NA	NA	NA	NA	NA	NA	NA	NA	NA	B	Unassigned	E	Unassigned	2013	2013	10.1002/anie.201205938	Boulon, M.-E., Cucinotta, G., Luzon, J., Degl’Innocenti, C., Perfetti, M., Bernot, K., Calvez, G., Caneschi, A. & Sessoli, R. 2012 Magnetic Anisotropy and Spin-Parity Effect Along the Series of Lanthanide Complexes with DOTA. Angewandte Chemie International Edition 52, 350–354. (doi:10.1002/anie.201205938)
166	2013_1	Na[HoDOTA(H2O)]·4H2O	Mixed Ligands	Ho3+	Oblate	Non-Kramers	100	9	2	Oxygen+Nitrogen	No Freq-dependent X''	NA	NA	NA	NA	NA	NA	NA	NA	NA	NA	NA	NA	Not Measured	NA	NA	NA	NA	NA	NA	NA	NA	NA	NA	B	Unassigned	E	Unassigned	2013	2013	10.1002/anie.201205938	Boulon, M.-E., Cucinotta, G., Luzon, J., Degl’Innocenti, C., Perfetti, M., Bernot, K., Calvez, G., Caneschi, A. & Sessoli, R. 2012 Magnetic Anisotropy and Spin-Parity Effect Along the Series of Lanthanide Complexes with DOTA. Angewandte Chemie International Edition 52, 350–354. (doi:10.1002/anie.201205938)
167	2013_1	Na[ErDOTA(H2O)]·4H2O	Mixed Ligands	Er3+	Prolate	Kramers	100	9	2	Oxygen+Nitrogen	No Freq-dependent X''	NA	NA	NA	Argand	39	NA	NA	2.5e-8	NA	NA	NA	NA	Not Measured	NA	NA	NA	NA	NA	NA	NA	NA	NA	NA	C	II	D	III	2013	2013	10.1002/anie.201205938	Boulon, M.-E., Cucinotta, G., Luzon, J., Degl’Innocenti, C., Perfetti, M., Bernot, K., Calvez, G., Caneschi, A. & Sessoli, R. 2012 Magnetic Anisotropy and Spin-Parity Effect Along the Series of Lanthanide Complexes with DOTA. Angewandte Chemie International Edition 52, 350–354. (doi:10.1002/anie.201205938)
168	2013_1	Na[TmDOTA(H2O)]·4H2O	Mixed Ligands	Tm3+	Prolate	Non-Kramers	100	9	2	Oxygen+Nitrogen	No Freq-dependent X''	NA	NA	NA	NA	NA	NA	NA	NA	NA	NA	NA	NA	Not Measured	NA	NA	NA	NA	NA	NA	NA	NA	NA	NA	C	Unassigned	D	Unassigned	2013	2013	10.1002/anie.201205938	Boulon, M.-E., Cucinotta, G., Luzon, J., Degl’Innocenti, C., Perfetti, M., Bernot, K., Calvez, G., Caneschi, A. & Sessoli, R. 2012 Magnetic Anisotropy and Spin-Parity Effect Along the Series of Lanthanide Complexes with DOTA. Angewandte Chemie International Edition 52, 350–354. (doi:10.1002/anie.201205938)
169	2013_1	Na[YbDOTA(H2O)]·4H2O	Mixed Ligands	Yb3+	Prolate	Kramers	100	9	2	Oxygen+Nitrogen	No Freq-dependent X''	NA	NA	NA	Argand	29	NA	NA	4e-7	NA	NA	NA	NA	Not Measured	NA	NA	NA	NA	NA	NA	NA	NA	NA	NA	C	II	D	III	2013	2013	10.1002/anie.201205938	Boulon, M.-E., Cucinotta, G., Luzon, J., Degl’Innocenti, C., Perfetti, M., Bernot, K., Calvez, G., Caneschi, A. & Sessoli, R. 2012 Magnetic Anisotropy and Spin-Parity Effect Along the Series of Lanthanide Complexes with DOTA. Angewandte Chemie International Edition 52, 350–354. (doi:10.1002/anie.201205938)
170	2013_2	[Ag42{Ho(W5O18)2}(t-BuCC)28Cl4]OH	POM	Ho3+	Oblate	Non-Kramers	100	8	8	Oxygen	No Freq-dependent X''	NA	NA	NA	NA	NA	NA	NA	NA	NA	NA	NA	NA	Not Measured	NA	http://www.crystallography.net/cod/7109147.cif	COD7109147	7109147.cif	Proper	Square antiprism	0.021	1	0.97505	8	B	Unassigned	E	Unassigned	2013	2013	10.1039/c3cc41237g	Li, Y.-Y., Gao, F., Beves, J. E., Li, Y.-Z. & Zuo, J.-L. 2013 A giant metallo-supramolecular cage encapsulating a single-molecule magnet. Chemical Communications 49, 3658. (doi:10.1039/c3cc41237g)
171	2013_4	[Gd(paaH*)2(H2O)4][Cl]3·2H2O	Diketonate	Gd3+	Isotropic	Kramers	100	8	6	Oxygen	No Freq-dependent X''	NA	NA	NA	NA	NA	NA	NA	NA	NA	NA	NA	NA	Not Measured	NA	http://www.crystallography.net/cod/1514454.cif	COD1514454	NA	Proper	NA	NA	NA	NA	NA	A	Unassigned	A	Unassigned	2013	2013	10.1039/c3sc22300k	Chilton, N. F., Langley, S. K., Moubaraki, B., Soncini, A., Batten, S. R. & Murray, K. S. 2013 Single molecule magnetism in a family of mononuclear β-diketonate lanthanide(iii) complexes: rationalization of magnetic anisotropy in complexes of low symmetry. Chemical Science 4, 1719. (doi:10.1039/c3sc22300k)
172	2013_4	[Tb(paaH*)2(H2O)4][Cl]3·2H2O	Diketonate	Tb3+	Oblate	Non-Kramers	100	8	6	Oxygen	No Freq-dependent X''	NA	NA	NA	NA	NA	NA	NA	NA	NA	NA	NA	NA	Not Measured	NA	http://www.crystallography.net/cod/1514457.cif	COD1514457	1514457.cif	Proper	Triangular dodecahedron	0.348	0.5	0.9875125	8	B	Unassigned	E	Unassigned	2013	2013	10.1039/c3sc22300k	Chilton, N. F., Langley, S. K., Moubaraki, B., Soncini, A., Batten, S. R. & Murray, K. S. 2013 Single molecule magnetism in a family of mononuclear β-diketonate lanthanide(iii) complexes: rationalization of magnetic anisotropy in complexes of low symmetry. Chemical Science 4, 1719. (doi:10.1039/c3sc22300k)
173	2013_4	[Dy(paaH*)2(H2O)4][Cl]3·2H2O	Diketonate	Dy3+	Oblate	Kramers	100	8	6	Oxygen	T_B3 > 2K	NA	NA	NA	Argand	179	NA	NA	1.99e-7	NA	NA	NA	NA	Not Measured	NA	http://www.crystallography.net/cod/1514458.cif	COD1514458	1514458.cif	Proper	Triangular dodecahedron	0.341	0.4	0.990008	8	B	II	B	III	2013	2013	10.1039/c3sc22300k	Chilton, N. F., Langley, S. K., Moubaraki, B., Soncini, A., Batten, S. R. & Murray, K. S. 2013 Single molecule magnetism in a family of mononuclear β-diketonate lanthanide(iii) complexes: rationalization of magnetic anisotropy in complexes of low symmetry. Chemical Science 4, 1719. (doi:10.1039/c3sc22300k)
174	2013_4	[Dy(paaH*)2(H2O)4][Cl]3·2H2O	Diketonate	Dy3+	Oblate	Kramers	5	8	6	Oxygen	T_B3 > 2K	NA	NA	NA	Argand	174	NA	NA	3.06e-7	NA	NA	NA	NA	Not Measured	NA	http://www.crystallography.net/cod/1514458.cif	COD1514458	NA	Isostructural	NA	NA	NA	NA	NA	B	II	B	III	2013	2013	10.1039/c3sc22300k	Chilton, N. F., Langley, S. K., Moubaraki, B., Soncini, A., Batten, S. R. & Murray, K. S. 2013 Single molecule magnetism in a family of mononuclear β-diketonate lanthanide(iii) complexes: rationalization of magnetic anisotropy in complexes of low symmetry. Chemical Science 4, 1719. (doi:10.1039/c3sc22300k)
175	2013_4	[Ho(paaH*)2(H2O)4][Cl]3·2H2O	Diketonate	Ho3+	Oblate	Non-Kramers	100	8	6	Oxygen	No Freq-dependent X''	NA	NA	NA	NA	NA	NA	NA	NA	NA	NA	NA	NA	Not Measured	NA	http://www.crystallography.net/cod/1514459.cif	COD1514459	1514459.cif	Proper	Triangular dodecahedron	0.332	0.3	0.9925045	8	B	Unassigned	E	Unassigned	2013	2013	10.1039/c3sc22300k	Chilton, N. F., Langley, S. K., Moubaraki, B., Soncini, A., Batten, S. R. & Murray, K. S. 2013 Single molecule magnetism in a family of mononuclear β-diketonate lanthanide(iii) complexes: rationalization of magnetic anisotropy in complexes of low symmetry. Chemical Science 4, 1719. (doi:10.1039/c3sc22300k)
176	2013_4	[Er(paaH*)2(H2O)4][Cl]3·2H2O	Diketonate	Er3+	Prolate	Kramers	100	8	6	Oxygen	No Freq-dependent X''	NA	NA	NA	NA	NA	NA	NA	NA	NA	NA	NA	NA	Not Measured	NA	http://www.crystallography.net/cod/1514460.cif	COD1514460	1514460.cif	Proper	Triangular dodecahedron	0.292	0.3	0.9925045	8	C	Unassigned	D	Unassigned	2013	2013	10.1039/c3sc22300k	Chilton, N. F., Langley, S. K., Moubaraki, B., Soncini, A., Batten, S. R. & Murray, K. S. 2013 Single molecule magnetism in a family of mononuclear β-diketonate lanthanide(iii) complexes: rationalization of magnetic anisotropy in complexes of low symmetry. Chemical Science 4, 1719. (doi:10.1039/c3sc22300k)
177	2013_4	[Tb(paaH*)2(NO3)2(MeOH)][NO3]	Diketonate	Tb3+	Oblate	Non-Kramers	100	9	5	Oxygen	No Freq-dependent X''	NA	NA	NA	NA	NA	NA	NA	NA	NA	NA	NA	NA	Not Measured	NA	http://www.crystallography.net/cod/1514462.cif	COD1514462	1514462.cif	Proper	Spherical capped square antiprism	1.589	-1.7000000000000002	1.0426445	9	B	Unassigned	E	Unassigned	2013	2013	10.1039/c3sc22300k	Chilton, N. F., Langley, S. K., Moubaraki, B., Soncini, A., Batten, S. R. & Murray, K. S. 2013 Single molecule magnetism in a family of mononuclear β-diketonate lanthanide(iii) complexes: rationalization of magnetic anisotropy in complexes of low symmetry. Chemical Science 4, 1719. (doi:10.1039/c3sc22300k)
178	2013_4	[Dy(paaH*)2(NO3)2(MeOH)][NO3]	Diketonate	Dy3+	Oblate	Kramers	100	9	5	Oxygen	Freq-dependent X''	NA	NA	NA	Argand	64	NA	NA	6.2e-7	NA	NA	NA	NA	Not Measured	NA	http://www.crystallography.net/cod/1514463.cif	COD1514463	1514463.cif	Proper	Spherical capped square antiprism	1.574	-1.9	1.0476805	9	B	II	C	III	2013	2013	10.1039/c3sc22300k	Chilton, N. F., Langley, S. K., Moubaraki, B., Soncini, A., Batten, S. R. & Murray, K. S. 2013 Single molecule magnetism in a family of mononuclear β-diketonate lanthanide(iii) complexes: rationalization of magnetic anisotropy in complexes of low symmetry. Chemical Science 4, 1719. (doi:10.1039/c3sc22300k)
179	2013_4	[Ho(paaH*)2(NO3)2(MeOH)][NO3]	Diketonate	Ho3+	Oblate	Non-Kramers	100	9	5	Oxygen	Freq-dependent X''	NA	NA	NA	NA	NA	NA	NA	NA	NA	NA	NA	NA	Not Measured	NA	http://www.crystallography.net/cod/1514464.cif	COD1514464	1514464.cif	Proper	Muffin	1.491	0.7000000000000001	0.9825245	9	B	Unassigned	E	Unassigned	2013	2013	10.1039/c3sc22300k	Chilton, N. F., Langley, S. K., Moubaraki, B., Soncini, A., Batten, S. R. & Murray, K. S. 2013 Single molecule magnetism in a family of mononuclear β-diketonate lanthanide(iii) complexes: rationalization of magnetic anisotropy in complexes of low symmetry. Chemical Science 4, 1719. (doi:10.1039/c3sc22300k)
180	2013_4	[Er(paaH*)2(NO3)2(MeOH)][NO3]	Diketonate	Er3+	Prolate	Kramers	100	9	5	Oxygen	No Freq-dependent X''	NA	NA	NA	NA	NA	NA	NA	NA	NA	NA	NA	NA	Not Measured	NA	http://www.crystallography.net/cod/1514455.cif	COD1514455	1514455.cif	Proper	Spherical capped square antiprism	1.489	-2.1	1.0527205	9	C	Unassigned	D	Unassigned	2013	2013	10.1039/c3sc22300k	Chilton, N. F., Langley, S. K., Moubaraki, B., Soncini, A., Batten, S. R. & Murray, K. S. 2013 Single molecule magnetism in a family of mononuclear β-diketonate lanthanide(iii) complexes: rationalization of magnetic anisotropy in complexes of low symmetry. Chemical Science 4, 1719. (doi:10.1039/c3sc22300k)
181	2013_5	[Zn2DyL2(MeOH)]NO3·3MeOH·H2O	TM near Ln	Dy3+	Oblate	Kramers	100	7	3	Oxygen	T_B3 > 2K	28	NA	NA	NA	439	NA	NA	NA	NA	NA	NA	NA	Pinched Hysteresis	11	https://www.ccdc.cam.ac.uk/structures/Search?Ccdcid=924441	CCDC924441	924441.cif	Proper	Pentagonal bipyramid	1.416	3.8	0.905722	7	B	Unassigned	C	Unassigned	2013	2013	10.1039/c3sc50843a	Liu, J.-L., Chen, Y.-C., Zheng, Y.-Z., Lin, W.-Q., Ungur, L., Wernsdorfer, W., Chibotaru, L. F. & Tong, M.-L. 2013 Switching the anisotropy barrier of a single-ion magnet by symmetry change from quasi-D5h to quasi-Oh. Chemical Science 4, 3310. (doi:10.1039/c3sc50843a)
182	2013_5	[Zn2DyL2]NO3·H2O	TM near Ln	Dy3+	Oblate	Kramers	100	6	2	Oxygen	T_B3 > 2K	15	NA	NA	Argand	64	NA	NA	NA	NA	NA	NA	NA	Pinched Hysteresis	4	https://www.ccdc.cam.ac.uk/structures/Search?Ccdcid=924442	CCDC924442	924442.cif	Proper	Octahedron	1.878	-1	1.02505	6	B	Unassigned	C	Unassigned	2013	2013	10.1039/c3sc50843a	Liu, J.-L., Chen, Y.-C., Zheng, Y.-Z., Lin, W.-Q., Ungur, L., Wernsdorfer, W., Chibotaru, L. F. & Tong, M.-L. 2013 Switching the anisotropy barrier of a single-ion magnet by symmetry change from quasi-D5h to quasi-Oh. Chemical Science 4, 3310. (doi:10.1039/c3sc50843a)
183	2013_6	[Dy4(H2L)4(H2O)8⊂2DMF]Cl2(N3)2·3DMF·5MeOH·3H2O	Mixed Ligands	Dy3+	Oblate	Kramers	100	8	4	Oxygen+Nitrogen	No Freq-dependent X''	NA	3.2	2000	X''(T)	24.9	NA	NA	5.8e-7	NA	NA	NA	NA	Not Measured	NA	http://www.crystallography.net/cod/7021289.cif	COD7021289	7021289.cif	Proper	Triangular dodecahedron	1.643	-2.1	1.0527205	8	B	II	B	III	2013	2013	10.1039/c3dt50265a	Wu, S.-Q., Xie, Q.-W., An, G.-Y., Chen, X., Liu, C.-M., Cui, A.-L. & Kou, H.-Z. 2013 Supramolecular lanthanide metallogrids exhibiting field-induced single-ion magnetic behavior. Dalton Transactions 42, 4369. (doi:10.1039/c3dt50265a)
184	2013_6	[Tb4(H2L)4(H2O)8⊂2DMF]Cl2(N3)2·3DMF·7MeOH·3H2O	Mixed Ligands	Tb3+	Oblate	Non-Kramers	100	8	4	Oxygen+Nitrogen	No Freq-dependent X''	NA	NA	NA	NA	NA	NA	NA	NA	NA	NA	NA	NA	Not Measured	NA	http://www.crystallography.net/cod/7021290.cif	COD7021290	7021290.cif	Proper	Biaugmented trigonal prism	1.754	-3.1	1.0779805	8	B	Unassigned	E	Unassigned	2013	2013	10.1039/c3dt50265a	Wu, S.-Q., Xie, Q.-W., An, G.-Y., Chen, X., Liu, C.-M., Cui, A.-L. & Kou, H.-Z. 2013 Supramolecular lanthanide metallogrids exhibiting field-induced single-ion magnetic behavior. Dalton Transactions 42, 4369. (doi:10.1039/c3dt50265a)
185	2013_7	[Dy(L6-2H)(NO3)2(DMF)2](DMF)	Mixed Ligands	Dy3+	Oblate	Kramers	100	9	6	Oxygen+Nitrogen	Freq-dependent X''	NA	9.8	1800	X''(T)	36	NA	NA	4.4e-6	NA	NA	NA	NA	Not Measured	NA	http://www.crystallography.net/cod/7022668.cif	COD7022668	7022668.cif	Proper	Muffin	2.234	0.3	0.9925045	9	B	II	B	III	2013	2013	10.1039/c3dt32732a	Anwar, M. U., Dawe, L. N., Tandon, S. S., Bunge, S. D. & Thompson, L. K. 2013 Polynuclear lanthanide (Ln) complexes of a tri-functional hydrazone ligand – mononuclear (Dy), dinuclear (Yb, Tm), tetranuclear (Gd), and hexanuclear (Gd, Dy, Tb) examples. Dalton Transactions 42, 7781. (doi:10.1039/c3dt32732a)
186	2013_8	{[Dy(α-C4H3OCOO)(μ-(α-C4H3OCOO))2(H2O)3]}n	Mixed Ligands	Dy3+	Oblate	Kramers	100	8	7	Oxygen	Freq-dependent X''	NA	6	4000	NA	NA	NA	NA	NA	NA	NA	NA	NA	Not Measured	NA	https://www.ccdc.cam.ac.uk/structures/Search?Ccdcid=837437	CCDC837437	837437.cif	Proper	Triangular dodecahedron	0.796	0.2	0.995002	8	B	Unassigned	B	Unassigned	2013	2013	10.1039/c3dt51080h	Bartolomé, E., Bartolomé, J., Melnic, S., Prodius, D., Shova, S., Arauzo, A., Luzón, J., Luis, F. & Turta, C. 2013 {Dy(α-fur)3}n: from double relaxation single-ion magnet behavior to 3D ordering. Dalton Transactions 42, 10153. (doi:10.1039/c3dt51080h)
187	2013_8	{[Dy(α-C4H3OCOO)(μ-(α-C4H3OCOO))2(H2O)3]}n	Mixed Ligands	Dy3+	Oblate	Kramers	10	8	7	Oxygen	T_B3 > 2K	5	NA	NA	NA	NA	NA	NA	NA	NA	NA	NA	NA	Not Measured	NA	https://www.ccdc.cam.ac.uk/structures/Search?Ccdcid=837437	CCDC837437	NA	Isostructural	NA	NA	NA	NA	NA	B	Unassigned	B	Unassigned	2013	2013	10.1039/c3dt51080h	Bartolomé, E., Bartolomé, J., Melnic, S., Prodius, D., Shova, S., Arauzo, A., Luzón, J., Luis, F. & Turta, C. 2013 {Dy(α-fur)3}n: from double relaxation single-ion magnet behavior to 3D ordering. Dalton Transactions 42, 10153. (doi:10.1039/c3dt51080h)
188	2013_8	{[Dy(α-C4H3OCOO)(μ-(α-C4H3OCOO))2(H2O)3]}n	Mixed Ligands	Dy3+	Oblate	Kramers	5	8	7	Oxygen	T_B3 > 2K	5	NA	NA	NA	NA	NA	NA	NA	NA	NA	NA	NA	Not Measured	NA	https://www.ccdc.cam.ac.uk/structures/Search?Ccdcid=837437	CCDC837437	NA	Isostructural	NA	NA	NA	NA	NA	B	Unassigned	B	Unassigned	2013	2013	10.1039/c3dt51080h	Bartolomé, E., Bartolomé, J., Melnic, S., Prodius, D., Shova, S., Arauzo, A., Luzón, J., Luis, F. & Turta, C. 2013 {Dy(α-fur)3}n: from double relaxation single-ion magnet behavior to 3D ordering. Dalton Transactions 42, 10153. (doi:10.1039/c3dt51080h)
189	2013_9	(HNEt3)[Dy(bpyda)2]·3H2O	Other Families	Dy3+	Oblate	Kramers	100	8	2	Oxygen+Nitrogen	No Freq-dependent X''	NA	NA	NA	Argand	54.72	NA	NA	NA	NA	NA	NA	NA	Not Measured	NA	https://www.ccdc.cam.ac.uk/structures/Search?Ccdcid=922760	CCDC922760	922760.cif	Proper	Others	2.625	NA	NA	8	B	Unassigned	B	Unassigned	2013	2013	10.1039/c3dt51220g	Li, Q.-W., Liu, J.-L., Jia, J.-H., Leng, J.-D., Lin, W.-Q., Chen, Y.-C. & Tong, M.-L. 2013 Fluorescent single-ion magnets: molecular hybrid (HNEt3)[DyxYb1−x(bpyda)2] (x = 0.135–1). Dalton Transactions 42, 11262. (doi:10.1039/c3dt51220g)
190	2013_9	(HNEt3)[Yb(bpyda)2]·3H2O	Other Families	Yb3+	Prolate	Kramers	100	8	2	Oxygen+Nitrogen	No Freq-dependent X''	NA	NA	NA	Argand	25.2	NA	NA	NA	NA	NA	NA	NA	Not Measured	NA	https://www.ccdc.cam.ac.uk/structures/Search?Ccdcid=922761	CCDC922761	922761.cif	Proper	Triangular dodecahedron	2.238	0	1	8	C	Unassigned	D	Unassigned	2013	2013	10.1039/c3dt51220g	Li, Q.-W., Liu, J.-L., Jia, J.-H., Leng, J.-D., Lin, W.-Q., Chen, Y.-C. & Tong, M.-L. 2013 Fluorescent single-ion magnets: molecular hybrid (HNEt3)[DyxYb1−x(bpyda)2] (x = 0.135–1). Dalton Transactions 42, 11262. (doi:10.1039/c3dt51220g)
191	2013_10	[Dy(hfac)3(depma)(H2O)]	Mixed Ligands	Dy3+	Oblate	Kramers	100	8	5	Oxygen	No Freq-dependent X''	NA	2.5	1000	X''(T)	13.4	NA	NA	3.9e-7	NA	NA	NA	NA	Not Measured	NA	http://www.crystallography.net/cod/7021769.cif	COD7021769	7021769.cif	Proper	Triangular dodecahedron	0.373	1.6	0.960128	8	B	II	B	III	2013	2013	10.1039/c3dt51176f	Cao, D.-K., Gu, Y.-W., Feng, J.-Q., Cai, Z.-S. & Ward, M. D. 2013 Mononuclear lanthanide complexes incorporating an anthracene group: structural modification, slow magnetic relaxation and multicomponent fluorescence emissions in Dy compounds. Dalton Transactions 42, 11436. (doi:10.1039/c3dt51176f)
192	2013_10	[Gd(hfac)3(depma)(H2O)]	Mixed Ligands	Gd3+	Isotropic	Kramers	100	8	5	Oxygen	Not Measured	NA	NA	NA	NA	NA	NA	NA	NA	NA	NA	NA	NA	Not Measured	NA	http://www.crystallography.net/cod/7021770.cif	COD7021770	NA	Proper	NA	NA	NA	NA	NA	A	Unassigned	A	Unassigned	2013	2013	10.1039/c3dt51176f	Cao, D.-K., Gu, Y.-W., Feng, J.-Q., Cai, Z.-S. & Ward, M. D. 2013 Mononuclear lanthanide complexes incorporating an anthracene group: structural modification, slow magnetic relaxation and multicomponent fluorescence emissions in Dy compounds. Dalton Transactions 42, 11436. (doi:10.1039/c3dt51176f)
193	2013_10	[Dy(hfac)3(depma)2]2·H2O	Mixed Ligands	Dy3+	Oblate	Kramers	100	8	5	Oxygen	No Freq-dependent X''	NA	NA	NA	NA	NA	NA	NA	NA	NA	NA	NA	NA	Not Measured	NA	http://www.crystallography.net/cod/7021771.cif	COD7021771	7021771.cif	Proper	Square antiprism	0.424	-3.3000000000000003	1.0830445	8	B	Unassigned	B	Unassigned	2013	2013	10.1039/c3dt51176f	Cao, D.-K., Gu, Y.-W., Feng, J.-Q., Cai, Z.-S. & Ward, M. D. 2013 Mononuclear lanthanide complexes incorporating an anthracene group: structural modification, slow magnetic relaxation and multicomponent fluorescence emissions in Dy compounds. Dalton Transactions 42, 11436. (doi:10.1039/c3dt51176f)
194	2013_10	[Gd(hfac)3(depma)2]·2H2O	Mixed Ligands	Gd3+	Isotropic	Kramers	100	8	5	Oxygen	Not Measured	NA	NA	NA	NA	NA	NA	NA	NA	NA	NA	NA	NA	Not Measured	NA	https://www.ccdc.cam.ac.uk/structures/search?pid=ccdc:925932	CCDC925932	NA	Proper	NA	NA	NA	NA	NA	A	Unassigned	A	Unassigned	2013	2013	10.1039/c3dt51176f	Cao, D.-K., Gu, Y.-W., Feng, J.-Q., Cai, Z.-S. & Ward, M. D. 2013 Mononuclear lanthanide complexes incorporating an anthracene group: structural modification, slow magnetic relaxation and multicomponent fluorescence emissions in Dy compounds. Dalton Transactions 42, 11436. (doi:10.1039/c3dt51176f)
195	2013_11	[Li(THF)4][(Ph2PNPh)4Dy]	Other Families	Dy3+	Oblate	Kramers	100	8	4	Others	Freq-dependent X''	NA	NA	NA	Argand	44.7	NA	NA	1.1e-8	NA	NA	NA	NA	No Hysteresis	NA	http://www.crystallography.net/cod/7021730.cif	COD7021730	7021730.cif	Proper	Others	13.095	NA	NA	8	B	II	B	IV	2013	2013	10.1039/c3dt51078f	Völcker, F., Lan, Y., Powell, A. K. & Roesky, P. W. 2013 Slow magnetic relaxation in tris(diphosphanylamido) and tetra(phosphanoamido) dysprosium complexes. Dalton Transactions 42, 11471. (doi:10.1039/c3dt51078f)
196	2013_11	[Dy{N(PPh2)2}3]	Other Families	Dy3+	Oblate	Kramers	100	6	3	Others	Freq-dependent X''	NA	NA	NA	Argand	16.5	NA	NA	7.7e-7	NA	NA	NA	NA	No Hysteresis	NA	https://www.ccdc.cam.ac.uk/structures/search?pid=ccdc:XAYRIZ	CCDC259287	259287.cif	Proper	Others	13.656	NA	NA	6	B	II	C	IV	2013	2013	10.1039/c3dt51078f	Völcker, F., Lan, Y., Powell, A. K. & Roesky, P. W. 2013 Slow magnetic relaxation in tris(diphosphanylamido) and tetra(phosphanoamido) dysprosium complexes. Dalton Transactions 42, 11471. (doi:10.1039/c3dt51078f)
197	2013_12	Me4N[DyIII(HL)4]·2CH3CN	Other Families	Dy3+	Oblate	Kramers	100	8	4	Oxygen	Freq-dependent X''	NA	8	1000	X''(T)	93.7	NA	NA	2.88e-10	NA	NA	NA	NA	Not Measured	NA	http://www.crystallography.net/cod/4334797.cif	COD4334797	4334797.cif	Proper	Triangular dodecahedron	1.389	3.5999999999999996	0.910648	8	B	II	B	VI	2013	2013	10.1021/ic4005517	Fortea-Pérez, F. R., Vallejo, J., Julve, M., Lloret, F., De Munno, G., Armentano, D. & Pardo, E. 2013 Slow Magnetic Relaxation in a Hydrogen-Bonded 2D Array of Mononuclear Dysprosium(III) Oxamates. Inorganic Chemistry 52, 4777–4779. (doi:10.1021/ic4005517)
198	2013_13	DyIII−N,N′-bis-pyridin-2-yl-methelene-1,8-diamino-3,6-dioxaoctane	Mixed Ligands	Dy3+	Oblate	Kramers	100	NA	3	Oxygen+Nitrogen	Freq-dependent X''	NA	9.5	1000	X''(T)	50	NA	NA	6.8e-7	NA	NA	NA	NA	Full Hysteresis	1	http://www.crystallography.net/cod/4334669.cif	COD4334669	4334669.cif	Proper	Others	12.84	NA	NA	12	B	II	C	III	2013	2013	10.1021/ic400098c	Campbell, V. E., Guillot, R., Riviere, E., Brun, P.-T., Wernsdorfer, W. & Mallah, T. 2013 Subcomponent Self-Assembly of Rare-Earth Single-Molecule Magnets. Inorganic Chemistry 52, 5194–5200. (doi:10.1021/ic400098c)
199	2013_13	TbIII−N,N′-bis-pyridin-2-yl-methelene-1,8-diamino-3,6-dioxaoctane	Mixed Ligands	Tb3+	Oblate	Non-Kramers	100	NA	3	Oxygen+Nitrogen	Freq-dependent X''	NA	NA	NA	NA	NA	NA	NA	NA	NA	NA	NA	NA	Full Hysteresis	0.5	http://www.crystallography.net/cod/4334670.cif	COD4334670	4334670.cif	Proper	Others	7.837	NA	NA	7	B	Unassigned	E	Unassigned	2013	2013	10.1021/ic400098c	Campbell, V. E., Guillot, R., Riviere, E., Brun, P.-T., Wernsdorfer, W. & Mallah, T. 2013 Subcomponent Self-Assembly of Rare-Earth Single-Molecule Magnets. Inorganic Chemistry 52, 5194–5200. (doi:10.1021/ic400098c)
200	2013_13	HoIII−N,N′-bis-pyridin-2-yl-methelene-1,8-diamino-3,6-dioxaoctane	Mixed Ligands	Ho3+	Oblate	Non-Kramers	100	NA	3	Oxygen+Nitrogen	No Freq-dependent X''	NA	NA	NA	NA	NA	NA	NA	NA	NA	NA	NA	NA	Not Measured	NA	http://www.crystallography.net/cod/4334671.cif	COD4334671	4334671.cif	Proper	Others	12.827	NA	NA	12	B	Unassigned	E	Unassigned	2013	2013	10.1021/ic400098c	Campbell, V. E., Guillot, R., Riviere, E., Brun, P.-T., Wernsdorfer, W. & Mallah, T. 2013 Subcomponent Self-Assembly of Rare-Earth Single-Molecule Magnets. Inorganic Chemistry 52, 5194–5200. (doi:10.1021/ic400098c)
201	2013_13	ErIII−N,N′-bis-pyridin-2-yl-methelene-1,8-diamino-3,6-dioxaoctane	Mixed Ligands	Er3+	Prolate	Kramers	100	NA	3	Oxygen+Nitrogen	No Freq-dependent X''	NA	NA	NA	NA	NA	NA	NA	NA	NA	NA	NA	NA	Not Measured	NA	http://www.crystallography.net/cod/4334672.cif	COD4334672	4334672.cif	Proper	Others	12.837	NA	NA	12	C	Unassigned	D	Unassigned	2013	2013	10.1021/ic400098c	Campbell, V. E., Guillot, R., Riviere, E., Brun, P.-T., Wernsdorfer, W. & Mallah, T. 2013 Subcomponent Self-Assembly of Rare-Earth Single-Molecule Magnets. Inorganic Chemistry 52, 5194–5200. (doi:10.1021/ic400098c)
202	2013_14	[DyIII(COT″)2]Li(DME)3	Metallocene	Dy3+	Oblate	Kramers	100	2	2	Carbon (aromatic rings)	T_B3 > 2K	8	NA	NA	Argand	25	NA	NA	6e-6	NA	NA	NA	NA	Not Measured	NA	http://www.crystallography.net/cod/4119398.cif	COD4119398	4119398.cif	Proper	NA	NA	NA	NA	16	E	I	G	I	2013	2013	10.1021/ja310642h	Le Roy, J. J., Jeletic, M., Gorelsky, S. I., Korobkov, I., Ungur, L., Chibotaru, L. F. & Murugesu, M. 2013 An Organometallic Building Block Approach To Produce a Multidecker 4f Single-Molecule Magnet. Journal of the American Chemical Society 135, 3502–3510. (doi:10.1021/ja310642h)
203	2013_16	(TBA)2[Gd(V12O32(Cl))(H2O)2(CH3CN)2]	POM	Gd3+	Isotropic	Kramers	100	8	5	Oxygen+Nitrogen	Not Measured	NA	NA	NA	NA	NA	NA	NA	NA	NA	NA	NA	NA	Not Measured	NA	https://www.ccdc.cam.ac.uk/structures/Search?Ccdcid=913544	CCDC913544	NA	Proper	NA	NA	NA	NA	NA	A	Unassigned	A	Unassigned	2013	2013	10.1039/c3cc40912k	Cameron, J. M., Newton, G. N., Busche, C., Long, D.-L., Oshio, H. & Cronin, L. 2013 Synthesis and characterisation of a lanthanide-capped dodecavanadate cage. Chemical Communications 49, 3395. (doi:10.1039/c3cc40912k)
204	2013_16	(TBA)2[Tb(V12O32(Cl))(H2O)2(CH3CN)2]	POM	Tb3+	Oblate	Non-Kramers	100	8	5	Oxygen+Nitrogen	No Freq-dependent X''	NA	NA	NA	NA	NA	NA	NA	NA	NA	NA	NA	NA	Not Measured	NA	https://www.ccdc.cam.ac.uk/structures/Search?Ccdcid=913544	CCDC913544	NA	Isostructural	NA	NA	NA	NA	NA	B	Unassigned	E	Unassigned	2013	2013	10.1039/c3cc40912k	Cameron, J. M., Newton, G. N., Busche, C., Long, D.-L., Oshio, H. & Cronin, L. 2013 Synthesis and characterisation of a lanthanide-capped dodecavanadate cage. Chemical Communications 49, 3395. (doi:10.1039/c3cc40912k)
205	2013_16	(TBA)2[Dy(V12O32(Cl))(H2O)2(CH3CN)2]	POM	Dy3+	Oblate	Kramers	100	8	5	Oxygen+Nitrogen	No Freq-dependent X''	NA	NA	NA	NA	NA	NA	NA	NA	NA	NA	NA	NA	Not Measured	NA	https://www.ccdc.cam.ac.uk/structures/Search?Ccdcid=913544	CCDC913544	NA	Isostructural	NA	NA	NA	NA	NA	B	Unassigned	B	Unassigned	2013	2013	10.1039/c3cc40912k	Cameron, J. M., Newton, G. N., Busche, C., Long, D.-L., Oshio, H. & Cronin, L. 2013 Synthesis and characterisation of a lanthanide-capped dodecavanadate cage. Chemical Communications 49, 3395. (doi:10.1039/c3cc40912k)
206	2013_16	(TBA)2[Ho(V12O32(Cl))(H2O)2(CH3CN)2]	POM	Ho3+	Oblate	Non-Kramers	100	8	5	Oxygen+Nitrogen	No Freq-dependent X''	NA	NA	NA	NA	NA	NA	NA	NA	NA	NA	NA	NA	Not Measured	NA	https://www.ccdc.cam.ac.uk/structures/Search?Ccdcid=913544	CCDC913544	NA	Isostructural	NA	NA	NA	NA	NA	B	Unassigned	E	Unassigned	2013	2013	10.1039/c3cc40912k	Cameron, J. M., Newton, G. N., Busche, C., Long, D.-L., Oshio, H. & Cronin, L. 2013 Synthesis and characterisation of a lanthanide-capped dodecavanadate cage. Chemical Communications 49, 3395. (doi:10.1039/c3cc40912k)
207	2013_16	(TBA)2[Er(V12O32(Cl))(H2O)2(CH3CN)2]	POM	Er3+	Prolate	Kramers	100	8	5	Oxygen+Nitrogen	No Freq-dependent X''	NA	NA	NA	NA	NA	NA	NA	NA	NA	NA	NA	NA	Not Measured	NA	https://www.ccdc.cam.ac.uk/structures/Search?Ccdcid=913544	CCDC913544	NA	Isostructural	NA	NA	NA	NA	NA	C	Unassigned	D	Unassigned	2013	2013	10.1039/c3cc40912k	Cameron, J. M., Newton, G. N., Busche, C., Long, D.-L., Oshio, H. & Cronin, L. 2013 Synthesis and characterisation of a lanthanide-capped dodecavanadate cage. Chemical Communications 49, 3395. (doi:10.1039/c3cc40912k)
208	2013_17	[Dy(hfac)3(L1)]	Mixed Ligands	Dy3+	Oblate	Kramers	100	8	4	Oxygen+Nitrogen	No Freq-dependent X''	NA	NA	NA	NA	NA	NA	NA	NA	NA	NA	NA	NA	Not Measured	NA	https://www.ccdc.cam.ac.uk/structures/Search?Ccdcid=921418	CCDC921418	921418.cif	Proper	Triangular dodecahedron	1.185	2.9000000000000004	0.9279205	8	B	Unassigned	B	Unassigned	2013	2013	10.1002/chem.201300397	Cosquer, G., Pointillart, F., Golhen, S., Cador, O. & Ouahab, L. 2013 Slow Magnetic Relaxation in Condensed versus Dispersed Dysprosium(III) Mononuclear Complexes. Chemistry - A European Journal 19, 7895–7903. (doi:10.1002/chem.201300397)
209	2013_17	[Dy(hfac)3(L2)]	Mixed Ligands	Dy3+	Oblate	Kramers	100	8	4	Oxygen+Nitrogen	Freq-dependent X''	NA	NA	NA	Argand	17.2	NA	NA	9.5e-6	NA	NA	NA	NA	Not Measured	NA	https://www.ccdc.cam.ac.uk/structures/Search?Ccdcid=921419	CCDC921419	921419.cif	Proper	Triangular dodecahedron	1.143	0.1	0.9975005	8	B	II	B	III	2013	2013	10.1002/chem.201300397	Cosquer, G., Pointillart, F., Golhen, S., Cador, O. & Ouahab, L. 2013 Slow Magnetic Relaxation in Condensed versus Dispersed Dysprosium(III) Mononuclear Complexes. Chemistry - A European Journal 19, 7895–7903. (doi:10.1002/chem.201300397)
210	2013_17	[(L2)Y0.93Dy0.07(hfac)3]2	Mixed Ligands	Dy3+	Oblate	Kramers	7	8	4	Oxygen+Nitrogen	Freq-dependent X''	NA	NA	NA	Argand	18	NA	NA	1.7e-5	NA	NA	NA	NA	Not Measured	NA	https://www.ccdc.cam.ac.uk/structures/Search?Ccdcid=921419	CCDC921419	NA	Isostructural	NA	NA	NA	NA	NA	B	II	B	III	2013	2013	10.1002/chem.201300397	Cosquer, G., Pointillart, F., Golhen, S., Cador, O. & Ouahab, L. 2013 Slow Magnetic Relaxation in Condensed versus Dispersed Dysprosium(III) Mononuclear Complexes. Chemistry - A European Journal 19, 7895–7903. (doi:10.1002/chem.201300397)
211	2013_19	[Sm(pqc)(Hpqc)(NO3)2]n	Mixed Ligands	Sm3+	Prolate	Kramers	100	8	6	Oxygen	Not Measured	NA	NA	NA	NA	NA	NA	NA	NA	NA	NA	NA	NA	Not Measured	NA	http://www.crystallography.net/cod/4508566.cif	COD4508566	NA	Isostructural	NA	NA	NA	NA	NA	C	Unassigned	D	Unassigned	2013	2013	10.1021/cg401391b	Xu, W., Zhou, Y., Huang, D., Xiong, W., Su, M., Wang, K., Han, S. & Hong, M. 2013 Crystal Structure, Multiplex Photoluminescence, and Magnetic Properties of a Series of Lanthanide Coordination Polymers Based on Quinoline Carboxylate Ligand. Crystal Growth & Design 13, 5420–5432. (doi:10.1021/cg401391b)
212	2013_19	[Gd(pqc)(Hpqc)(NO3)2]n	Mixed Ligands	Gd3+	Isotropic	Kramers	100	8	6	Oxygen	Not Measured	NA	NA	NA	NA	NA	NA	NA	NA	NA	NA	NA	NA	Not Measured	NA	http://www.crystallography.net/cod/4508566.cif	COD4508566	NA	Proper	NA	NA	NA	NA	NA	A	Unassigned	A	Unassigned	2013	2013	10.1021/cg401391b	Xu, W., Zhou, Y., Huang, D., Xiong, W., Su, M., Wang, K., Han, S. & Hong, M. 2013 Crystal Structure, Multiplex Photoluminescence, and Magnetic Properties of a Series of Lanthanide Coordination Polymers Based on Quinoline Carboxylate Ligand. Crystal Growth & Design 13, 5420–5432. (doi:10.1021/cg401391b)
213	2013_19	[Tb(pqc)(Hpqc)(NO3)2]n	Mixed Ligands	Tb3+	Oblate	Non-Kramers	100	8	6	Oxygen	No Freq-dependent X''	NA	NA	NA	NA	NA	NA	NA	NA	NA	NA	NA	NA	Not Measured	NA	http://www.crystallography.net/cod/4508567.cif	COD4508567	4508567.cif	Proper	Others	2.973	NA	NA	8	B	Unassigned	E	Unassigned	2013	2013	10.1021/cg401391b	Xu, W., Zhou, Y., Huang, D., Xiong, W., Su, M., Wang, K., Han, S. & Hong, M. 2013 Crystal Structure, Multiplex Photoluminescence, and Magnetic Properties of a Series of Lanthanide Coordination Polymers Based on Quinoline Carboxylate Ligand. Crystal Growth & Design 13, 5420–5432. (doi:10.1021/cg401391b)
214	2013_19	[Dy(pqc)(Hpqc)(NO3)2]n	Mixed Ligands	Dy3+	Oblate	Kramers	100	8	6	Oxygen	T_B3 > 2K	7.2	NA	NA	X''(T)	48.86	NA	NA	6.88e-7	NA	NA	NA	NA	Not Measured	NA	http://www.crystallography.net/cod/4508568.cif	COD4508568	4508568.cif	Proper	Others	2.889	NA	NA	8	B	II	B	III	2013	2013	10.1021/cg401391b	Xu, W., Zhou, Y., Huang, D., Xiong, W., Su, M., Wang, K., Han, S. & Hong, M. 2013 Crystal Structure, Multiplex Photoluminescence, and Magnetic Properties of a Series of Lanthanide Coordination Polymers Based on Quinoline Carboxylate Ligand. Crystal Growth & Design 13, 5420–5432. (doi:10.1021/cg401391b)
215	2013_19	[Ho(pqc)(Hpqc)(NO3)2]n	Mixed Ligands	Ho3+	Oblate	Non-Kramers	100	8	6	Oxygen	No Freq-dependent X''	NA	NA	NA	NA	NA	NA	NA	NA	NA	NA	NA	NA	Not Measured	NA	http://www.crystallography.net/cod/4508569.cif	COD4508569	4508569.cif	Proper	Others	2.849	NA	NA	8	B	Unassigned	E	Unassigned	2013	2013	10.1021/cg401391b	Xu, W., Zhou, Y., Huang, D., Xiong, W., Su, M., Wang, K., Han, S. & Hong, M. 2013 Crystal Structure, Multiplex Photoluminescence, and Magnetic Properties of a Series of Lanthanide Coordination Polymers Based on Quinoline Carboxylate Ligand. Crystal Growth & Design 13, 5420–5432. (doi:10.1021/cg401391b)
216	2013_19	[Er(pqc)(Hpqc)(NO3)2]n	Mixed Ligands	Er3+	Prolate	Kramers	100	8	6	Oxygen	No Freq-dependent X''	NA	NA	NA	NA	NA	NA	NA	NA	NA	NA	NA	NA	Not Measured	NA	http://www.crystallography.net/cod/4508570.cif	COD4508570	4508570.cif	Proper	Others	2.721	NA	NA	8	C	Unassigned	D	Unassigned	2013	2013	10.1021/cg401391b	Xu, W., Zhou, Y., Huang, D., Xiong, W., Su, M., Wang, K., Han, S. & Hong, M. 2013 Crystal Structure, Multiplex Photoluminescence, and Magnetic Properties of a Series of Lanthanide Coordination Polymers Based on Quinoline Carboxylate Ligand. Crystal Growth & Design 13, 5420–5432. (doi:10.1021/cg401391b)
217	2013_19	[Tm(pqc)(Hpqc)(NO3)2]n	Mixed Ligands	Tm3+	Prolate	Non-Kramers	100	8	6	Oxygen	Not Measured	NA	NA	NA	NA	NA	NA	NA	NA	NA	NA	NA	NA	Not Measured	NA	http://www.crystallography.net/cod/4508571.cif	COD4508571	4508571.cif	Proper	Others	2.69	NA	NA	8	C	Unassigned	D	Unassigned	2013	2013	10.1021/cg401391b	Xu, W., Zhou, Y., Huang, D., Xiong, W., Su, M., Wang, K., Han, S. & Hong, M. 2013 Crystal Structure, Multiplex Photoluminescence, and Magnetic Properties of a Series of Lanthanide Coordination Polymers Based on Quinoline Carboxylate Ligand. Crystal Growth & Design 13, 5420–5432. (doi:10.1021/cg401391b)
218	2013_19	[Yb(pqc)(Hpqc)(NO3)2]n	Mixed Ligands	Yb3+	Prolate	Kramers	100	8	6	Oxygen	Not Measured	NA	NA	NA	NA	NA	NA	NA	NA	NA	NA	NA	NA	Not Measured	NA	http://www.crystallography.net/cod/4508572.cif	COD4508572	4508572.cif	Proper	Others	2.678	NA	NA	8	C	Unassigned	D	Unassigned	2013	2013	10.1021/cg401391b	Xu, W., Zhou, Y., Huang, D., Xiong, W., Su, M., Wang, K., Han, S. & Hong, M. 2013 Crystal Structure, Multiplex Photoluminescence, and Magnetic Properties of a Series of Lanthanide Coordination Polymers Based on Quinoline Carboxylate Ligand. Crystal Growth & Design 13, 5420–5432. (doi:10.1021/cg401391b)
219	2013_21	TBA8H5[{Dy(H2O)4}(γ-SiW10O36)2]	Mixed Ligands	Dy3+	Oblate	Kramers	100	8	6	Oxygen	No Freq-dependent X''	NA	NA	NA	NA	NA	NA	NA	NA	NA	NA	NA	NA	Not Measured	NA	https://www.ccdc.cam.ac.uk/structures/Search?Ccdcid=932063	CCDC932063	932063.cif	Proper	Square antiprism	0.457	-3.1	1.0779805	8	B	Unassigned	B	Unassigned	2013	2013	10.1002/chem.201302596	Sato, R., Suzuki, K., Sugawa, M. & Mizuno, N. 2013 Heterodinuclear Lanthanoid-Containing Polyoxometalates: Stepwise Synthesis and Single-Molecule Magnet Behavior. Chemistry - A European Journal 19, 12982–12990. (doi:10.1002/chem.201302596)
220	2013_21	TBA8H5[{Gd(H2O)4}(γ-SiW10O36)2]	Mixed Ligands	Gd3+	Isotropic	Kramers	100	8	6	Oxygen	Not Measured	NA	NA	NA	NA	NA	NA	NA	NA	NA	NA	NA	NA	Not Measured	NA	https://www.ccdc.cam.ac.uk/structures/Search?Ccdcid=946276	CCDC946276	NA	Proper	NA	NA	NA	NA	NA	A	Unassigned	A	Unassigned	2013	2013	10.1002/chem.201302596	Sato, R., Suzuki, K., Sugawa, M. & Mizuno, N. 2013 Heterodinuclear Lanthanoid-Containing Polyoxometalates: Stepwise Synthesis and Single-Molecule Magnet Behavior. Chemistry - A European Journal 19, 12982–12990. (doi:10.1002/chem.201302596)
221	2013_21	TBA8H4[{Dy(µ2-OH)2Lu}(γ-SiW10O36)2]	Mixed Ligands	Dy3+	Oblate	Kramers	100	8	3	Oxygen	T_B3 > 2K	12	NA	NA	X''(T)	48	NA	NA	1.9e-6	NA	NA	NA	NA	Not Measured	NA	https://www.ccdc.cam.ac.uk/structures/Search?Ccdcid=932066	CCDC932066	932066.cif	Proper	Others	7.204	NA	NA	8	B	II	C	III	2013	2013	10.1002/chem.201302596	Sato, R., Suzuki, K., Sugawa, M. & Mizuno, N. 2013 Heterodinuclear Lanthanoid-Containing Polyoxometalates: Stepwise Synthesis and Single-Molecule Magnet Behavior. Chemistry - A European Journal 19, 12982–12990. (doi:10.1002/chem.201302596)
222	2013_22	[GdNa(C5O5)2(H2O)7]n	Mixed Ligands	Gd3+	Isotropic	Kramers	100	9	9	Oxygen	Not Measured	NA	NA	NA	NA	NA	NA	NA	NA	NA	NA	NA	NA	Not Measured	NA	http://www.crystallography.net/cod/7021579.cif	COD7021579	NA	Proper	NA	NA	NA	NA	NA	A	Unassigned	A	Unassigned	2013	2013	10.1039/c3dt51195b	Goswami, S., Adhikary, A., Jena, H. S. & Konar, S. 2013 Lanthanide based coordination polymers chill, relax under magnetic field and also fluoresce. Dalton Transactions 42, 9813. (doi:10.1039/c3dt51195b)
223	2013_22	[NdNa(C5O5)2(H2O)7]n	Mixed Ligands	Nd3+	Oblate	Kramers	100	9	9	Oxygen	Not Measured	NA	NA	NA	NA	NA	NA	NA	NA	NA	NA	NA	NA	Not Measured	NA	http://www.crystallography.net/cod/7021580.cif	COD7021580	7021580.cif	Proper	Spherical capped square antiprism	0.217	0.4	0.990008	9	B	Unassigned	C	Unassigned	2013	2013	10.1039/c3dt51195b	Goswami, S., Adhikary, A., Jena, H. S. & Konar, S. 2013 Lanthanide based coordination polymers chill, relax under magnetic field and also fluoresce. Dalton Transactions 42, 9813. (doi:10.1039/c3dt51195b)
224	2013_22	[DyNa(C5O5)2(H2O)7]n	Mixed Ligands	Dy3+	Oblate	Kramers	100	9	9	Oxygen	No Freq-dependent X''	NA	NA	NA	X''(T)	31.25	NA	NA	2.39e-8	NA	NA	NA	NA	Not Measured	NA	http://www.crystallography.net/cod/7021581.cif	COD7021581	7021581.cif	Proper	Spherical capped square antiprism	0.171	-0.2	1.005002	9	B	II	C	III	2013	2013	10.1039/c3dt51195b	Goswami, S., Adhikary, A., Jena, H. S. & Konar, S. 2013 Lanthanide based coordination polymers chill, relax under magnetic field and also fluoresce. Dalton Transactions 42, 9813. (doi:10.1039/c3dt51195b)
225	2013_23	[Sm(hfac)3L]n·H2O	Mixed Ligands	Sm3+	Prolate	Kramers	100	9	4	Oxygen+Nitrogen	Not Measured	NA	NA	NA	NA	NA	NA	NA	NA	NA	NA	NA	NA	Not Measured	NA	http://www.crystallography.net/cod/7023673.cif	COD7023673	7023673.cif	Proper	Spherical tricapped trigonal prism	0.759	3.5999999999999996	0.910648	9	C	Unassigned	D	Unassigned	2013	2013	10.1039/c3dt51743h	Li, X.-L., Chen, C.-L., Xiao, H.-P., Wang, A.-L., Liu, C.-M., Zheng, X., Gao, L.-J., Yang, X.-G. & Fang, S.-M. 2013 Luminescent, magnetic and ferroelectric properties of noncentrosymmetric chain-like complexes composed of nine-coordinate lanthanide ions. Dalton Transactions 42, 15317. (doi:10.1039/c3dt51743h)
226	2013_23	[Tb(hfac)3L]n·H2O	Mixed Ligands	Tb3+	Oblate	Non-Kramers	100	9	4	Oxygen+Nitrogen	Not Measured	NA	NA	NA	NA	NA	NA	NA	NA	NA	NA	NA	NA	Not Measured	NA	http://www.crystallography.net/cod/7023675.cif	COD7023675	7023675.cif	Proper	Spherical tricapped trigonal prism	1.014	3.8	0.905722	9	B	Unassigned	E	Unassigned	2013	2013	10.1039/c3dt51743h	Li, X.-L., Chen, C.-L., Xiao, H.-P., Wang, A.-L., Liu, C.-M., Zheng, X., Gao, L.-J., Yang, X.-G. & Fang, S.-M. 2013 Luminescent, magnetic and ferroelectric properties of noncentrosymmetric chain-like complexes composed of nine-coordinate lanthanide ions. Dalton Transactions 42, 15317. (doi:10.1039/c3dt51743h)
227	2013_23	[Dy(hfac)3L]n·H2O	Mixed Ligands	Dy3+	Oblate	Kramers	100	9	4	Oxygen+Nitrogen	Freq-dependent X''	NA	3.75	2000	X''(T)	16.35	NA	NA	1.81e-6	NA	NA	NA	NA	No Hysteresis	NA	http://www.crystallography.net/cod/7023676.cif	COD7023676	7023676.cif	Proper	Spherical capped square antiprism	1.01	-1.3	1.0325845	9	B	II	B	III	2013	2013	10.1039/c3dt51743h	Li, X.-L., Chen, C.-L., Xiao, H.-P., Wang, A.-L., Liu, C.-M., Zheng, X., Gao, L.-J., Yang, X.-G. & Fang, S.-M. 2013 Luminescent, magnetic and ferroelectric properties of noncentrosymmetric chain-like complexes composed of nine-coordinate lanthanide ions. Dalton Transactions 42, 15317. (doi:10.1039/c3dt51743h)
228	2013_24	[Pr2(hfac)6(H2O)2(L1)2]	Mixed Ligands	Pr3+	Oblate	Non-Kramers	100	9	6	Oxygen	No Freq-dependent X''	NA	NA	NA	NA	NA	NA	NA	NA	NA	NA	NA	NA	Not Measured	NA	http://www.crystallography.net/cod/4334886.cif	COD4334886	4334886.cif	Proper	Spherical capped square antiprism	0.663	1.0999999999999999	0.9725605	9	B	Unassigned	E	Unassigned	2013	2013	10.1021/ic400253m	Pointillart, F., Le Guennic, B., Cauchy, T., Golhen, S., Cador, O., Maury, O. & Ouahab, L. 2013 A Series of Tetrathiafulvalene-Based Lanthanide Complexes Displaying Either Single Molecule Magnet or Luminescence—Direct Magnetic and Photo-Physical Correlations in the Ytterbium Analogue. Inorganic Chemistry 52, 5978–5990. (doi:10.1021/ic400253m)
229	2013_24	[Tb2(hfac)6(L1)2]	Mixed Ligands	Tb3+	Oblate	Non-Kramers	100	8	5	Oxygen	No Freq-dependent X''	NA	NA	NA	NA	NA	NA	NA	NA	NA	NA	NA	NA	Not Measured	NA	http://www.crystallography.net/cod/4334887.cif	COD4334887	4334887.cif	Isostructural	Square antiprism	0.897	-3.2	1.080512	8	B	Unassigned	E	Unassigned	2013	2013	10.1021/ic400253m	Pointillart, F., Le Guennic, B., Cauchy, T., Golhen, S., Cador, O., Maury, O. & Ouahab, L. 2013 A Series of Tetrathiafulvalene-Based Lanthanide Complexes Displaying Either Single Molecule Magnet or Luminescence—Direct Magnetic and Photo-Physical Correlations in the Ytterbium Analogue. Inorganic Chemistry 52, 5978–5990. (doi:10.1021/ic400253m)
230	2013_24	[Dy2(hfac)6(L1)2]	Mixed Ligands	Dy3+	Oblate	Kramers	100	8	5	Oxygen	No Freq-dependent X''	NA	NA	NA	NA	NA	NA	NA	NA	NA	NA	NA	NA	Not Measured	NA	http://www.crystallography.net/cod/4334887.cif	COD4334887	NA	Proper	NA	NA	NA	NA	NA	B	Unassigned	B	Unassigned	2013	2013	10.1021/ic400253m	Pointillart, F., Le Guennic, B., Cauchy, T., Golhen, S., Cador, O., Maury, O. & Ouahab, L. 2013 A Series of Tetrathiafulvalene-Based Lanthanide Complexes Displaying Either Single Molecule Magnet or Luminescence—Direct Magnetic and Photo-Physical Correlations in the Ytterbium Analogue. Inorganic Chemistry 52, 5978–5990. (doi:10.1021/ic400253m)
231	2013_24	[Er2(hfac)6(L1)2]	Mixed Ligands	Er3+	Prolate	Kramers	100	8	5	Oxygen	No Freq-dependent X''	NA	NA	NA	NA	NA	NA	NA	NA	NA	NA	NA	NA	Not Measured	NA	http://www.crystallography.net/cod/4334887.cif	COD4334887	NA	Isostructural	NA	NA	NA	NA	NA	C	Unassigned	D	Unassigned	2013	2013	10.1021/ic400253m	Pointillart, F., Le Guennic, B., Cauchy, T., Golhen, S., Cador, O., Maury, O. & Ouahab, L. 2013 A Series of Tetrathiafulvalene-Based Lanthanide Complexes Displaying Either Single Molecule Magnet or Luminescence—Direct Magnetic and Photo-Physical Correlations in the Ytterbium Analogue. Inorganic Chemistry 52, 5978–5990. (doi:10.1021/ic400253m)
232	2013_24	[Yb2(hfac)6(L1)2]	Mixed Ligands	Yb3+	Prolate	Kramers	100	8	5	Oxygen	No Freq-dependent X''	NA	NA	NA	NA	NA	NA	NA	NA	NA	NA	NA	NA	Not Measured	NA	http://www.crystallography.net/cod/4334887.cif	COD4334887	NA	Isostructural	NA	NA	NA	NA	NA	C	Unassigned	D	Unassigned	2013	2013	10.1021/ic400253m	Pointillart, F., Le Guennic, B., Cauchy, T., Golhen, S., Cador, O., Maury, O. & Ouahab, L. 2013 A Series of Tetrathiafulvalene-Based Lanthanide Complexes Displaying Either Single Molecule Magnet or Luminescence—Direct Magnetic and Photo-Physical Correlations in the Ytterbium Analogue. Inorganic Chemistry 52, 5978–5990. (doi:10.1021/ic400253m)
233	2013_24	[Tb2(hfac)6(L2)2]	Mixed Ligands	Tb3+	Oblate	Non-Kramers	100	8	5	Oxygen	No Freq-dependent X''	NA	NA	NA	NA	NA	NA	NA	NA	NA	NA	NA	NA	Not Measured	NA	http://www.crystallography.net/cod/4334888.cif	COD4334888	4334888.cif	Proper	Triangular dodecahedron	0.608	1.3	0.9675845	8	B	Unassigned	E	Unassigned	2013	2013	10.1021/ic400253m	Pointillart, F., Le Guennic, B., Cauchy, T., Golhen, S., Cador, O., Maury, O. & Ouahab, L. 2013 A Series of Tetrathiafulvalene-Based Lanthanide Complexes Displaying Either Single Molecule Magnet or Luminescence—Direct Magnetic and Photo-Physical Correlations in the Ytterbium Analogue. Inorganic Chemistry 52, 5978–5990. (doi:10.1021/ic400253m)
234	2013_24	[Dy2(hfac)6(L2)2]	Mixed Ligands	Dy3+	Oblate	Kramers	100	8	5	Oxygen	Freq-dependent X''	NA	NA	NA	Argand	12.53	NA	NA	6.2e-6	NA	NA	NA	NA	Not Measured	NA	http://www.crystallography.net/cod/4334889.cif	COD4334889	4334889.cif	Proper	Triangular dodecahedron	0.618	1.0999999999999999	0.9725605	8	B	II	B	III	2013	2013	10.1021/ic400253m	Pointillart, F., Le Guennic, B., Cauchy, T., Golhen, S., Cador, O., Maury, O. & Ouahab, L. 2013 A Series of Tetrathiafulvalene-Based Lanthanide Complexes Displaying Either Single Molecule Magnet or Luminescence—Direct Magnetic and Photo-Physical Correlations in the Ytterbium Analogue. Inorganic Chemistry 52, 5978–5990. (doi:10.1021/ic400253m)
235	2013_25	[(LOEt)Dy(TPP)]·0.25H2O	LnPc2	Dy3+	Oblate	Kramers	100	7	2	Oxygen+Nitrogen	No Freq-dependent X''	NA	2.8	2000	X''(T)	8.5	NA	NA	6.3e-6	NA	NA	NA	NA	Not Measured	NA	http://www.crystallography.net/cod/4335013.cif	COD4335013	4335013.cif	Proper	Others	0.561	NA	NA	7	D	II	B	III	2013	2013	10.1021/ic400245n	Gao, F., Yao, M.-X., Li, Y.-Y., Li, Y.-Z., Song, Y. & Zuo, J.-L. 2013 Syntheses, Structures, and Magnetic Properties of seven-coordinate Lanthanide Porphyrinate or Phthalocyaninate Complexes with Kläui’s Tripodal Ligand. Inorganic Chemistry 52, 6407–6416. (doi:10.1021/ic400245n)
236	2013_25	[(LOEt)Tb(TPP)]·0.25H2O	LnPc2	Tb3+	Oblate	Non-Kramers	100	7	2	Oxygen+Nitrogen	No Freq-dependent X''	NA	6.5	2000	X''(T)	16.4	NA	NA	1e-5	NA	NA	NA	NA	Not Measured	NA	http://www.crystallography.net/cod/4335014.cif	COD4335014	4335014.cif	Proper	Others	0.577	NA	NA	7	D	III	F	VIII	2013	2013	10.1021/ic400245n	Gao, F., Yao, M.-X., Li, Y.-Y., Li, Y.-Z., Song, Y. & Zuo, J.-L. 2013 Syntheses, Structures, and Magnetic Properties of seven-coordinate Lanthanide Porphyrinate or Phthalocyaninate Complexes with Kläui’s Tripodal Ligand. Inorganic Chemistry 52, 6407–6416. (doi:10.1021/ic400245n)
237	2013_25	[(LOEt)Ho(TPP)]·0.25H2O	LnPc2	Ho3+	Oblate	Non-Kramers	100	7	2	Oxygen+Nitrogen	No Freq-dependent X''	NA	NA	NA	NA	NA	NA	NA	NA	NA	NA	NA	NA	Not Measured	NA	http://www.crystallography.net/cod/4335015.cif	COD4335015	4335015.cif	Proper	Others	0.561	NA	NA	7	D	Unassigned	F	Unassigned	2013	2013	10.1021/ic400245n	Gao, F., Yao, M.-X., Li, Y.-Y., Li, Y.-Z., Song, Y. & Zuo, J.-L. 2013 Syntheses, Structures, and Magnetic Properties of seven-coordinate Lanthanide Porphyrinate or Phthalocyaninate Complexes with Kläui’s Tripodal Ligand. Inorganic Chemistry 52, 6407–6416. (doi:10.1021/ic400245n)
238	2013_25	[(LOEt)Gd(TPP)]·0.25H2O	LnPc2	Gd3+	Isotropic	Kramers	100	7	2	Oxygen+Nitrogen	No Freq-dependent X''	NA	NA	NA	NA	NA	NA	NA	NA	NA	NA	NA	NA	Not Measured	NA	http://www.crystallography.net/cod/4335016.cif	COD4335016	NA	Proper	NA	NA	NA	NA	NA	A	Unassigned	A	Unassigned	2013	2013	10.1021/ic400245n	Gao, F., Yao, M.-X., Li, Y.-Y., Li, Y.-Z., Song, Y. & Zuo, J.-L. 2013 Syntheses, Structures, and Magnetic Properties of seven-coordinate Lanthanide Porphyrinate or Phthalocyaninate Complexes with Kläui’s Tripodal Ligand. Inorganic Chemistry 52, 6407–6416. (doi:10.1021/ic400245n)
239	2013_25	[(LOEt)Dy(Pc)]	LnPc2	Dy3+	Oblate	Kramers	100	7	2	Oxygen+Nitrogen	No Freq-dependent X''	NA	3.2	2000	X''(T)	23.6	NA	NA	1.4e-7	NA	NA	NA	NA	Not Measured	NA	http://www.crystallography.net/cod/4335017.cif	COD4335017	4335017.cif	Proper	Capped trigonal prism	0.969	0.6	0.985018	7	D	II	B	III	2013	2013	10.1021/ic400245n	Gao, F., Yao, M.-X., Li, Y.-Y., Li, Y.-Z., Song, Y. & Zuo, J.-L. 2013 Syntheses, Structures, and Magnetic Properties of seven-coordinate Lanthanide Porphyrinate or Phthalocyaninate Complexes with Kläui’s Tripodal Ligand. Inorganic Chemistry 52, 6407–6416. (doi:10.1021/ic400245n)
240	2013_25	[(LOEt)Dy/Y(Pc)]	LnPc2	Dy3+	Oblate	Kramers	9.1	7	2	Oxygen+Nitrogen	No Freq-dependent X''	NA	3.2	2000	X''(T)	27.7	NA	NA	3.7e-8	NA	NA	NA	NA	Not Measured	NA	http://www.crystallography.net/cod/4335017.cif	COD4335017	NA	Isostructural	NA	NA	NA	NA	NA	D	II	B	III	2013	2013	10.1021/ic400245n	Gao, F., Yao, M.-X., Li, Y.-Y., Li, Y.-Z., Song, Y. & Zuo, J.-L. 2013 Syntheses, Structures, and Magnetic Properties of seven-coordinate Lanthanide Porphyrinate or Phthalocyaninate Complexes with Kläui’s Tripodal Ligand. Inorganic Chemistry 52, 6407–6416. (doi:10.1021/ic400245n)
241	2013_25	[(LOEt)Tb(Pc)]	LnPc2	Tb3+	Oblate	Non-Kramers	100	7	2	Oxygen+Nitrogen	No Freq-dependent X''	NA	10.5	2000	X''(T)	19	NA	NA	1.7e-5	NA	NA	NA	NA	Not Measured	NA	http://www.crystallography.net/cod/4335018.cif	COD4335018	4335018.cif	Proper	Capped trigonal prism	1.08	0.7000000000000001	0.9825245	7	D	III	F	VIII	2013	2013	10.1021/ic400245n	Gao, F., Yao, M.-X., Li, Y.-Y., Li, Y.-Z., Song, Y. & Zuo, J.-L. 2013 Syntheses, Structures, and Magnetic Properties of seven-coordinate Lanthanide Porphyrinate or Phthalocyaninate Complexes with Kläui’s Tripodal Ligand. Inorganic Chemistry 52, 6407–6416. (doi:10.1021/ic400245n)
242	2013_25	[(LOEt)Ho(Pc)]	LnPc2	Ho3+	Oblate	Non-Kramers	100	7	2	Oxygen+Nitrogen	No Freq-dependent X''	NA	NA	NA	NA	NA	NA	NA	NA	NA	NA	NA	NA	Not Measured	NA	http://www.crystallography.net/cod/4335019.cif	COD4335019	4335019.cif	Proper	Capped trigonal prism	0.905	0.7000000000000001	0.9825245	7	D	Unassigned	F	Unassigned	2013	2013	10.1021/ic400245n	Gao, F., Yao, M.-X., Li, Y.-Y., Li, Y.-Z., Song, Y. & Zuo, J.-L. 2013 Syntheses, Structures, and Magnetic Properties of seven-coordinate Lanthanide Porphyrinate or Phthalocyaninate Complexes with Kläui’s Tripodal Ligand. Inorganic Chemistry 52, 6407–6416. (doi:10.1021/ic400245n)
243	2013_25	[(LOEt)Gd(Pc)]	LnPc2	Gd3+	Isotropic	Kramers	100	7	2	Oxygen+Nitrogen	No Freq-dependent X''	NA	NA	NA	NA	NA	NA	NA	NA	NA	NA	NA	NA	Not Measured	NA	http://www.crystallography.net/cod/4335020.cif	COD4335020	NA	Proper	NA	NA	NA	NA	NA	A	Unassigned	A	Unassigned	2013	2013	10.1021/ic400245n	Gao, F., Yao, M.-X., Li, Y.-Y., Li, Y.-Z., Song, Y. & Zuo, J.-L. 2013 Syntheses, Structures, and Magnetic Properties of seven-coordinate Lanthanide Porphyrinate or Phthalocyaninate Complexes with Kläui’s Tripodal Ligand. Inorganic Chemistry 52, 6407–6416. (doi:10.1021/ic400245n)
244	2013_26	[Tb(hfac)3(bpy)]	Mixed Ligands	Tb3+	Oblate	Non-Kramers	100	8	4	Oxygen+Nitrogen	No Freq-dependent X''	NA	NA	NA	NA	NA	NA	NA	NA	NA	NA	NA	NA	Not Measured	NA	http://www.crystallography.net/cod/4335318.cif	COD4335318	4335318.cif	Proper	Square antiprism	0.529	-1.7999999999999998	1.045162	8	B	Unassigned	E	Unassigned	2013	2013	10.1021/ic400006n	Wang, Y.-L., Ma, Y., Yang, X., Tang, J., Cheng, P., Wang, Q.-L., Li, L.-C. & Liao, D.-Z. 2013 Syntheses, Structures, and Magnetic and Luminescence Properties of a New DyIII-Based Single-Ion Magnet. Inorganic Chemistry 52, 7380–7386. (doi:10.1021/ic400006n)
245	2013_26	[Ho(hfac)3(bpy)]	Mixed Ligands	Ho3+	Oblate	Non-Kramers	100	8	4	Oxygen+Nitrogen	No Freq-dependent X''	NA	NA	NA	NA	NA	NA	NA	NA	NA	NA	NA	NA	Not Measured	NA	http://www.crystallography.net/cod/4335319.cif	COD4335319	4335319.cif	Proper	Square antiprism	0.393	-2.5	1.0628125	8	B	Unassigned	E	Unassigned	2013	2013	10.1021/ic400006n	Wang, Y.-L., Ma, Y., Yang, X., Tang, J., Cheng, P., Wang, Q.-L., Li, L.-C. & Liao, D.-Z. 2013 Syntheses, Structures, and Magnetic and Luminescence Properties of a New DyIII-Based Single-Ion Magnet. Inorganic Chemistry 52, 7380–7386. (doi:10.1021/ic400006n)
246	2013_26	[Dy(hfac)3(bpy)]	Mixed Ligands	Dy3+	Oblate	Kramers	100	8	4	Oxygen+Nitrogen	Freq-dependent X''	NA	NA	NA	Argand	38.48	NA	NA	1.12e-6	NA	NA	NA	NA	No Hysteresis	1.9	http://www.crystallography.net/cod/4335317.cif	COD4335317	4335317.cif	Proper	Square antiprism	0.436	-2.7	1.0678645	8	B	II	B	III	2013	2013	10.1021/ic400006n	Wang, Y.-L., Ma, Y., Yang, X., Tang, J., Cheng, P., Wang, Q.-L., Li, L.-C. & Liao, D.-Z. 2013 Syntheses, Structures, and Magnetic and Luminescence Properties of a New DyIII-Based Single-Ion Magnet. Inorganic Chemistry 52, 7380–7386. (doi:10.1021/ic400006n)
247	2013_27	{(TClPP)Dy[Pc(OPh)8]Y[Pc(OPh)8]}	LnPc2	Dy3+	Oblate	Kramers	100	8	2	Nitrogen	T_B3 > 2K	4	NA	NA	X''(T)	24.9	NA	NA	1.52e-7	NA	NA	NA	NA	Not Measured	NA	http://www.crystallography.net/cod/4335534.cif	COD4335534	4335534.cif	Proper	Others	1.073	NA	NA	8	D	III	F	VIII	2013	2013	10.1021/ic400485y	Kan, J., Wang, H., Sun, W., Cao, W., Tao, J. & Jiang, J. 2013 Sandwich-Type Mixed Tetrapyrrole Rare-Earth Triple-Decker Compounds. Effect of the Coordination Geometry on the Single-Molecule-Magnet Nature. Inorganic Chemistry 52, 8505–8510. (doi:10.1021/ic400485y)
248	2013_27	{(TClPP)Y[Pc(OPh)8]Dy[Pc(OPh)8]}	LnPc2	Dy3+	Oblate	Kramers	100	8	2	Nitrogen	No Freq-dependent X''	NA	NA	NA	NA	NA	NA	NA	NA	NA	NA	NA	NA	Not Measured	NA	http://www.crystallography.net/cod/4335536.cif	COD4335536	4335536.cif	Proper	Triangular dodecahedron	3.11	7.1	0.8250205	8	D	Unassigned	F	Unassigned	2013	2013	10.1021/ic400485y	Kan, J., Wang, H., Sun, W., Cao, W., Tao, J. & Jiang, J. 2013 Sandwich-Type Mixed Tetrapyrrole Rare-Earth Triple-Decker Compounds. Effect of the Coordination Geometry on the Single-Molecule-Magnet Nature. Inorganic Chemistry 52, 8505–8510. (doi:10.1021/ic400485y)
249	2013_28	{[Dy(H2L)Cl2(MeOH)3]Cl·3MeOH}n	Mixed Ligands	Dy3+	Oblate	Kramers	100	7	7	Others	Freq-dependent X''	NA	NA	NA	NA	NA	NA	NA	NA	NA	NA	NA	NA	Not Measured	NA	http://www.crystallography.net/cod/7209145.cif	COD7209145	7209145.cif	Proper	Pentagonal bipyramid	1.206	-4.5	1.1135125	7	B	Unassigned	B	Unassigned	2013	2013	10.1039/c2ce26680f	Zhu, J., Song, H.-F., Yan, P.-F., Hou, G.-F. & Li, G.-M. 2013 Slow relaxation processes of salen type Dy2 complex and 1D ionic spiral Dyn coordination polymer. CrystEngComm 15, 1747. (doi:10.1039/c2ce26680f)
250	2013_29	[Dy(bpyno)4][PMo12O40]·2H2O	Other Families	Dy3+	Oblate	Kramers	100	8	4	Oxygen	No Freq-dependent X''	NA	NA	NA	NA	NA	NA	NA	NA	NA	NA	NA	NA	Not Measured	NA	http://www.crystallography.net/cod/1512839.cif	COD1512839	1512839.cif	Proper	Triangular dodecahedron	0.2	0.4	0.990008	8	B	Unassigned	B	Unassigned	2013	2013	10.1016/j.ica.2012.10.001	Zhou, W., Feng, X., Ke, H., Li, Y., Tang, J. & Wang, E. 2013 New polyoxometalate-based mononuclear lanthanide complexes with slow relaxation of magnetization. Inorganica Chimica Acta 394, 770–775. (doi:10.1016/j.ica.2012.10.001)
251	2013_29	[Tb(bpyno)4][PMo12O40]·2H2O	Other Families	Tb3+	Oblate	Non-Kramers	100	8	4	Oxygen	Not Measured	NA	NA	NA	NA	NA	NA	NA	NA	NA	NA	NA	NA	Not Measured	NA	http://www.crystallography.net/cod/1512840.cif	COD1512840	1512840.cif	Proper	Triangular dodecahedron	0.17	0.3	0.9925045	8	B	Unassigned	E	Unassigned	2013	2013	10.1016/j.ica.2012.10.001	Zhou, W., Feng, X., Ke, H., Li, Y., Tang, J. & Wang, E. 2013 New polyoxometalate-based mononuclear lanthanide complexes with slow relaxation of magnetization. Inorganica Chimica Acta 394, 770–775. (doi:10.1016/j.ica.2012.10.001)
252	2013_29	[Er(bpyno)4][PMo12O40]·2H2O	Other Families	Er3+	Prolate	Kramers	100	8	4	Oxygen	Not Measured	NA	NA	NA	NA	NA	NA	NA	NA	NA	NA	NA	NA	Not Measured	NA	http://www.crystallography.net/cod/1512841.cif	COD1512841	1512841.cif	Proper	Triangular dodecahedron	0.185	0.4	0.990008	8	C	Unassigned	D	Unassigned	2013	2013	10.1016/j.ica.2012.10.001	Zhou, W., Feng, X., Ke, H., Li, Y., Tang, J. & Wang, E. 2013 New polyoxometalate-based mononuclear lanthanide complexes with slow relaxation of magnetization. Inorganica Chimica Acta 394, 770–775. (doi:10.1016/j.ica.2012.10.001)
253	2013_29	[Ho(bpyno)4][PMo12O40]·2H2O	Other Families	Ho3+	Oblate	Non-Kramers	100	8	4	Oxygen	Not Measured	NA	NA	NA	NA	NA	NA	NA	NA	NA	NA	NA	NA	Not Measured	NA	http://www.crystallography.net/cod/1512842.cif	COD1512842	1512842.cif	Proper	Triangular dodecahedron	0.182	0.2	0.995002	8	B	Unassigned	E	Unassigned	2013	2013	10.1016/j.ica.2012.10.001	Zhou, W., Feng, X., Ke, H., Li, Y., Tang, J. & Wang, E. 2013 New polyoxometalate-based mononuclear lanthanide complexes with slow relaxation of magnetization. Inorganica Chimica Acta 394, 770–775. (doi:10.1016/j.ica.2012.10.001)
254	2013_31	[K(18-crown-6)][Er(COT)2]·2THF	Metallocene	Er3+	Prolate	Kramers	100	2	2	Carbon (aromatic rings)	Not Measured	NA	NA	NA	Argand	211.68	NA	NA	8.3e-8	NA	NA	NA	NA	Pinched Hysteresis	10.5	https://www.ccdc.cam.ac.uk/structures/Search?Ccdcid=1001174	CCDC1001174	1001174.cif	Proper	NA	NA	NA	NA	24	E	I	G	I	2013	2013	10.1021/ja4094814	Meihaus, K. R. & Long, J. R. 2013 Magnetic Blocking at 10 K and a Dipolar-Mediated Avalanche in Salts of the Bis(η8-cyclooctatetraenide) Complex [Er(COT)2]−. Journal of the American Chemical Society 135, 17952–17957. (doi:10.1021/ja4094814)
255	2013_31	[K(18-crown-6)(THF)2][Er(COT)2]	Metallocene	Er3+	Prolate	Kramers	100	2	2	Carbon (aromatic rings)	Not Measured	NA	NA	NA	Argand	211.68	NA	NA	8.5e-8	NA	NA	NA	NA	Pinched Hysteresis	10	https://www.ccdc.cam.ac.uk/structures/Search?Ccdcid=1001175	CCDC1001175	1001175.cif	Proper	NA	NA	NA	NA	16	E	I	G	I	2013	2013	10.1021/ja4094814	Meihaus, K. R. & Long, J. R. 2013 Magnetic Blocking at 10 K and a Dipolar-Mediated Avalanche in Salts of the Bis(η8-cyclooctatetraenide) Complex [Er(COT)2]−. Journal of the American Chemical Society 135, 17952–17957. (doi:10.1021/ja4094814)
256	2013_31	[K(18-crown-6)(THF)2][Er0.05/Y0.95(COT)2]	Metallocene	Er3+	Prolate	Kramers	5	2	2	Carbon (aromatic rings)	Not Measured	NA	NA	NA	Argand	216	NA	NA	6.9e-8	NA	NA	NA	NA	Pinched Hysteresis	10	https://www.ccdc.cam.ac.uk/structures/Search?Ccdcid=1001175	CCDC1001175	NA	Isostructural	NA	NA	NA	NA	NA	E	I	G	I	2013	2013	10.1021/ja4094814	Meihaus, K. R. & Long, J. R. 2013 Magnetic Blocking at 10 K and a Dipolar-Mediated Avalanche in Salts of the Bis(η8-cyclooctatetraenide) Complex [Er(COT)2]−. Journal of the American Chemical Society 135, 17952–17957. (doi:10.1021/ja4094814)
257	2013_31	[K(18-crown-6)(THF)2][Er0.012/Y0.988(COT)2]	Metallocene	Er3+	Prolate	Kramers	1.2	2	2	Carbon (aromatic rings)	Not Measured	NA	NA	NA	Argand	216	NA	NA	6.9e-8	NA	NA	NA	NA	Pinched Hysteresis	10	https://www.ccdc.cam.ac.uk/structures/Search?Ccdcid=1001175	CCDC1001175	NA	Isostructural	NA	NA	NA	NA	NA	E	I	G	I	2013	2013	10.1021/ja4094814	Meihaus, K. R. & Long, J. R. 2013 Magnetic Blocking at 10 K and a Dipolar-Mediated Avalanche in Salts of the Bis(η8-cyclooctatetraenide) Complex [Er(COT)2]−. Journal of the American Chemical Society 135, 17952–17957. (doi:10.1021/ja4094814)
258	2013_31	[K(18-crown-6)(THF)2][Sm(COT)2]	Metallocene	Sm3+	Prolate	Kramers	100	2	2	Carbon (aromatic rings)	No Freq-dependent X''	NA	NA	NA	NA	NA	NA	NA	NA	NA	NA	NA	NA	Not Measured	NA	https://www.ccdc.cam.ac.uk/structures/Search?Ccdcid=1001171	CCDC1001171	1001171.cif	Proper	NA	NA	NA	NA	16	E	Unassigned	G	Unassigned	2013	2013	10.1021/ja4094814	Meihaus, K. R. & Long, J. R. 2013 Magnetic Blocking at 10 K and a Dipolar-Mediated Avalanche in Salts of the Bis(η8-cyclooctatetraenide) Complex [Er(COT)2]−. Journal of the American Chemical Society 135, 17952–17957. (doi:10.1021/ja4094814)
259	2013_31	[K(18-crown-6)][Tb(COT)2]·2THF	Metallocene	Tb3+	Oblate	Non-Kramers	100	2	2	Carbon (aromatic rings)	No Freq-dependent X''	NA	NA	NA	NA	NA	NA	NA	NA	NA	NA	NA	NA	Not Measured	NA	https://www.ccdc.cam.ac.uk/structures/Search?Ccdcid=1001174	CCDC1001174	NA	Isostructural	NA	NA	NA	NA	NA	E	Unassigned	G	Unassigned	2013	2013	10.1021/ja4094814	Meihaus, K. R. & Long, J. R. 2013 Magnetic Blocking at 10 K and a Dipolar-Mediated Avalanche in Salts of the Bis(η8-cyclooctatetraenide) Complex [Er(COT)2]−. Journal of the American Chemical Society 135, 17952–17957. (doi:10.1021/ja4094814)
260	2013_31	[K(18-crown-6)(THF)2][Dy(COT)2]	Metallocene	Dy3+	Oblate	Kramers	100	2	2	Carbon (aromatic rings)	Freq-dependent X''	NA	NA	NA	Argand	12.96	NA	NA	2.7e-6	NA	NA	NA	NA	Not Measured	NA	https://www.ccdc.cam.ac.uk/structures/Search?Ccdcid=1001172	CCDC1001172	1001172.cif	Proper	NA	NA	NA	NA	16	E	I	G	I	2013	2013	10.1021/ja4094814	Meihaus, K. R. & Long, J. R. 2013 Magnetic Blocking at 10 K and a Dipolar-Mediated Avalanche in Salts of the Bis(η8-cyclooctatetraenide) Complex [Er(COT)2]−. Journal of the American Chemical Society 135, 17952–17957. (doi:10.1021/ja4094814)
261	2013_31	[K(18-crown-6)][Ho(COT)2]·2THF	Metallocene	Ho3+	Oblate	Non-Kramers	100	2	2	Carbon (aromatic rings)	No Freq-dependent X''	NA	NA	NA	NA	NA	NA	NA	NA	NA	NA	NA	NA	Not Measured	NA	https://www.ccdc.cam.ac.uk/structures/Search?Ccdcid=1001174	CCDC1001174	NA	Isostructural	NA	NA	NA	NA	NA	E	Unassigned	G	Unassigned	2013	2013	10.1021/ja4094814	Meihaus, K. R. & Long, J. R. 2013 Magnetic Blocking at 10 K and a Dipolar-Mediated Avalanche in Salts of the Bis(η8-cyclooctatetraenide) Complex [Er(COT)2]−. Journal of the American Chemical Society 135, 17952–17957. (doi:10.1021/ja4094814)
262	2013_31	[K(18-crown-6)][Yb(COT)2]·2THF	Metallocene	Yb3+	Prolate	Kramers	100	2	2	Carbon (aromatic rings)	No Freq-dependent X''	NA	NA	NA	NA	NA	NA	NA	NA	NA	NA	NA	NA	Not Measured	NA	https://www.ccdc.cam.ac.uk/structures/Search?Ccdcid=1001174	CCDC1001174	NA	Isostructural	NA	NA	NA	NA	NA	E	Unassigned	G	Unassigned	2013	2013	10.1021/ja4094814	Meihaus, K. R. & Long, J. R. 2013 Magnetic Blocking at 10 K and a Dipolar-Mediated Avalanche in Salts of the Bis(η8-cyclooctatetraenide) Complex [Er(COT)2]−. Journal of the American Chemical Society 135, 17952–17957. (doi:10.1021/ja4094814)
263	2013_32	quadruple decker Pc complexes	LnPc2	Tb3+	Oblate	Non-Kramers	10	8	2	Nitrogen	T_B3 > 2K	10	NA	NA	NA	NA	NA	NA	NA	NA	NA	NA	NA	Not Measured	NA	NA	NA	NA	NA	NA	NA	NA	NA	NA	D	Unassigned	F	Unassigned	2013	2013	10.1021/jp406009m	Fukuda, T., Matsumura, K. & Ishikawa, N. 2013 Influence of Intramolecular f-f Interactions on Nuclear Spin Driven Quantum Tunneling of Magnetizations in Quadruple-Decker Phthalocyanine Complexes Containing Two Terbium or Dysprosium Magnetic Centers. The Journal of Physical Chemistry A 117, 10447–10454. (doi:10.1021/jp406009m)
264	2013_32	quadruple decker Pc complexes	LnPc2	Dy3+	Oblate	Kramers	5	8	2	Nitrogen	No Freq-dependent X''	NA	NA	NA	NA	NA	NA	NA	NA	NA	NA	NA	NA	Not Measured	NA	NA	NA	NA	NA	NA	NA	NA	NA	NA	D	Unassigned	F	Unassigned	2013	2013	10.1021/jp406009m	Fukuda, T., Matsumura, K. & Ishikawa, N. 2013 Influence of Intramolecular f-f Interactions on Nuclear Spin Driven Quantum Tunneling of Magnetizations in Quadruple-Decker Phthalocyanine Complexes Containing Two Terbium or Dysprosium Magnetic Centers. The Journal of Physical Chemistry A 117, 10447–10454. (doi:10.1021/jp406009m)
265	2013_33	Dy@7	Other Families	Dy3+	Oblate	Kramers	100	6	6	Oxygen	T_B3 > 2K	50	NA	NA	NA	842	NA	NA	NA	NA	NA	NA	NA	Full Hysteresis	5	https://www.ccdc.cam.ac.uk/structures/Search?Ccdcid=904009	CCDC904009	904009.cif	Isostructural	Octahedron	2.657	-0.5	1.0125125	6	B	Unassigned	C	Unassigned	2013	2013	10.1038/NCHEM.1707	Blagg, R. J. et al. 2013 Magnetic relaxation pathways in lanthanide single-molecule magnets. Nature Chemistry 5, 673–678. (doi:10.1038/nchem.1707)
266	2013_33	Dy@8	Other Families	Dy3+	Oblate	Kramers	100	6	6	Oxygen	T_B3 > 2K	45	NA	NA	NA	804	NA	NA	NA	NA	NA	NA	NA	Pinched Hysteresis	5	https://www.ccdc.cam.ac.uk/structures/Search?Ccdcid=817819	CCDC817819	817819.cif	Isostructural	Octahedron	1.947	-1.3	1.0325845	6	B	Unassigned	C	Unassigned	2013	2013	10.1038/NCHEM.1707	Blagg, R. J. et al. 2013 Magnetic relaxation pathways in lanthanide single-molecule magnets. Nature Chemistry 5, 673–678. (doi:10.1038/nchem.1707)
267	2013_35	(choline)[Dy(ox)(H2O)3Cl]Cl·H2O	Mixed Ligands	Dy3+	Oblate	Kramers	100	8	6	Others	Freq-dependent X''	NA	5	1200	X''(T)	78	NA	NA	9.6e-12	NA	NA	NA	NA	Not Measured	NA	http://www.crystallography.net/cod/7021824.cif	COD7021824	7021824.cif	Proper	Triangular dodecahedron	1.302	0.8	0.980032	8	B	II	B	IV	2013	2013	10.1039/c3dt51816g	Meng, Y., Liu, J.-L., Zhang, Z.-M., Lin, W.-Q., Lin, Z.-J. & Tong, M.-L. 2013 Ionothermal synthesis of two oxalate-bridged lanthanide(iii) chains with slow magnetization relaxation by using a deep eutectic solvent. Dalton Transactions 42, 12853. (doi:10.1039/c3dt51816g)
268	2013_35	(choline)[Er(ox)(H2O)3Cl]Cl·H2O	Mixed Ligands	Er3+	Prolate	Kramers	100	8	6	Others	No Freq-dependent X''	NA	3.75	1200	X''(T)	45	NA	NA	4.9e-10	NA	NA	NA	NA	Not Measured	NA	http://www.crystallography.net/cod/7021825.cif	COD7021825	7021825.cif	Proper	Triangular dodecahedron	1.259	0.8	0.980032	8	C	II	D	IV	2013	2013	10.1039/c3dt51816g	Meng, Y., Liu, J.-L., Zhang, Z.-M., Lin, W.-Q., Lin, Z.-J. & Tong, M.-L. 2013 Ionothermal synthesis of two oxalate-bridged lanthanide(iii) chains with slow magnetization relaxation by using a deep eutectic solvent. Dalton Transactions 42, 12853. (doi:10.1039/c3dt51816g)
269	2013_36	[LZn(μ-OAc)Dy(NO3)2]	TM near Ln	Dy3+	Oblate	Kramers	100	9	3	Oxygen	Not Measured	NA	NA	NA	NA	NA	NA	NA	NA	NA	NA	NA	NA	Not Measured	NA	http://www.crystallography.net/cod/7021843.cif	COD7021843	7021843.cif	Proper	Muffin	2.829	-3.3000000000000003	1.0830445	9	B	Unassigned	C	Unassigned	2013	2013	10.1039/c3dt51432c	Chandrasekhar, V., Chakraborty, A. & Sañudo, E. C. 2013 Ferrocene-based compartmental ligand for the assembly of neutral ZnII/LnIII heterometallic complexes. Dalton Transactions 42, 13436. (doi:10.1039/c3dt51432c)
270	2013_36	[LZn(μ-OAc)Tb(NO3)2]	TM near Ln	Tb3+	Oblate	Non-Kramers	100	9	3	Oxygen	No Freq-dependent X''	NA	NA	NA	NA	NA	NA	NA	NA	NA	NA	NA	NA	Not Measured	NA	http://www.crystallography.net/cod/7021844.cif	COD7021844	7021844.cif	Proper	Muffin	2.984	-3.5000000000000004	1.0881125	9	B	Unassigned	E	Unassigned	2013	2013	10.1039/c3dt51432c	Chandrasekhar, V., Chakraborty, A. & Sañudo, E. C. 2013 Ferrocene-based compartmental ligand for the assembly of neutral ZnII/LnIII heterometallic complexes. Dalton Transactions 42, 13436. (doi:10.1039/c3dt51432c)
271	2013_36	[LZn(μ-OAc)Gd(NO3)2·2CHCl3]	TM near Ln	Gd3+	Isotropic	Kramers	100	9	3	Oxygen	Not Measured	NA	NA	NA	NA	NA	NA	NA	NA	NA	NA	NA	NA	Not Measured	NA	http://www.crystallography.net/cod/7021845.cif	COD7021845	NA	Proper	NA	NA	NA	NA	NA	A	Unassigned	A	Unassigned	2013	2013	10.1039/c3dt51432c	Chandrasekhar, V., Chakraborty, A. & Sañudo, E. C. 2013 Ferrocene-based compartmental ligand for the assembly of neutral ZnII/LnIII heterometallic complexes. Dalton Transactions 42, 13436. (doi:10.1039/c3dt51432c)
272	2013_36	[LZn(μ-OAc)Er(NO3)2]	TM near Ln	Er3+	Prolate	Kramers	100	9	3	Oxygen	Not Measured	NA	NA	NA	NA	NA	NA	NA	NA	NA	NA	NA	NA	Not Measured	NA	http://www.crystallography.net/cod/7021846.cif	COD7021846	7021846.cif	Proper	Muffin	2.648	-3.3000000000000003	1.0830445	9	C	Unassigned	D	Unassigned	2013	2013	10.1039/c3dt51432c	Chandrasekhar, V., Chakraborty, A. & Sañudo, E. C. 2013 Ferrocene-based compartmental ligand for the assembly of neutral ZnII/LnIII heterometallic complexes. Dalton Transactions 42, 13436. (doi:10.1039/c3dt51432c)
273	2013_36	[LZn(μ-OAc)Ho(NO3)2]	TM near Ln	Ho3+	Oblate	Non-Kramers	100	9	3	Oxygen	No Freq-dependent X''	NA	NA	NA	NA	NA	NA	NA	NA	NA	NA	NA	NA	Not Measured	NA	http://www.crystallography.net/cod/7021847.cif	COD7021847	7021847.cif	Proper	Muffin	2.786	-3.2	1.080512	9	B	Unassigned	E	Unassigned	2013	2013	10.1039/c3dt51432c	Chandrasekhar, V., Chakraborty, A. & Sañudo, E. C. 2013 Ferrocene-based compartmental ligand for the assembly of neutral ZnII/LnIII heterometallic complexes. Dalton Transactions 42, 13436. (doi:10.1039/c3dt51432c)
274	2013_38	Zn3Tb(LBu)(NO3)3·MeOH·H2O·DMF	TM near Ln	Tb3+	Oblate	Non-Kramers	100	NA	3	Oxygen	No Freq-dependent X''	NA	NA	NA	NA	NA	NA	NA	NA	NA	NA	NA	NA	No Hysteresis	NA	https://www.ccdc.cam.ac.uk/structures/Search?Ccdcid=908289	CCDC908289	908289.cif	Isostructural	Others	3.546	NA	NA	10	B	Unassigned	E	Unassigned	2013	2013	10.1021/ic302735j	Feltham, H. L. C., Clérac, R., Ungur, L., Chibotaru, L. F., Powell, A. K. & Brooker, S. 2013 By Design: A Macrocyclic 3d–4f Single-Molecule Magnet with Quantifiable Zero-Field Slow Relaxation of Magnetization. Inorganic Chemistry 52, 3236–3240. (doi:10.1021/ic302735j)
275	2013_39	F64Pc2Tb-	LnPc2	Tb3+	Oblate	Non-Kramers	100	8	2	Nitrogen	T_B3 > 2K	38	NA	NA	X''(T)	525.6	NA	NA	1.33e-10	NA	NA	NA	NA	No Hysteresis	2	NA	NA	NA	NA	NA	NA	NA	NA	NA	D	III	F	VIII	2013	2013	10.1021/ic3027418	Gonidec, M., Krivokapic, I., Vidal-Gancedo, J., Davies, E. S., McMaster, J., Gorun, S. M. & Veciana, J. 2013 Highly Reduced Double-Decker Single-Molecule Magnets Exhibiting Slow Magnetic Relaxation. Inorganic Chemistry 52, 4464–4471. (doi:10.1021/ic3027418)
276	2013_39	F64Pc2Tb2-	LnPc2	Tb3+	Oblate	Non-Kramers	100	8	2	Nitrogen	Not Measured	NA	NA	NA	NA	NA	NA	NA	NA	NA	NA	NA	NA	Pinched Hysteresis	1.8	NA	NA	NA	NA	NA	NA	NA	NA	NA	D	Unassigned	F	Unassigned	2013	2013	10.1021/ic3027418	Gonidec, M., Krivokapic, I., Vidal-Gancedo, J., Davies, E. S., McMaster, J., Gorun, S. M. & Veciana, J. 2013 Highly Reduced Double-Decker Single-Molecule Magnets Exhibiting Slow Magnetic Relaxation. Inorganic Chemistry 52, 4464–4471. (doi:10.1021/ic3027418)
277	2013_40	[DyZnL(OAc)2(NO3)]·CH3OH	TM near Ln	Dy3+	Oblate	Kramers	100	9	4	Oxygen	No Freq-dependent X''	NA	NA	NA	NA	NA	NA	NA	NA	NA	NA	NA	NA	Not Measured	NA	https://www.ccdc.cam.ac.uk/structures/Search?Ccdcid=905911	CCDC905911	905911.cif	Proper	Muffin	3.154	-0.6	1.015018	9	B	Unassigned	C	Unassigned	2013	2013	10.1021/ic400620j	Zhang, P., Zhang, L., Lin, S.-Y. & Tang, J. 2013 Tetranuclear [MDy]2 Compounds and Their Dinuclear [MDy] (M = Zn/Cu) Building Units: Their Assembly, Structures, and Magnetic Properties. Inorganic Chemistry 52, 6595–6602. (doi:10.1021/ic400620j)
278	2013_41	[(LOEt)Ln(L)]·0.25H2O	Schiff Base	Dy3+	Oblate	Kramers	100	7	2	Oxygen+Nitrogen	No Freq-dependent X''	NA	5.5	4000	X''(T)	41.6	NA	NA	9.2e-8	NA	NA	NA	NA	Not Measured	NA	http://www.crystallography.net/cod/4336194.cif	COD4336194	4336194.cif	Proper	Capped trigonal prism	0.684	-2.3	1.0577645	7	B	II	B	III	2013	2013	10.1021/ic401421h	Gao, F., Cui, L., Liu, W., Hu, L., Zhong, Y.-W., Li, Y.-Z. & Zuo, J.-L. 2013 Seven-Coordinate Lanthanide Sandwich-Type Complexes with a Tetrathiafulvalene-Fused Schiff Base Ligand. Inorganic Chemistry 52, 11164–11172. (doi:10.1021/ic401421h)
279	2013_41	[(LOEt)Ln(L)]·0.25H2O	Schiff Base	Tb3+	Oblate	Non-Kramers	100	7	2	Oxygen+Nitrogen	No Freq-dependent X''	NA	NA	NA	NA	NA	NA	NA	NA	NA	NA	NA	NA	Not Measured	NA	http://www.crystallography.net/cod/4336195.cif	COD4336195	4336195.cif	Proper	Capped trigonal prism	0.659	-1.7000000000000002	1.0426445	7	B	Unassigned	E	Unassigned	2013	2013	10.1021/ic401421h	Gao, F., Cui, L., Liu, W., Hu, L., Zhong, Y.-W., Li, Y.-Z. & Zuo, J.-L. 2013 Seven-Coordinate Lanthanide Sandwich-Type Complexes with a Tetrathiafulvalene-Fused Schiff Base Ligand. Inorganic Chemistry 52, 11164–11172. (doi:10.1021/ic401421h)
280	2013_41	[(LOEt)Ln(L)]·0.25H2O	Schiff Base	Ho3+	Oblate	Non-Kramers	100	7	2	Oxygen+Nitrogen	No Freq-dependent X''	NA	NA	NA	NA	NA	NA	NA	NA	NA	NA	NA	NA	Not Measured	NA	http://www.crystallography.net/cod/4336196.cif	COD4336196	4336196.cif	Proper	Capped trigonal prism	0.755	-2.1999999999999997	1.055242	7	B	Unassigned	E	Unassigned	2013	2013	10.1021/ic401421h	Gao, F., Cui, L., Liu, W., Hu, L., Zhong, Y.-W., Li, Y.-Z. & Zuo, J.-L. 2013 Seven-Coordinate Lanthanide Sandwich-Type Complexes with a Tetrathiafulvalene-Fused Schiff Base Ligand. Inorganic Chemistry 52, 11164–11172. (doi:10.1021/ic401421h)
281	2013_42	[TbIII(hfac)3(2pyNO)]	Radical	Tb3+	Oblate	Non-Kramers	100	8	4	Oxygen+Nitrogen	T_B3 > 2K	5	NA	NA	X''(T)	39.2	36	NA	4.2e-8	NA	NA	NA	NA	No Hysteresis	NA	http://www.crystallography.net/cod/7023685.cif	COD7023685	7023685.cif	Proper	Square antiprism	0.937	-2.5	1.0628125	8	B	II	E	VII	2013	2013	10.1039/c3dt51784e	Murakami, R., Ishida, T., Yoshii, S. & Nojiri, H. 2013 Single-molecule magnet [Tb(hfac)3(2pyNO)] (2pyNO = t-butyl 2-pyridyl nitroxide) with a relatively high barrier of magnetization reversal. Dalton Transactions 42, 13968. (doi:10.1039/c3dt51784e)
282	2013_43	{[Dy(HPA)2(NO3)2]NO3}n	Mixed Ligands	Dy3+	Oblate	Kramers	100	8	6	Oxygen	No Freq-dependent X''	NA	3	4000	Argand	15.86	NA	NA	9.26e-6	NA	NA	NA	NA	Not Measured	NA	https://www.ccdc.cam.ac.uk/structures/Search?Ccdcid=926085	CCDC926085	926085.cif	Proper	Others	2.861	NA	NA	8	B	II	B	III	2013	2013	10.1016/j.inoche.2013.05.007	Na, B., Wang, Y.-X., Han, T., Shi, W. & Cheng, P. 2013 A rare one-dimensional Dy(III) complex exhibiting slow magnetic relaxation. Inorganic Chemistry Communications 35, 19–21. (doi:10.1016/j.inoche.2013.05.007)
283	2013_44	[Gd(Hfac)3(NIT-4PhAllO)2]	Radical	Gd3+	Isotropic	Kramers	100	8	5	Oxygen	Not Measured	NA	NA	NA	NA	NA	NA	NA	NA	NA	NA	NA	NA	Not Measured	NA	https://www.ccdc.cam.ac.uk/structures/Search?Ccdcid=845092	CCDC845092	NA	Proper	NA	NA	NA	NA	NA	A	Unassigned	A	Unassigned	2013	2013	10.1134/S1070328413100035	Liu, R. N., Zhao, S. P. & Xiong, C. X. 2013 Syntheses, crystal structures, and magnetic properties of two monometallic tri-spin complexes involving nitronyl nitroxide radicals-lanthanide ions. Russian Journal of Coordination Chemistry 39, 808–812. (doi:10.1134/s1070328413100035)
284	2013_44	[Tb(Hfac)3(NIT-4PhAllO)2]	Radical	Tb3+	Oblate	Non-Kramers	100	8	5	Oxygen	No Freq-dependent X''	NA	NA	NA	NA	NA	NA	NA	NA	NA	NA	NA	NA	Not Measured	NA	https://www.ccdc.cam.ac.uk/structures/Search?Ccdcid=845091	CCDC845091	845091.cif	Proper	Triangular dodecahedron	0.512	-1.2	1.030072	8	B	Unassigned	E	Unassigned	2013	2013	10.1134/S1070328413100035	Liu, R. N., Zhao, S. P. & Xiong, C. X. 2013 Syntheses, crystal structures, and magnetic properties of two monometallic tri-spin complexes involving nitronyl nitroxide radicals-lanthanide ions. Russian Journal of Coordination Chemistry 39, 808–812. (doi:10.1134/s1070328413100035)
285	2013_45	[Gd(hfac)3(NITPh-3-Br-4-OMe)2]	Radical	Gd3+	Isotropic	Kramers	100	8	5	Oxygen	Not Measured	NA	NA	NA	NA	NA	NA	NA	NA	NA	NA	NA	NA	Not Measured	NA	https://www.ccdc.cam.ac.uk/structures/Search?Ccdcid=804380	CCDC804380	NA	Proper	NA	NA	NA	NA	NA	A	Unassigned	A	Unassigned	2013	2013	10.1016/j.jssc.2013.03.052	Wang, Y.-L., Gao, Y.-Y., Ma, Y., Wang, Q.-L., Li, L.-C. & Liao, D.-Z. 2013 Syntheses, crystal structures, magnetic and luminescence properties of five novel lanthanide complexes of nitronyl nitroxide radical. Journal of Solid State Chemistry 202, 276–281. (doi:10.1016/j.jssc.2013.03.052)
286	2013_45	[Tb(hfac)3(NITPh-3-Br-4-OMe)2]	Radical	Tb3+	Oblate	Non-Kramers	100	8	5	Oxygen	No Freq-dependent X''	NA	NA	NA	NA	NA	NA	NA	NA	NA	NA	NA	NA	Not Measured	NA	https://www.ccdc.cam.ac.uk/structures/Search?Ccdcid=783308	CCDC783308	783308.cif	Proper	Triangular dodecahedron	0.337	-0.3	1.0075045	8	B	Unassigned	E	Unassigned	2013	2013	10.1016/j.jssc.2013.03.052	Wang, Y.-L., Gao, Y.-Y., Ma, Y., Wang, Q.-L., Li, L.-C. & Liao, D.-Z. 2013 Syntheses, crystal structures, magnetic and luminescence properties of five novel lanthanide complexes of nitronyl nitroxide radical. Journal of Solid State Chemistry 202, 276–281. (doi:10.1016/j.jssc.2013.03.052)
287	2013_45	[Dy(hfac)3(NITPh-3-Br-4-OMe)2]	Radical	Dy3+	Oblate	Kramers	100	8	5	Oxygen	No Freq-dependent X''	NA	NA	NA	NA	NA	NA	NA	NA	NA	NA	NA	NA	Not Measured	NA	https://www.ccdc.cam.ac.uk/structures/Search?Ccdcid=784378	CCDC784378	784378.cif	Proper	Triangular dodecahedron	0.308	-0.2	1.005002	8	B	Unassigned	B	Unassigned	2013	2013	10.1016/j.jssc.2013.03.052	Wang, Y.-L., Gao, Y.-Y., Ma, Y., Wang, Q.-L., Li, L.-C. & Liao, D.-Z. 2013 Syntheses, crystal structures, magnetic and luminescence properties of five novel lanthanide complexes of nitronyl nitroxide radical. Journal of Solid State Chemistry 202, 276–281. (doi:10.1016/j.jssc.2013.03.052)
288	2013_45	[Ho(hfac)3(NITPh-3-Br-4-OMe)2]	Radical	Ho3+	Oblate	Non-Kramers	100	8	5	Oxygen	Not Measured	NA	NA	NA	NA	NA	NA	NA	NA	NA	NA	NA	NA	Not Measured	NA	https://www.ccdc.cam.ac.uk/structures/Search?Ccdcid=822491	CCDC822491	822491.cif	Proper	Triangular dodecahedron	0.295	0.1	0.9975005	8	B	Unassigned	E	Unassigned	2013	2013	10.1016/j.jssc.2013.03.052	Wang, Y.-L., Gao, Y.-Y., Ma, Y., Wang, Q.-L., Li, L.-C. & Liao, D.-Z. 2013 Syntheses, crystal structures, magnetic and luminescence properties of five novel lanthanide complexes of nitronyl nitroxide radical. Journal of Solid State Chemistry 202, 276–281. (doi:10.1016/j.jssc.2013.03.052)
289	2013_46	[{Pc(OC4H9)8}{BiPc(OC4H9)12}Dy{Pc(OC4H9)8}]	LnPc2	Dy3+	Oblate	Kramers	100	8	3	Nitrogen	T_B3 > 2K	19.5	NA	NA	X''(T)	68	NA	NA	5e-6	NA	NA	NA	NA	Full Hysteresis	5	https://www.ccdc.cam.ac.uk/structures/Search?Ccdcid=905037	CCDC905037	905037.cif	Proper	Square antiprism	0.632	-6.6000000000000005	1.167178	8	D	III	F	VIII	2013	2013	10.1002/chem.201301101	Wang, K., Qi, D., Wang, H., Cao, W., Li, W., Liu, T., Duan, C. & Jiang, J. 2013 Binuclear Phthalocyanine-Based Sandwich-Type Rare Earth Complexes: Unprecedented Two π-Bridged Biradical-Metal Integrated SMMs. Chemistry - A European Journal 19, 11162–11166. (doi:10.1002/chem.201301101)
290	2013_46	[N(C4H9)4]2+·[{Pc-(OC4H9)8}Dy{BiPc(OC4H9)12}Dy{Pc(OC4H9)8}]2-	LnPc2	Dy3+	Oblate	Kramers	100	8	3	Nitrogen	T_B3 > 2K	12	NA	NA	X''(T)	40	NA	NA	5e-6	NA	NA	NA	NA	Pinched Hysteresis	2	https://www.ccdc.cam.ac.uk/structures/Search?Ccdcid=905038	CCDC905038	NA	Isostructural	NA	NA	NA	NA	NA	D	III	F	VIII	2013	2013	10.1002/chem.201301101	Wang, K., Qi, D., Wang, H., Cao, W., Li, W., Liu, T., Duan, C. & Jiang, J. 2013 Binuclear Phthalocyanine-Based Sandwich-Type Rare Earth Complexes: Unprecedented Two π-Bridged Biradical-Metal Integrated SMMs. Chemistry - A European Journal 19, 11162–11166. (doi:10.1002/chem.201301101)
291	2013_47	[Ln(hfac)3(NITMe)]n	Radical	Dy3+	Oblate	Kramers	100	8	5	Oxygen	No Freq-dependent X''	NA	NA	NA	Argand	21.2	NA	NA	1.22e-8	NA	NA	NA	NA	Not Measured	NA	https://www.ccdc.cam.ac.uk/structures/Search?Ccdcid=891648	CCDC891648	891648.cif	Proper	Square antiprism	0.439	-2.8000000000000003	1.070392	8	B	II	B	VII	2013	2013	10.1016/j.ica.2012.12.025	Hu, P., Zhang, C., Gao, Y., Li, Y., Ma, Y., Li, L. & Liao, D. 2013 Lanthanide–radical linear chain compounds based on 2,4,4,5,5-pentamethylimidazoline-1-oxyl-3-oxide: Structure and magnetic properties. Inorganica Chimica Acta 398, 136–140. (doi:10.1016/j.ica.2012.12.025)
292	2013_48	[NdCo(bpdo)(H2O)4(CN)6]·3H2O	Other Families	Nd3+	Oblate	Kramers	100	9	8	Oxygen+Nitrogen	No Freq-dependent X''	NA	NA	NA	NA	NA	NA	NA	NA	NA	NA	NA	NA	Not Measured	NA	NA	NA	NA	NA	NA	NA	NA	NA	NA	B	Unassigned	C	Unassigned	2013	2013	10.1088/0953-8984/25/18/186003	Vrábel, P. et al. 2013 Slow spin relaxation induced by magnetic field in [NdCo(bpdo)(H2O)4(CN)6]⋅3H2O. Journal of Physics: Condensed Matter 25, 186003. (doi:10.1088/0953-8984/25/18/186003)
293	2014_1	[K(18-crown-6)][Er(COT)2]	Metallocene	Er3+	Prolate	Kramers	100	2	2	Carbon (aromatic rings)	Not Measured	NA	NA	NA	Argand	286	NA	NA	3.7e-9	NA	NA	NA	NA	Full Hysteresis	11	https://www.ccdc.cam.ac.uk/structures/Search?Ccdcid=961014	CCDC961014	961014.cif	Proper	NA	NA	NA	NA	16	E	I	G	I	2014	2014	10.1002/anie.201310451	Ungur, L., Le Roy, J. J., Korobkov, I., Murugesu, M. & Chibotaru, L. F. 2014 Fine-tuning the Local Symmetry to Attain Record Blocking Temperature and Magnetic Remanence in a Single-Ion Magnet. Angewandte Chemie International Edition 53, 4413–4417. (doi:10.1002/anie.201310451)
294	2014_1	[K(18-crown-6)][Dy(COT)2]	Metallocene	Dy3+	Oblate	Kramers	100	2	2	Carbon (aromatic rings)	Not Measured	NA	NA	NA	Argand	11	NA	NA	2.2e-5	NA	NA	NA	NA	No Hysteresis	1.8	https://www.ccdc.cam.ac.uk/structures/Search?Ccdcid=961013	CCDC961013	961013.cif	Proper	NA	NA	NA	NA	16	E	I	G	I	2014	2014	10.1002/anie.201310451	Ungur, L., Le Roy, J. J., Korobkov, I., Murugesu, M. & Chibotaru, L. F. 2014 Fine-tuning the Local Symmetry to Attain Record Blocking Temperature and Magnetic Remanence in a Single-Ion Magnet. Angewandte Chemie International Edition 53, 4413–4417. (doi:10.1002/anie.201310451)
295	2014_3	[DyIr6(ppy)12(bpp)2(bppH)4](CF3SO3)·8H2O	Other Families	Dy3+	Oblate	Kramers	100	6	6	Oxygen	No Freq-dependent X''	NA	NA	NA	Argand	42.9	NA	NA	3.8e-8	NA	NA	NA	NA	No Hysteresis	NA	http://www.crystallography.net/cod/7115327.cif	COD7115327	7115327.cif	Proper	Octahedron	0.062	-0.5	1.0125125	6	B	II	C	VI	2014	2014	10.1039/c4cc02951h	Zeng, D., Ren, M., Bao, S.-S., Li, L. & Zheng, L.-M. 2014 A luminescent heptanuclear DyIr6 complex showing field-induced slow magnetization relaxation. Chemical Communications 50, 8356. (doi:10.1039/c4cc02951h)
296	2014_4	[ZnDy(NO3)2(L)2(CH3CO2)]	Mixed Ligands	Dy3+	Oblate	Kramers	100	9	5	Oxygen	No Freq-dependent X''	NA	NA	NA	Argand	119.52	NA	NA	6.2e-9	NA	NA	NA	NA	Not Measured	NA	http://www.crystallography.net/cod/7115383.cif	COD7115383	7115383.cif	Proper	Spherical capped square antiprism	2.026	1	0.97505	9	B	II	C	III	2014	2014	10.1039/c4cc02094d	Upadhyay, A., Singh, S. K., Das, C., Mondol, R., Langley, S. K., Murray, K. S., Rajaraman, G. & Shanmugam, M. 2014 Enhancing the effective energy barrier of a Dy(iii) SMM using a bridged diamagnetic Zn(ii) ion. Chem. Commun. 50, 8838–8841. (doi:10.1039/c4cc02094d)
297	2014_4	[Dy(HL)2(NO3)3]	Mixed Ligands	Dy3+	Oblate	Kramers	100	NA	6	Oxygen	No Freq-dependent X''	NA	NA	NA	Argand	23.04	NA	NA	4.2e-7	NA	NA	NA	NA	Not Measured	NA	http://www.crystallography.net/cod/7115384.cif	COD7115384	7115384.cif	Proper	Others	3.405	NA	NA	10	B	II	C	III	2014	2014	10.1039/c4cc02094d	Upadhyay, A., Singh, S. K., Das, C., Mondol, R., Langley, S. K., Murray, K. S., Rajaraman, G. & Shanmugam, M. 2014 Enhancing the effective energy barrier of a Dy(iii) SMM using a bridged diamagnetic Zn(ii) ion. Chem. Commun. 50, 8838–8841. (doi:10.1039/c4cc02094d)
298	2014_5	[(C6Me6)Dy(AlCl4)3]	Mixed Ligands	Dy3+	Oblate	Kramers	100	4	4	Others	T_B3 > 2K	8	NA	NA	Argand	101	NA	NA	5.1e-10	NA	NA	NA	NA	Pinched Hysteresis	3	http://www.crystallography.net/cod/7115650.cif	COD7115650	7115650.cif	Proper	Others	8.716	NA	NA	4	C	II	D	IV	2014	2014	10.1039/c4cc04262j	Liu, S.-S., Ziller, J. W., Zhang, Y.-Q., Wang, B.-W., Evans, W. J. & Gao, S. 2014 A half-sandwich organometallic single-ion magnet with hexamethylbenzene coordinated to the Dy(iii) ion. Chem. Commun. 50, 11418–11420. (doi:10.1039/c4cc04262j)
299	2014_6	[Co2Dy(valdien)2(OCH3)2(chp)2]·ClO4·5H2O	Schiff Base	Dy3+	Oblate	Kramers	100	8	6	Oxygen	T_B3 > 2K	25	NA	NA	X''(T)	74.1	NA	NA	2.5e-10	NA	NA	NA	NA	Not Measured	1.9	https://www.ccdc.cam.ac.uk/structures/Search?Ccdcid=983685	CCDC983685	983685.cif	Proper	Square antiprism	2.483	-6.5	1.1646125	8	B	II	B	III	2014	2014	10.1002/asia.201402001	Liu, C.-M., Zhang, D.-Q., Hao, X. & Zhu, D.-B. 2014 Trinuclear [CoIII2-LnIII] (Ln=Tb, Dy) Single-Ion Magnets with Mixed 6-Chloro-2-Hydroxypyridine and Schiff Base Ligands. Chemistry - An Asian Journal 9, 1847–1853. (doi:10.1002/asia.201402001)
300	2014_6	[Co2Tb(valdien)2(OCH3)2(chp)2]·ClO4·2H2O·CH3OH	Schiff Base	Tb3+	Oblate	Non-Kramers	100	8	6	Oxygen	T_B3 > 2K	2.5	NA	NA	Argand	32.3	NA	NA	5.6e-6	NA	NA	NA	NA	No Hysteresis	1.9	https://www.ccdc.cam.ac.uk/structures/Search?Ccdcid=983686	CCDC983686	983686.cif	Proper	Square antiprism	2.425	-6.1	1.1543605	8	B	II	E	VII	2014	2014	10.1002/asia.201402001	Liu, C.-M., Zhang, D.-Q., Hao, X. & Zhu, D.-B. 2014 Trinuclear [CoIII2-LnIII] (Ln=Tb, Dy) Single-Ion Magnets with Mixed 6-Chloro-2-Hydroxypyridine and Schiff Base Ligands. Chemistry - An Asian Journal 9, 1847–1853. (doi:10.1002/asia.201402001)
301	2014_8	[Yb(Murex)3]·11H2O	Other Families	Yb3+	Prolate	Kramers	100	9	3	Oxygen+Nitrogen	Freq-dependent X''	NA	NA	NA	Argand	15.6	NA	NA	2.73e-6	NA	NA	NA	NA	Not Measured	NA	https://www.ccdc.cam.ac.uk/structures/Search?Ccdcid=963242	CCDC963242	963242.cif	Proper	Spherical capped square antiprism	0.826	0.4	0.990008	9	C	II	D	VI	2014	2014	10.1002/chem.201303833	Yi, X. et al. 2014 Unraveling the Crystal Structure of Lanthanide-Murexide Complexes: Use of an Ancient Complexometry Indicator as a Near-Infrared-Emitting Single-Ion Magnet. Chemistry - A European Journal 20, 1569–1576. (doi:10.1002/chem.201303833)
302	2014_9	[Cp*2Tb(BPh4)]	Mixed Ligands	Tb3+	Oblate	Non-Kramers	100	6	3	Carbon (aromatic rings)	Not Measured	NA	NA	NA	X''(T)	318	NA	NA	5e-10	NA	NA	NA	NA	Pinched Hysteresis	1.8	NA	NA	NA	NA	NA	NA	NA	NA	NA	B	II	E	III	2014	2014	10.1002/chem.201403751	Demir, S., Zadrozny, J. M. & Long, J. R. 2014 Large Spin-Relaxation Barriers for the Low-Symmetry Organolanthanide Complexes [Cp*2Ln(BPh4)] (Cp*=pentamethylcyclopentadienyl; Ln=Tb, Dy). Chemistry - A European Journal 20, 9524–9529. (doi:10.1002/chem.201403751)
303	2014_9	[Cp*2Dy(BPh4)]	Mixed Ligands	Dy3+	Oblate	Kramers	100	6	3	Carbon (aromatic rings)	Not Measured	NA	NA	NA	X''(T)	310.8	NA	310.8	NA	8e-10	4.5e-4	3.97	NA	Pinched Hysteresis	5.3	NA	NA	NA	NA	NA	NA	NA	NA	NA	B	Unassigned	C	Unassigned	2014	2014	10.1002/chem.201403751	Demir, S., Zadrozny, J. M. & Long, J. R. 2014 Large Spin-Relaxation Barriers for the Low-Symmetry Organolanthanide Complexes [Cp*2Ln(BPh4)] (Cp*=pentamethylcyclopentadienyl; Ln=Tb, Dy). Chemistry - A European Journal 20, 9524–9529. (doi:10.1002/chem.201403751)
304	2014_9	[Cp*2Tb(BPh4)]	Mixed Ligands	Tb3+	Oblate	Non-Kramers	25	6	3	Carbon (aromatic rings)	Not Measured	NA	NA	NA	X''(T)	452.16	NA	NA	2e-8	NA	NA	NA	NA	Pinched Hysteresis	2.5	NA	NA	NA	NA	NA	NA	NA	NA	NA	B	II	E	III	2014	2014	10.1002/chem.201403751	Demir, S., Zadrozny, J. M. & Long, J. R. 2014 Large Spin-Relaxation Barriers for the Low-Symmetry Organolanthanide Complexes [Cp*2Ln(BPh4)] (Cp*=pentamethylcyclopentadienyl; Ln=Tb, Dy). Chemistry - A European Journal 20, 9524–9529. (doi:10.1002/chem.201403751)
305	2014_9	[Cp*2Dy(BPh4)]	Mixed Ligands	Dy3+	Oblate	Kramers	20	6	3	Carbon (aromatic rings)	Not Measured	NA	NA	NA	X''(T)	476	NA	476	NA	1e-9	5e-4	3.85	NA	Pinched Hysteresis	5.2	NA	NA	NA	NA	NA	NA	NA	NA	NA	B	Unassigned	C	Unassigned	2014	2014	10.1002/chem.201403751	Demir, S., Zadrozny, J. M. & Long, J. R. 2014 Large Spin-Relaxation Barriers for the Low-Symmetry Organolanthanide Complexes [Cp*2Ln(BPh4)] (Cp*=pentamethylcyclopentadienyl; Ln=Tb, Dy). Chemistry - A European Journal 20, 9524–9529. (doi:10.1002/chem.201403751)
306	2014_10	{(H3O)[Tb(NA)2]·H2O}n	Other Families	Tb3+	Oblate	Non-Kramers	100	6	6	Oxygen	No Freq-dependent X''	NA	NA	NA	NA	NA	NA	NA	NA	NA	NA	NA	NA	Not Measured	NA	https://www.ccdc.cam.ac.uk/structures/Search?Ccdcid=1003329	CCDC1003329	1003329.cif	Proper	Octahedron	0.162	-0.8	1.020032	6	B	Unassigned	E	Unassigned	2014	2014	10.1002/chem.201404573	Na, B., Zhang, X.-J., Shi, W., Zhang, Y.-Q., Wang, B.-W., Gao, C., Gao, S. & Cheng, P. 2014 Six-Coordinate Lanthanide Complexes: Slow Relaxation of Magnetization in the Dysprosium(III) Complex. Chemistry - A European Journal 20, 15975–15980. (doi:10.1002/chem.201404573)
307	2014_10	{(H3O)[Dy(NA)2]·H2O}n	Other Families	Dy3+	Oblate	Kramers	100	6	6	Oxygen	Freq-dependent X''	NA	NA	NA	NA	NA	NA	NA	NA	NA	NA	NA	NA	Not Measured	NA	https://www.ccdc.cam.ac.uk/structures/Search?Ccdcid=1003330	CCDC1003330	1003330.cif	Proper	Octahedron	0.19	-0.8	1.020032	6	B	Unassigned	C	Unassigned	2014	2014	10.1002/chem.201404573	Na, B., Zhang, X.-J., Shi, W., Zhang, Y.-Q., Wang, B.-W., Gao, C., Gao, S. & Cheng, P. 2014 Six-Coordinate Lanthanide Complexes: Slow Relaxation of Magnetization in the Dysprosium(III) Complex. Chemistry - A European Journal 20, 15975–15980. (doi:10.1002/chem.201404573)
308	2014_10	{(H3O)[Dy(NA)2]·H2O}n	Other Families	Dy3+	Oblate	Kramers	4.1	6	6	Oxygen	T_B3 > 2K	15.5	NA	NA	X''(T)	75	NA	NA	4.21e-5	NA	NA	NA	NA	Pinched Hysteresis	5	https://www.ccdc.cam.ac.uk/structures/Search?Ccdcid=1003330	CCDC1003330	NA	Isostructural	NA	NA	NA	NA	NA	B	II	C	VI	2014	2014	10.1002/chem.201404573	Na, B., Zhang, X.-J., Shi, W., Zhang, Y.-Q., Wang, B.-W., Gao, C., Gao, S. & Cheng, P. 2014 Six-Coordinate Lanthanide Complexes: Slow Relaxation of Magnetization in the Dysprosium(III) Complex. Chemistry - A European Journal 20, 15975–15980. (doi:10.1002/chem.201404573)
309	2014_10	{(H3O)[Ho(NA)2]·H2O}n	Other Families	Ho3+	Oblate	Non-Kramers	100	6	6	Oxygen	No Freq-dependent X''	NA	NA	NA	NA	NA	NA	NA	NA	NA	NA	NA	NA	Not Measured	NA	https://www.ccdc.cam.ac.uk/structures/Search?Ccdcid=1003331	CCDC1003331	1003331.cif	Proper	Octahedron	0.148	-0.7000000000000001	1.0175245	6	B	Unassigned	E	Unassigned	2014	2014	10.1002/chem.201404573	Na, B., Zhang, X.-J., Shi, W., Zhang, Y.-Q., Wang, B.-W., Gao, C., Gao, S. & Cheng, P. 2014 Six-Coordinate Lanthanide Complexes: Slow Relaxation of Magnetization in the Dysprosium(III) Complex. Chemistry - A European Journal 20, 15975–15980. (doi:10.1002/chem.201404573)
310	2014_11	Er(trensal)	Other Families	Er3+	Prolate	Kramers	10	7	NA	Oxygen+Nitrogen	Freq-dependent X''	NA	NA	NA	Argand	NA	NA	77.7	NA	1.3e-13	13	4.5	NA	No Hysteresis	NA	http://www.crystallography.net/cod/1513876.cif	COD1513876	1513876.cif	Proper	Others	0.97	NA	NA	7	C	Unassigned	D	Unassigned	2014	2014	10.1039/c3sc53044b	Pedersen, K. S. et al. 2014 Modifying the properties of 4f single-ion magnets by peripheral ligand functionalisation. Chem. Sci. 5, 1650–1660. (doi:10.1039/c3sc53044b)
311	2014_11	Er(3-I,5-Me-trensal)	Other Families	Er3+	Prolate	Kramers	100	7	NA	Oxygen+Nitrogen	Freq-dependent X''	NA	NA	NA	NA	NA	NA	NA	NA	NA	NA	NA	NA	No Hysteresis	NA	http://www.crystallography.net/cod/1513877.cif	COD1513877	1513877.cif	Proper	Others	0.941	NA	NA	7	C	Unassigned	D	Unassigned	2014	2014	10.1039/c3sc53044b	Pedersen, K. S. et al. 2014 Modifying the properties of 4f single-ion magnets by peripheral ligand functionalisation. Chem. Sci. 5, 1650–1660. (doi:10.1039/c3sc53044b)
312	2014_11	Er(5-Cltrensal)	Other Families	Er3+	Prolate	Kramers	100	7	NA	Oxygen+Nitrogen	Freq-dependent X''	NA	NA	NA	NA	NA	NA	NA	NA	NA	NA	NA	NA	No Hysteresis	NA	http://www.crystallography.net/cod/1513878.cif	COD1513878	1513878.cif	Proper	Others	1.102	NA	NA	7	C	Unassigned	D	Unassigned	2014	2014	10.1039/c3sc53044b	Pedersen, K. S. et al. 2014 Modifying the properties of 4f single-ion magnets by peripheral ligand functionalisation. Chem. Sci. 5, 1650–1660. (doi:10.1039/c3sc53044b)
313	2014_12	Er(trensal)	Other Families	Er3+	Prolate	Kramers	100	7	NA	Oxygen+Nitrogen	No Freq-dependent X''	NA	NA	NA	NA	NA	NA	NA	NA	NA	NA	NA	NA	Not Measured	NA	NA	NA	NA	NA	NA	NA	NA	NA	NA	C	Unassigned	D	Unassigned	2014	2014	10.1039/c3cc48866g	Lucaccini, E., Sorace, L., Perfetti, M., Costes, J.-P. & Sessoli, R. 2014 Beyond the anisotropy barrier: slow relaxation of the magnetization in both easy-axis and easy-plane Ln(trensal) complexes. Chem. Commun. 50, 1648–1651. (doi:10.1039/c3cc48866g)
314	2014_12	Er(trensal)	Other Families	Er3+	Prolate	Kramers	5.8	7	NA	Oxygen+Nitrogen	No Freq-dependent X''	NA	4	800	NA	NA	NA	NA	NA	NA	NA	NA	NA	Not Measured	NA	NA	NA	NA	NA	NA	NA	NA	NA	NA	C	Unassigned	D	Unassigned	2014	2014	10.1039/c3cc48866g	Lucaccini, E., Sorace, L., Perfetti, M., Costes, J.-P. & Sessoli, R. 2014 Beyond the anisotropy barrier: slow relaxation of the magnetization in both easy-axis and easy-plane Ln(trensal) complexes. Chem. Commun. 50, 1648–1651. (doi:10.1039/c3cc48866g)
315	2014_12	Dy(trensal)	Other Families	Dy3+	Oblate	Kramers	100	7	NA	Oxygen+Nitrogen	No Freq-dependent X''	NA	NA	NA	NA	NA	NA	NA	NA	NA	NA	NA	NA	Not Measured	NA	NA	NA	NA	NA	NA	NA	NA	NA	NA	B	Unassigned	C	Unassigned	2014	2014	10.1039/c3cc48866g	Lucaccini, E., Sorace, L., Perfetti, M., Costes, J.-P. & Sessoli, R. 2014 Beyond the anisotropy barrier: slow relaxation of the magnetization in both easy-axis and easy-plane Ln(trensal) complexes. Chem. Commun. 50, 1648–1651. (doi:10.1039/c3cc48866g)
316	2014_12	Dy(trensal)	Other Families	Dy3+	Oblate	Kramers	3.1	7	NA	Oxygen+Nitrogen	No Freq-dependent X''	NA	NA	NA	NA	NA	NA	NA	NA	NA	NA	NA	NA	Not Measured	NA	NA	NA	NA	NA	NA	NA	NA	NA	NA	B	Unassigned	C	Unassigned	2014	2014	10.1039/c3cc48866g	Lucaccini, E., Sorace, L., Perfetti, M., Costes, J.-P. & Sessoli, R. 2014 Beyond the anisotropy barrier: slow relaxation of the magnetization in both easy-axis and easy-plane Ln(trensal) complexes. Chem. Commun. 50, 1648–1651. (doi:10.1039/c3cc48866g)
317	2014_13	[DyZn6(µ3-OH)(Gly)6(µ2-NO3)3](OH)(NO3)2-8H2O	TM near Ln	Dy3+	Oblate	Kramers	100	9	9	Oxygen	T_B3 > 2K	3	NA	NA	Argand	37.04	NA	NA	4.21e-10	NA	NA	NA	NA	Not Measured	NA	http://www.crystallography.net/cod/7112218.cif	COD7112218	7112218.cif	Proper	Spherical tricapped trigonal prism	0.205	3.9	0.9032605	9	B	II	C	V	2014	2014	10.1039/c3cc49342c	Xiong, G., Qin, X.-Y., Shi, P.-F., Hou, Y.-L., Cui, J.-Z. & Zhao, B. 2014 New strategy to construct single-ion magnets: a unique Dy@Zn6 cluster exhibiting slow magnetic relaxation. Chem. Commun. 50, 4255–4257. (doi:10.1039/c3cc49342c)
318	2014_13	[ErZn6(µ3-OH)(Gly)6(µ2-NO3)3](OH)(NO3)2-8H2O	TM near Ln	Er3+	Prolate	Kramers	100	9	9	Oxygen	No Freq-dependent X''	NA	NA	NA	NA	NA	NA	NA	NA	NA	NA	NA	NA	Not Measured	NA	http://www.crystallography.net/cod/7112219.cif	COD7112219	7112219.cif	Proper	Spherical tricapped trigonal prism	0.217	4	0.9008	9	C	Unassigned	D	Unassigned	2014	2014	10.1039/c3cc49342c	Xiong, G., Qin, X.-Y., Shi, P.-F., Hou, Y.-L., Cui, J.-Z. & Zhao, B. 2014 New strategy to construct single-ion magnets: a unique Dy@Zn6 cluster exhibiting slow magnetic relaxation. Chem. Commun. 50, 4255–4257. (doi:10.1039/c3cc49342c)
319	2014_14	Dy(e-urea)8(NO3)3	Other Families	Dy3+	Oblate	Kramers	100	8	8	Oxygen	T_B3 > 2K	3.3	NA	NA	X''(T)	37.68	NA	NA	1.47e-9	NA	NA	NA	NA	No Hysteresis	NA	http://www.crystallography.net/cod/7213599.cif	COD7213599	7213599.cif	Proper	Square antiprism	0.148	-1	1.02505	8	B	II	C	VI	2014	2014	10.1039/c3ce41762j	Liu, Q.-Y., Li, Y.-L., Xiong, W.-L., Wang, Y.-L., Luo, F., Liu, C.-M. & Chen, L.-L. 2014 Urothermal synthesis of mononuclear lanthanide compounds: slow magnetization relaxation observed in Dy analogue. CrystEngComm 16, 585–590. (doi:10.1039/c3ce41762j)
320	2014_14	Tb(e-urea)8(NO3)4	Other Families	Tb3+	Oblate	Non-Kramers	100	8	8	Oxygen	No Freq-dependent X''	NA	NA	NA	NA	NA	NA	NA	NA	NA	NA	NA	NA	Not Measured	NA	http://www.crystallography.net/cod/7213600.cif	COD7213600	7213600.cif	Proper	Square antiprism	0.15	-0.8999999999999999	1.0225405	8	B	Unassigned	E	Unassigned	2014	2014	10.1039/c3ce41762j	Liu, Q.-Y., Li, Y.-L., Xiong, W.-L., Wang, Y.-L., Luo, F., Liu, C.-M. & Chen, L.-L. 2014 Urothermal synthesis of mononuclear lanthanide compounds: slow magnetization relaxation observed in Dy analogue. CrystEngComm 16, 585–590. (doi:10.1039/c3ce41762j)
321	2014_15	[2,6-(2,6-C6H3R2N5CH)2-C6H3]DyCl2(THF)2 (DyNCN)	Mixed Ligands	Dy3+	Oblate	Kramers	100	7	5	Others	T_B3 > 2K	27.5	NA	NA	X''(T)	335.52	NA	NA	6e-10	NA	NA	NA	NA	Pinched Hysteresis	1.9	NA	NA	NA	NA	NA	NA	NA	NA	NA	B	II	B	IV	2014	2014	10.1038/srep05471	Guo, Y.-N., Ungur, L., Granroth, G. E., Powell, A. K., Wu, C., Nagler, S. E., Tang, J., Chibotaru, L. F. & Cui, D. 2014 An NCN-pincer ligand dysprosium single-ion magnet showing magnetic relaxation via the second excited state. Scientific Reports 4. (doi:10.1038/srep05471)
322	2014_15	Dy0.05Lu0.95NCN	Mixed Ligands	Dy3+	Oblate	Kramers	5	7	5	Others	T_B3 > 2K	28.4	NA	NA	X''(T)	388.8	NA	NA	1.3e-10	NA	NA	NA	NA	Pinched Hysteresis	1.9	NA	NA	NA	NA	NA	NA	NA	NA	NA	B	II	B	IV	2014	2014	10.1038/srep05471	Guo, Y.-N., Ungur, L., Granroth, G. E., Powell, A. K., Wu, C., Nagler, S. E., Tang, J., Chibotaru, L. F. & Cui, D. 2014 An NCN-pincer ligand dysprosium single-ion magnet showing magnetic relaxation via the second excited state. Scientific Reports 4. (doi:10.1038/srep05471)
323	2014_16	Gd(glu)(pic)(H2O)2	Mixed Ligands	Gd3+	Isotropic	Kramers	100	8	6	Oxygen+Nitrogen	T_B3 > 2K	4	NA	NA	X''(T)	11.43	NA	NA	7.17e-6	NA	NA	NA	NA	No Hysteresis	NA	http://www.crystallography.net/cod/7028356.cif	COD7028356	NA	Proper	NA	NA	NA	NA	NA	A	II	A	III	2014	2014	10.1039/c3dt52748d	Girginova, P. I., Pereira, L. C. J., Coutinho, J. T., Santos, I. C. & Almeida, M. 2014 Slow magnetic relaxation in lanthanide ladder type coordination polymers. Dalton Trans. 43, 1897–1905. (doi:10.1039/c3dt52748d)
324	2014_16	Tb(glu)(pic)(H2O)3	Mixed Ligands	Tb3+	Oblate	Non-Kramers	100	8	6	Oxygen+Nitrogen	Freq-dependent X''	NA	NA	NA	NA	NA	NA	NA	NA	NA	NA	NA	NA	No Hysteresis	2	http://www.crystallography.net/cod/7028357.cif	COD7028357	7028357.cif	Proper	Square antiprism	1.749	-0.1	1.0025005	8	B	Unassigned	E	Unassigned	2014	2014	10.1039/c3dt52748d	Girginova, P. I., Pereira, L. C. J., Coutinho, J. T., Santos, I. C. & Almeida, M. 2014 Slow magnetic relaxation in lanthanide ladder type coordination polymers. Dalton Trans. 43, 1897–1905. (doi:10.1039/c3dt52748d)
325	2014_16	Dy(glu)(pic)(H2O)4	Mixed Ligands	Dy3+	Oblate	Kramers	100	8	6	Oxygen+Nitrogen	T_B3 > 2K	8.5	NA	NA	X''(T)	66.93	NA	NA	4.7e-8	NA	NA	NA	NA	No Hysteresis	2	http://www.crystallography.net/cod/7028358.cif	COD7028358	7028358.cif	Proper	Square antiprism	1.718	-0.3	1.0075045	8	B	II	B	III	2014	2014	10.1039/c3dt52748d	Girginova, P. I., Pereira, L. C. J., Coutinho, J. T., Santos, I. C. & Almeida, M. 2014 Slow magnetic relaxation in lanthanide ladder type coordination polymers. Dalton Trans. 43, 1897–1905. (doi:10.1039/c3dt52748d)
326	2014_16	Er(glu)(pic)(H2O)5	Mixed Ligands	Er3+	Prolate	Kramers	100	8	6	Oxygen+Nitrogen	T_B3 > 2K	4	NA	NA	X''(T)	14.66	NA	NA	4.3e-6	NA	NA	NA	NA	No Hysteresis	2	http://www.crystallography.net/cod/7028359.cif	COD7028359	7028359.cif	Proper	Square antiprism	1.66	-0.4	1.010008	8	C	II	D	III	2014	2014	10.1039/c3dt52748d	Girginova, P. I., Pereira, L. C. J., Coutinho, J. T., Santos, I. C. & Almeida, M. 2014 Slow magnetic relaxation in lanthanide ladder type coordination polymers. Dalton Trans. 43, 1897–1905. (doi:10.1039/c3dt52748d)
327	2014_17	[Nd(hfac)3(NIT-3BrPhOMe)]n	Radical	Nd3+	Oblate	Kramers	100	8	5	Oxygen	No Freq-dependent X''	NA	NA	NA	NA	NA	NA	NA	NA	NA	NA	NA	NA	Not Measured	NA	http://www.crystallography.net/cod/7028843.cif	COD7028843	7028843.cif	Proper	Triangular dodecahedron	0.431	-0.6	1.015018	8	B	Unassigned	C	Unassigned	2014	2014	10.1039/c3dt52959b	Hu, P., Wang, X., Ma, Y., Wang, Q., Li, L. & Liao, D. 2014 A new family of Ln–radical chains (Ln = Nd, Sm, Gd, Tb and Dy): synthesis, structure, and magnetic properties. Dalton Trans. 43, 2234–2243. (doi:10.1039/c3dt52959b)
328	2014_17	[Sm(hfac)3(NIT-3BrPhOMe)]n	Radical	Sm3+	Prolate	Kramers	100	8	5	Oxygen	No Freq-dependent X''	NA	NA	NA	NA	NA	NA	NA	NA	NA	NA	NA	NA	Not Measured	NA	http://www.crystallography.net/cod/7028842.cif	COD7028842	7028842.cif	Proper	Triangular dodecahedron	0.396	-0.2	1.005002	8	C	Unassigned	D	Unassigned	2014	2014	10.1039/c3dt52959b	Hu, P., Wang, X., Ma, Y., Wang, Q., Li, L. & Liao, D. 2014 A new family of Ln–radical chains (Ln = Nd, Sm, Gd, Tb and Dy): synthesis, structure, and magnetic properties. Dalton Trans. 43, 2234–2243. (doi:10.1039/c3dt52959b)
329	2014_17	[Gd(hfac)3(NIT-3BrPhOMe)]n	Radical	Gd3+	Isotropic	Kramers	100	8	5	Oxygen	No Freq-dependent X''	NA	NA	NA	NA	NA	NA	NA	NA	NA	NA	NA	NA	Not Measured	NA	http://www.crystallography.net/cod/7028844.cif	COD7028844	NA	Proper	NA	NA	NA	NA	NA	A	Unassigned	A	Unassigned	2014	2014	10.1039/c3dt52959b	Hu, P., Wang, X., Ma, Y., Wang, Q., Li, L. & Liao, D. 2014 A new family of Ln–radical chains (Ln = Nd, Sm, Gd, Tb and Dy): synthesis, structure, and magnetic properties. Dalton Trans. 43, 2234–2243. (doi:10.1039/c3dt52959b)
330	2014_17	[Tb(hfac)3(NIT-3BrPhOMe)]n	Radical	Tb3+	Oblate	Non-Kramers	100	8	5	Oxygen	T_B3 > 2K	9	NA	NA	X''(T)	58.75	NA	NA	2.25e-7	NA	NA	NA	NA	Pinched Hysteresis	2	http://www.crystallography.net/cod/7028845.cif	COD7028845	7028845.cif	Proper	Triangular dodecahedron	0.332	0.5	0.9875125	8	B	II	E	VII	2014	2014	10.1039/c3dt52959b	Hu, P., Wang, X., Ma, Y., Wang, Q., Li, L. & Liao, D. 2014 A new family of Ln–radical chains (Ln = Nd, Sm, Gd, Tb and Dy): synthesis, structure, and magnetic properties. Dalton Trans. 43, 2234–2243. (doi:10.1039/c3dt52959b)
331	2014_17	[Dy(hfac)3(NIT-3BrPhOMe)]n	Radical	Dy3+	Oblate	Kramers	100	8	5	Oxygen	T_B3 > 2K	3.4	NA	NA	X''(T)	39.84	NA	NA	2.43e-10	NA	NA	NA	NA	No Hysteresis	2	http://www.crystallography.net/cod/7028846.cif	COD7028846	7028846.cif	Proper	Triangular dodecahedron	0.379	0.3	0.9925045	8	B	II	B	VII	2014	2014	10.1039/c3dt52959b	Hu, P., Wang, X., Ma, Y., Wang, Q., Li, L. & Liao, D. 2014 A new family of Ln–radical chains (Ln = Nd, Sm, Gd, Tb and Dy): synthesis, structure, and magnetic properties. Dalton Trans. 43, 2234–2243. (doi:10.1039/c3dt52959b)
332	2014_18	[Dy(AlMe4)3]	Other Families	Dy3+	Oblate	Kramers	100	6	3	Carbon (aromatic rings)	T_B3 > 2K	2.5	NA	NA	NA	NA	NA	NA	NA	NA	NA	NA	NA	Not Measured	NA	http://www.crystallography.net/cod/7029100.cif	COD7029100	7029100.cif	Proper	NA	NA	NA	NA	NA	B	Unassigned	C	Unassigned	2014	2014	10.1039/c3dt52337c	König, S. N., Chilton, N. F., Maichle-Mössmer, C., Pineda, E. M., Pugh, T., Anwander, R. & Layfield, R. A. 2014 Fast magnetic relaxation in an octahedral dysprosium tetramethyl-aluminate complex. Dalton Trans. 43, 3035–3038. (doi:10.1039/c3dt52337c)
333	2014_18	[Dy(AlMe4)3]	Other Families	Dy3+	Oblate	Kramers	4.8	6	3	Carbon (aromatic rings)	T_B3 > 2K	2.5	NA	NA	NA	15.12	NA	NA	2.91e-7	NA	NA	NA	NA	Not Measured	NA	http://www.crystallography.net/cod/7029100.cif	COD7029100	NA	Isostructural	NA	NA	NA	NA	NA	B	II	C	VI	2014	2014	10.1039/c3dt52337c	König, S. N., Chilton, N. F., Maichle-Mössmer, C., Pineda, E. M., Pugh, T., Anwander, R. & Layfield, R. A. 2014 Fast magnetic relaxation in an octahedral dysprosium tetramethyl-aluminate complex. Dalton Trans. 43, 3035–3038. (doi:10.1039/c3dt52337c)
334	2014_20	[Er(h)3(bipy)]	Diketonate	Er3+	Prolate	Kramers	100	8	4	Oxygen+Nitrogen	Freq-dependent X''	NA	NA	NA	X''(T)	7.98	NA	NA	2.8e-6	NA	NA	NA	NA	No Hysteresis	5	http://www.crystallography.net/cod/7029660.cif	COD7029660	7029660.cif	Proper	Square antiprism	0.519	-3.4000000000000004	1.085578	8	C	II	D	III	2014	2014	10.1039/c4dt00168k	Silva, M. R., Martín-Ramos, P., Coutinho, J. T., Pereira, L. C. J. & Martín-Gil, J. 2014 Effect of the capping ligand on luminescent erbium(iii) β-diketonate single-ion magnets. Dalton Transactions 43, 6752. (doi:10.1039/c4dt00168k)
335	2014_20	[Er(h)3(5NO2phen)]	Diketonate	Er3+	Prolate	Kramers	100	8	4	Oxygen+Nitrogen	Freq-dependent X''	NA	NA	NA	X''(T)	12.97	NA	NA	4.1e-7	NA	NA	NA	NA	No Hysteresis	10	http://www.crystallography.net/cod/7029659.cif	COD7029659	7029659.cif	Proper	Square antiprism	1.098	-3.8	1.095722	8	C	II	D	III	2014	2014	10.1039/c4dt00168k	Silva, M. R., Martín-Ramos, P., Coutinho, J. T., Pereira, L. C. J. & Martín-Gil, J. 2014 Effect of the capping ligand on luminescent erbium(iii) β-diketonate single-ion magnets. Dalton Transactions 43, 6752. (doi:10.1039/c4dt00168k)
336	2014_20	[Er(h)3(bath)]	Diketonate	Er3+	Prolate	Kramers	100	8	4	Oxygen+Nitrogen	T_B3 > 2K	3.3	NA	NA	X''(T)	22.81	NA	NA	1.6e-7	NA	NA	NA	NA	No Hysteresis	10	http://www.crystallography.net/cod/7029661.cif	COD7029661	7029661.cif	Proper	Square antiprism	0.647	-3.3000000000000003	1.0830445	8	C	II	D	III	2014	2014	10.1039/c4dt00168k	Silva, M. R., Martín-Ramos, P., Coutinho, J. T., Pereira, L. C. J. & Martín-Gil, J. 2014 Effect of the capping ligand on luminescent erbium(iii) β-diketonate single-ion magnets. Dalton Transactions 43, 6752. (doi:10.1039/c4dt00168k)
337	2014_21	DyY(obPc)3	LnPc2	Dy3+	Oblate	Kramers	100	8	2	Nitrogen	Freq-dependent X''	NA	NA	NA	NA	NA	NA	NA	NA	NA	NA	NA	NA	Not Measured	NA	http://www.crystallography.net/cod/7030762.cif	COD7030762	7030762.cif	Proper	Square antiprism	2.4	-10.299999999999999	1.2628045	8	D	Unassigned	F	Unassigned	2014	2014	10.1039/c4dt00042k	Katoh, K., Asano, R., Miura, A., Horii, Y., Morita, T., Breedlove, B. K. & Yamashita, M. 2014 Effect of f–f interactions on quantum tunnelling of the magnetization: mono- and dinuclear Dy(iii) phthalocyaninato triple-decker single-molecule magnets with the same octacoordination environment. Dalton Transactions 43, 7716. (doi:10.1039/c4dt00042k)
338	2014_22	[ZnIIDyIII(L)(DBM)3]	Mixed Ligands	Dy3+	Oblate	Kramers	100	8	3	Oxygen	T_B3 > 2K	6	NA	NA	X''(T)	36.5	NA	NA	1.56e-6	NA	NA	NA	NA	Not Measured	NA	http://www.crystallography.net/cod/7030401.cif	COD7030401	7030401.cif	Proper	Triangular dodecahedron	2.686	-2	1.0502	8	B	II	C	III	2014	2014	10.1039/c4dt00740a	Xie, Q.-W., Wu, S.-Q., Shi, W.-B., Liu, C.-M., Cui, A.-L. & Kou, H.-Z. 2014 Heterodinuclear MII–LnIII single molecule magnets constructed from exchange-coupled single ion magnets. Dalton Transactions 43, 11309. (doi:10.1039/c4dt00740a)
339	2014_23	[Tb(bipyNO)4](TfO)3·x solvent	Other Families	Tb3+	Oblate	Non-Kramers	100	8	8	Oxygen	Freq-dependent X''	NA	4	10000	NA	NA	NA	NA	NA	NA	NA	NA	NA	Not Measured	NA	https://www.ccdc.cam.ac.uk/structures/Search?Ccdcid=987654	CCDC987654	987654.cif	Proper	Square antiprism	1.825	-7.8	1.198042	8	B	Unassigned	E	Unassigned	2014	2014	10.1002/chem.201402255	Baldoví, J. J., Coronado, E., Gaita-Ariño, A., Gamer, C., Giménez-Marqués, M. & Mínguez Espallargas, G. 2014 A SIM-MOF: Three-Dimensional Organisation of Single-Ion Magnets with Anion-Exchange Capabilities. Chemistry - A European Journal 20, 10695–10702. (doi:10.1002/chem.201402255)
340	2014_23	[Dy(bipyNO)4](TfO)3·x solvent	Other Families	Dy3+	Oblate	Kramers	100	8	8	Oxygen	Freq-dependent X''	NA	4.5	10000	X''(T)	17.9	NA	NA	1.86e-7	NA	NA	NA	NA	Not Measured	NA	https://www.ccdc.cam.ac.uk/structures/Search?Ccdcid=987655	CCDC987655	987655.cif	Proper	Square antiprism	1.565	-7.3	1.1851645	8	B	II	C	VI	2014	2014	10.1002/chem.201402255	Baldoví, J. J., Coronado, E., Gaita-Ariño, A., Gamer, C., Giménez-Marqués, M. & Mínguez Espallargas, G. 2014 A SIM-MOF: Three-Dimensional Organisation of Single-Ion Magnets with Anion-Exchange Capabilities. Chemistry - A European Journal 20, 10695–10702. (doi:10.1002/chem.201402255)
341	2014_23	[Dy(bipyNO)4](TfO)3·x solvent	Other Families	Dy3+	Oblate	Kramers	9.09090909090909	8	8	Oxygen	Freq-dependent X''	NA	NA	NA	NA	NA	NA	NA	NA	NA	NA	NA	NA	Not Measured	NA	https://www.ccdc.cam.ac.uk/structures/Search?Ccdcid=987655	CCDC987655	NA	Isostructural	NA	NA	NA	NA	NA	B	Unassigned	C	Unassigned	2014	2014	10.1002/chem.201402255	Baldoví, J. J., Coronado, E., Gaita-Ariño, A., Gamer, C., Giménez-Marqués, M. & Mínguez Espallargas, G. 2014 A SIM-MOF: Three-Dimensional Organisation of Single-Ion Magnets with Anion-Exchange Capabilities. Chemistry - A European Journal 20, 10695–10702. (doi:10.1002/chem.201402255)
342	2014_23	[Ho(bipyNO)4](TfO)3·x solvent	Other Families	Ho3+	Oblate	Non-Kramers	100	8	8	Oxygen	Not Measured	NA	NA	NA	NA	NA	NA	NA	NA	NA	NA	NA	NA	Not Measured	NA	https://www.ccdc.cam.ac.uk/structures/Search?Ccdcid=987656	CCDC987656	987656.cif	Proper	Square antiprism	1.753	-7.8	1.198042	8	B	Unassigned	E	Unassigned	2014	2014	10.1002/chem.201402255	Baldoví, J. J., Coronado, E., Gaita-Ariño, A., Gamer, C., Giménez-Marqués, M. & Mínguez Espallargas, G. 2014 A SIM-MOF: Three-Dimensional Organisation of Single-Ion Magnets with Anion-Exchange Capabilities. Chemistry - A European Journal 20, 10695–10702. (doi:10.1002/chem.201402255)
343	2014_23	[Er(bipyNO)4](TfO)3·x solvent	Other Families	Er3+	Prolate	Kramers	100	8	8	Oxygen	Freq-dependent X''	NA	3.5	10000	NA	NA	NA	NA	NA	NA	NA	NA	NA	Not Measured	NA	https://www.ccdc.cam.ac.uk/structures/Search?Ccdcid=987657	CCDC987657	987657.cif	Proper	Square antiprism	1.803	-8.200000000000001	1.208362	8	C	Unassigned	D	Unassigned	2014	2014	10.1002/chem.201402255	Baldoví, J. J., Coronado, E., Gaita-Ariño, A., Gamer, C., Giménez-Marqués, M. & Mínguez Espallargas, G. 2014 A SIM-MOF: Three-Dimensional Organisation of Single-Ion Magnets with Anion-Exchange Capabilities. Chemistry - A European Journal 20, 10695–10702. (doi:10.1002/chem.201402255)
344	2014_24	HoSc2N@C80	Other Families	Ho3+	Oblate	Non-Kramers	100	NA	2	Others	No Freq-dependent X''	NA	6	2000	X''(T)	16.5	NA	NA	NA	NA	NA	NA	NA	Not Measured	NA	NA	NA	NA	NA	NA	NA	NA	NA	NA	B	Unassigned	E	Unassigned	2014	2014	10.1002/chem.201403042	Dreiser, J., Westerström, R., Zhang, Y., Popov, A. A., Dunsch, L., Krämer, K., Liu, S., Decurtins, S. & Greber, T. 2014 The Metallofullerene Field‐Induced Single‐Ion Magnet HoSc 2 N@C 80. Chemistry – A European Journal 20, 13536–13540. (doi:10.1002/chem.201403042)
345	2014_25	[Fe3(μ3-O)(inicH)6(H2O)3][Gd(NO3)6(H2O)]·(NO3)4·n(H2O)	Other Families	Gd3+	Isotropic	Kramers	100	NA	6	Oxygen	Not Measured	NA	NA	NA	NA	NA	NA	NA	NA	NA	NA	NA	NA	Not Measured	NA	https://www.ccdc.cam.ac.uk/structures/Search?Ccdcid=974826	CCDC974826	NA	Proper	NA	NA	NA	NA	NA	A	Unassigned	A	Unassigned	2014	2014	10.1002/ejic.201402114	Nayak, S., Novitchi, G., Hołyńska, M. & Dehnen, S. 2014 Two Heterometallic Ionic Compounds with Isolated [3d] and [4f] Complex Units: Field-Induced Single-Ion Magnet (SIM) Behavior Observed from a Mononuclear Dysprosium(III) Complex. European Journal of Inorganic Chemistry 2014, 3065–3071. (doi:10.1002/ejic.201402114)
346	2014_25	[Fe3(μ3-O)(inicH)6(H2O)3][Dy(NO3)5(H2O)]·(NO3)5·n(H2O)	Other Families	Dy3+	Oblate	Kramers	100	10	6	Oxygen	T_B3 > 2K	4.5	NA	NA	NA	23	NA	NA	3e-7	NA	NA	NA	NA	Not Measured	NA	https://www.ccdc.cam.ac.uk/structures/Search?Ccdcid=974825	CCDC974825	974825.cif	Proper	Others	3.036	NA	NA	10	B	II	C	VI	2014	2014	10.1002/ejic.201402114	Nayak, S., Novitchi, G., Hołyńska, M. & Dehnen, S. 2014 Two Heterometallic Ionic Compounds with Isolated [3d] and [4f] Complex Units: Field-Induced Single-Ion Magnet (SIM) Behavior Observed from a Mononuclear Dysprosium(III) Complex. European Journal of Inorganic Chemistry 2014, 3065–3071. (doi:10.1002/ejic.201402114)
347	2014_26	[Yb(tta)3(L)]·C6H14	Mixed Ligands	Yb3+	Prolate	Kramers	100	8	4	Oxygen+Nitrogen	No Freq-dependent X''	NA	NA	NA	NA	NA	NA	NA	NA	NA	NA	NA	NA	Not Measured	NA	https://www.ccdc.cam.ac.uk/structures/Search?Ccdcid=982097	CCDC982097	982097.cif	Proper	Square antiprism	1.836	-3.1	1.0779805	8	C	Unassigned	D	Unassigned	2014	2014	10.1002/ejic.201400121	Jung, J. et al. 2014 Magnetic Studies of Redox-Active Tetrathiafulvalene-Based Complexes: Dysprosium vs. Ytterbium Analogues. European Journal of Inorganic Chemistry 2014, 3888–3894. (doi:10.1002/ejic.201400121)
348	2014_27	[Dy(L)(LOEt)]	Mixed Ligands	Dy3+	Oblate	Kramers	100	7	2	Oxygen	T_B3 > 2K	8	NA	NA	NA	73.7	NA	NA	9.1e-9	NA	NA	NA	NA	Pinched Hysteresis	2.5	http://www.crystallography.net/cod/4337454.cif	COD4337454	4337454.cif	Proper	Others	1.182	NA	NA	7	B	II	B	III	2014	2014	10.1021/ic4026624	Gao, F., Cui, L., Song, Y., Li, Y.-Z. & Zuo, J.-L. 2013 Calix[4]arene-Supported Mononuclear Lanthanide Single-Molecule Magnet. Inorganic Chemistry 53, 562–567. (doi:10.1021/ic4026624)
349	2014_27	[Tb(L)(LOEt)]	Mixed Ligands	Tb3+	Oblate	Non-Kramers	100	7	2	Oxygen	No Freq-dependent X''	NA	NA	NA	NA	NA	NA	NA	NA	NA	NA	NA	NA	No Hysteresis	NA	http://www.crystallography.net/cod/4337455.cif	COD4337455	4337455.cif	Proper	Others	1.14	NA	NA	7	B	Unassigned	E	Unassigned	2014	2014	10.1021/ic4026624	Gao, F., Cui, L., Song, Y., Li, Y.-Z. & Zuo, J.-L. 2013 Calix[4]arene-Supported Mononuclear Lanthanide Single-Molecule Magnet. Inorganic Chemistry 53, 562–567. (doi:10.1021/ic4026624)
350	2014_27	[Ho(L)(LOEt)]	Mixed Ligands	Ho3+	Oblate	Non-Kramers	100	7	2	Oxygen	No Freq-dependent X''	NA	NA	NA	NA	NA	NA	NA	NA	NA	NA	NA	NA	No Hysteresis	NA	http://www.crystallography.net/cod/4337456.cif	COD4337456	4337456.cif	Proper	Others	1.287	NA	NA	7	B	Unassigned	E	Unassigned	2014	2014	10.1021/ic4026624	Gao, F., Cui, L., Song, Y., Li, Y.-Z. & Zuo, J.-L. 2013 Calix[4]arene-Supported Mononuclear Lanthanide Single-Molecule Magnet. Inorganic Chemistry 53, 562–567. (doi:10.1021/ic4026624)
351	2014_28	[Cs{Dy(hfac)4}]	Diketonate	Dy3+	Oblate	Kramers	100	8	4	Oxygen	No Freq-dependent X''	NA	NA	NA	NA	NA	NA	NA	NA	NA	NA	NA	NA	Not Measured	NA	http://www.crystallography.net/cod/4337112.cif	COD4337112	4337112.cif	Proper	Triangular dodecahedron	0.179	1.2	0.970072	8	B	Unassigned	B	Unassigned	2014	2014	10.1021/ic402111v	Zeng, D., Ren, M., Bao, S.-S. & Zheng, L.-M. 2014 Tuning the Coordination Geometries and Magnetic Dynamics of [Ln(hfac)4]− through Alkali Metal Counterions. Inorganic Chemistry 53, 795–801. (doi:10.1021/ic402111v)
352	2014_28	[Cs{Er(hfac)4}]	Diketonate	Er3+	Prolate	Kramers	100	8	4	Oxygen	No Freq-dependent X''	NA	NA	NA	NA	NA	NA	NA	NA	NA	NA	NA	NA	Not Measured	NA	http://www.crystallography.net/cod/4337111.cif	COD4337111	4337111.cif	Proper	Triangular dodecahedron	0.202	1.7999999999999998	0.955162	8	C	Unassigned	D	Unassigned	2014	2014	10.1021/ic402111v	Zeng, D., Ren, M., Bao, S.-S. & Zheng, L.-M. 2014 Tuning the Coordination Geometries and Magnetic Dynamics of [Ln(hfac)4]− through Alkali Metal Counterions. Inorganic Chemistry 53, 795–801. (doi:10.1021/ic402111v)
353	2014_28	[K{Dy(hfac)4}]	Diketonate	Dy3+	Oblate	Kramers	100	8	4	Oxygen	T_B3 > 2K	2.5	NA	NA	NA	23.21	NA	NA	3.91e-9	NA	NA	NA	NA	Not Measured	NA	http://www.crystallography.net/cod/4337113.cif	COD4337113	4337113.cif	Proper	Square antiprism	0.821	-5.7	1.1441245	8	B	II	B	III	2014	2014	10.1021/ic402111v	Zeng, D., Ren, M., Bao, S.-S. & Zheng, L.-M. 2014 Tuning the Coordination Geometries and Magnetic Dynamics of [Ln(hfac)4]− through Alkali Metal Counterions. Inorganic Chemistry 53, 795–801. (doi:10.1021/ic402111v)
354	2014_28	[K{Er(hfac)4}]	Diketonate	Er3+	Prolate	Kramers	100	8	4	Oxygen	No Freq-dependent X''	NA	NA	NA	NA	NA	NA	NA	NA	NA	NA	NA	NA	Not Measured	NA	http://www.crystallography.net/cod/4337113.cif	COD4337113	NA	Isostructural	NA	NA	NA	NA	NA	C	Unassigned	D	Unassigned	2014	2014	10.1021/ic402111v	Zeng, D., Ren, M., Bao, S.-S. & Zheng, L.-M. 2014 Tuning the Coordination Geometries and Magnetic Dynamics of [Ln(hfac)4]− through Alkali Metal Counterions. Inorganic Chemistry 53, 795–801. (doi:10.1021/ic402111v)
355	2014_29	[Zn(μ-L)(μ-OAc)Tb(NO3)2]	TM near Ln	Tb3+	Oblate	Non-Kramers	100	9	5	Oxygen	No Freq-dependent X''	NA	NA	NA	NA	NA	NA	NA	NA	NA	NA	NA	NA	Not Measured	NA	http://www.crystallography.net/cod/4337297.cif	COD4337297	4337297.cif	Proper	Muffin	2.335	-3.3000000000000003	1.0830445	9	B	Unassigned	E	Unassigned	2014	2014	10.1021/ic402597s	Palacios, M. A., Titos-Padilla, S., Ruiz, J., Herrera, J. M., Pope, S. J. A., Brechin, E. K. & Colacio, E. 2013 Bifunctional ZnIILnIII Dinuclear Complexes Combining Field Induced SMM Behavior and Luminescence: Enhanced NIR Lanthanide Emission by 9-Anthracene Carboxylate Bridging Ligands. Inorganic Chemistry 53, 1465–1474. (doi:10.1021/ic402597s)
356	2014_29	[Zn(μ-L)(μ-OAc)Dy(NO3)2]	TM near Ln	Dy3+	Oblate	Kramers	100	9	5	Oxygen	T_B3 > 2K	7	NA	NA	NA	41	NA	NA	5.6e-7	NA	NA	NA	NA	No Hysteresis	NA	http://www.crystallography.net/cod/4337297.cif	COD4337297	NA	Isostructural	NA	NA	NA	NA	NA	B	II	C	V	2014	2014	10.1021/ic402597s	Palacios, M. A., Titos-Padilla, S., Ruiz, J., Herrera, J. M., Pope, S. J. A., Brechin, E. K. & Colacio, E. 2013 Bifunctional ZnIILnIII Dinuclear Complexes Combining Field Induced SMM Behavior and Luminescence: Enhanced NIR Lanthanide Emission by 9-Anthracene Carboxylate Bridging Ligands. Inorganic Chemistry 53, 1465–1474. (doi:10.1021/ic402597s)
357	2014_29	[Zn(μ-L)(μ-OAc)Er(NO3)2]	TM near Ln	Er3+	Prolate	Kramers	100	9	5	Oxygen	No Freq-dependent X''	NA	2.75	1000	NA	11.7	NA	NA	2e-6	NA	NA	NA	NA	No Hysteresis	NA	http://www.crystallography.net/cod/4337298.cif	COD4337298	4337298.cif	Proper	Others	9.993	NA	NA	9	C	II	D	V	2014	2014	10.1021/ic402597s	Palacios, M. A., Titos-Padilla, S., Ruiz, J., Herrera, J. M., Pope, S. J. A., Brechin, E. K. & Colacio, E. 2013 Bifunctional ZnIILnIII Dinuclear Complexes Combining Field Induced SMM Behavior and Luminescence: Enhanced NIR Lanthanide Emission by 9-Anthracene Carboxylate Bridging Ligands. Inorganic Chemistry 53, 1465–1474. (doi:10.1021/ic402597s)
358	2014_29	[Zn(μ-L)(μ-OAc)Yb(NO3)2]	TM near Ln	Yb3+	Prolate	Kramers	100	9	5	Oxygen	No Freq-dependent X''	NA	NA	NA	NA	NA	NA	NA	NA	NA	NA	NA	NA	Not Measured	NA	http://www.crystallography.net/cod/4337299.cif	COD4337299	4337299.cif	Proper	Others	10.118	NA	NA	9	C	Unassigned	D	Unassigned	2014	2014	10.1021/ic402597s	Palacios, M. A., Titos-Padilla, S., Ruiz, J., Herrera, J. M., Pope, S. J. A., Brechin, E. K. & Colacio, E. 2013 Bifunctional ZnIILnIII Dinuclear Complexes Combining Field Induced SMM Behavior and Luminescence: Enhanced NIR Lanthanide Emission by 9-Anthracene Carboxylate Bridging Ligands. Inorganic Chemistry 53, 1465–1474. (doi:10.1021/ic402597s)
359	2014_29	[Zn(μ-L)(μ-NO3)Er(NO3)2]	TM near Ln	Er3+	Prolate	Kramers	100	9	5	Oxygen	No Freq-dependent X''	NA	NA	NA	NA	22	NA	NA	5.3e-8	NA	NA	NA	NA	No Hysteresis	NA	http://www.crystallography.net/cod/4337300.cif	COD4337300	4337300.cif	Proper	Others	9.948	NA	NA	9	C	II	D	V	2014	2014	10.1021/ic402597s	Palacios, M. A., Titos-Padilla, S., Ruiz, J., Herrera, J. M., Pope, S. J. A., Brechin, E. K. & Colacio, E. 2013 Bifunctional ZnIILnIII Dinuclear Complexes Combining Field Induced SMM Behavior and Luminescence: Enhanced NIR Lanthanide Emission by 9-Anthracene Carboxylate Bridging Ligands. Inorganic Chemistry 53, 1465–1474. (doi:10.1021/ic402597s)
360	2014_29	[Zn(H2O)(μ-L)Nd(NO3)3]·2CH3OH	TM near Ln	Nd3+	Oblate	Kramers	100	NA	5	Oxygen	No Freq-dependent X''	NA	NA	NA	NA	NA	NA	NA	NA	NA	NA	NA	NA	Not Measured	NA	http://www.crystallography.net/cod/4337301.cif	COD4337301	4337301.cif	Proper	Biaugmented trigonal prism	8.913	8.4	0.793528	10	B	Unassigned	C	Unassigned	2014	2014	10.1021/ic402597s	Palacios, M. A., Titos-Padilla, S., Ruiz, J., Herrera, J. M., Pope, S. J. A., Brechin, E. K. & Colacio, E. 2013 Bifunctional ZnIILnIII Dinuclear Complexes Combining Field Induced SMM Behavior and Luminescence: Enhanced NIR Lanthanide Emission by 9-Anthracene Carboxylate Bridging Ligands. Inorganic Chemistry 53, 1465–1474. (doi:10.1021/ic402597s)
361	2014_29	[Zn(μ-L)(μ-9-An)Tb(NO3)2]·2CH3CN	TM near Ln	Tb3+	Oblate	Non-Kramers	100	9	5	Oxygen	No Freq-dependent X''	NA	NA	NA	NA	NA	NA	NA	NA	NA	NA	NA	NA	Not Measured	NA	http://www.crystallography.net/cod/4337302.cif	COD4337302	4337302.cif	Proper	Others	8.709	NA	NA	9	B	Unassigned	E	Unassigned	2014	2014	10.1021/ic402597s	Palacios, M. A., Titos-Padilla, S., Ruiz, J., Herrera, J. M., Pope, S. J. A., Brechin, E. K. & Colacio, E. 2013 Bifunctional ZnIILnIII Dinuclear Complexes Combining Field Induced SMM Behavior and Luminescence: Enhanced NIR Lanthanide Emission by 9-Anthracene Carboxylate Bridging Ligands. Inorganic Chemistry 53, 1465–1474. (doi:10.1021/ic402597s)
362	2014_29	[Zn(μ-L)(μ-9-An)Dy(NO3)2]·2CH3CN	TM near Ln	Dy3+	Oblate	Kramers	100	9	5	Oxygen	Freq-dependent X''	NA	6.2	1000	NA	32.1	NA	NA	1.9e-6	NA	NA	NA	NA	No Hysteresis	NA	http://www.crystallography.net/cod/4337303.cif	COD4337303	4337303.cif	Proper	Others	11.686	NA	NA	9	B	II	C	V	2014	2014	10.1021/ic402597s	Palacios, M. A., Titos-Padilla, S., Ruiz, J., Herrera, J. M., Pope, S. J. A., Brechin, E. K. & Colacio, E. 2013 Bifunctional ZnIILnIII Dinuclear Complexes Combining Field Induced SMM Behavior and Luminescence: Enhanced NIR Lanthanide Emission by 9-Anthracene Carboxylate Bridging Ligands. Inorganic Chemistry 53, 1465–1474. (doi:10.1021/ic402597s)
363	2014_29	[Zn(μ-L)(μ-9-An)Er(NO3)2]·2CH3CN	TM near Ln	Er3+	Prolate	Kramers	100	9	5	Oxygen	No Freq-dependent X''	NA	NA	NA	NA	NA	NA	NA	NA	NA	NA	NA	NA	Not Measured	NA	http://www.crystallography.net/cod/4337304.cif	COD4337304	4337304.cif	Proper	Others	8.615	NA	NA	9	C	Unassigned	D	Unassigned	2014	2014	10.1021/ic402597s	Palacios, M. A., Titos-Padilla, S., Ruiz, J., Herrera, J. M., Pope, S. J. A., Brechin, E. K. & Colacio, E. 2013 Bifunctional ZnIILnIII Dinuclear Complexes Combining Field Induced SMM Behavior and Luminescence: Enhanced NIR Lanthanide Emission by 9-Anthracene Carboxylate Bridging Ligands. Inorganic Chemistry 53, 1465–1474. (doi:10.1021/ic402597s)
364	2014_29	[Zn(μ-L)(μ-9-An)Yb(NO3)2]·2CH3CN	TM near Ln	Yb3+	Prolate	Kramers	100	9	5	Oxygen	No Freq-dependent X''	NA	NA	NA	NA	NA	NA	NA	NA	NA	NA	NA	NA	Not Measured	NA	http://www.crystallography.net/cod/4337305.cif	COD4337305	4337305.cif	Proper	Others	8.578	NA	NA	9	C	Unassigned	D	Unassigned	2014	2014	10.1021/ic402597s	Palacios, M. A., Titos-Padilla, S., Ruiz, J., Herrera, J. M., Pope, S. J. A., Brechin, E. K. & Colacio, E. 2013 Bifunctional ZnIILnIII Dinuclear Complexes Combining Field Induced SMM Behavior and Luminescence: Enhanced NIR Lanthanide Emission by 9-Anthracene Carboxylate Bridging Ligands. Inorganic Chemistry 53, 1465–1474. (doi:10.1021/ic402597s)
365	2014_29	[Zn(μ-L)(μ-9-An)Yb(9-An)(NO3)3]·3CH3CN	TM near Ln	Yb3+	Prolate	Kramers	100	9	5	Oxygen	No Freq-dependent X''	NA	NA	NA	NA	NA	NA	NA	NA	NA	NA	NA	NA	Not Measured	NA	http://www.crystallography.net/cod/4337306.cif	COD4337306	4337306.cif	Proper	Others	11.768	NA	NA	9	C	Unassigned	D	Unassigned	2014	2014	10.1021/ic402597s	Palacios, M. A., Titos-Padilla, S., Ruiz, J., Herrera, J. M., Pope, S. J. A., Brechin, E. K. & Colacio, E. 2013 Bifunctional ZnIILnIII Dinuclear Complexes Combining Field Induced SMM Behavior and Luminescence: Enhanced NIR Lanthanide Emission by 9-Anthracene Carboxylate Bridging Ligands. Inorganic Chemistry 53, 1465–1474. (doi:10.1021/ic402597s)
366	2014_29	[Zn(μ-L)(μ-9-An)Nd(9-An)(NO3)3]·2CH3CN·3H2O	TM near Ln	Nd3+	Oblate	Kramers	100	9	5	Oxygen	No Freq-dependent X''	NA	NA	NA	NA	NA	NA	NA	NA	NA	NA	NA	NA	Not Measured	NA	http://www.crystallography.net/cod/4337307.cif	COD4337307	4337307.cif	Proper	Others	10.476	NA	NA	9	B	Unassigned	C	Unassigned	2014	2014	10.1021/ic402597s	Palacios, M. A., Titos-Padilla, S., Ruiz, J., Herrera, J. M., Pope, S. J. A., Brechin, E. K. & Colacio, E. 2013 Bifunctional ZnIILnIII Dinuclear Complexes Combining Field Induced SMM Behavior and Luminescence: Enhanced NIR Lanthanide Emission by 9-Anthracene Carboxylate Bridging Ligands. Inorganic Chemistry 53, 1465–1474. (doi:10.1021/ic402597s)
367	2014_29	[Zn(μ-L)(μ-9-An)Nd(CH3OH)2(NO3)]-ClO4·2CH3OH	TM near Ln	Nd3+	Oblate	Kramers	100	9	5	Oxygen	No Freq-dependent X''	NA	NA	NA	NA	NA	NA	NA	NA	NA	NA	NA	NA	Not Measured	NA	http://www.crystallography.net/cod/4337308.cif	COD4337308	4337308.cif	Proper	NA	NA	NA	NA	NA	B	Unassigned	C	Unassigned	2014	2014	10.1021/ic402597s	Palacios, M. A., Titos-Padilla, S., Ruiz, J., Herrera, J. M., Pope, S. J. A., Brechin, E. K. & Colacio, E. 2013 Bifunctional ZnIILnIII Dinuclear Complexes Combining Field Induced SMM Behavior and Luminescence: Enhanced NIR Lanthanide Emission by 9-Anthracene Carboxylate Bridging Ligands. Inorganic Chemistry 53, 1465–1474. (doi:10.1021/ic402597s)
368	2014_30	DyIII N,N′-bis(imine-2-yl)methylene-1,8-diamino-3,6-dioxaoctane	Mixed Ligands	Dy3+	Oblate	Kramers	100	NA	3	Oxygen+Nitrogen	Freq-dependent X''	NA	9.5	1000	X''(T)	50	NA	NA	6.8e-7	NA	NA	NA	NA	Pinched Hysteresis	5	http://www.crystallography.net/cod/4337804.cif	COD4337804	4337804.cif	Proper	Others	12.84	NA	NA	12	B	II	C	III	2014	2014	10.1021/ic402950j	Campbell, V. E., Bolvin, H., Rivière, E., Guillot, R., Wernsdorfer, W. & Mallah, T. 2014 Structural and Electronic Dependence of the Single-Molecule-Magnet Behavior of Dysprosium(III) Complexes. Inorganic Chemistry 53, 2598–2605. (doi:10.1021/ic402950j)
369	2014_30	DyIII N,N′-Bis(amine-2-yl)methylene-1,8-diamino-3,6-dioxaoctane	Mixed Ligands	Dy3+	Oblate	Kramers	100	NA	3	Oxygen+Nitrogen	Freq-dependent X''	NA	7.5	1000	X''(T)	34	NA	NA	2.51e-6	NA	NA	NA	NA	Pinched Hysteresis	0.03	http://www.crystallography.net/cod/4337803.cif	COD4337803	4337803.cif	Proper	Others	2.134	NA	NA	10	B	II	C	III	2014	2014	10.1021/ic402950j	Campbell, V. E., Bolvin, H., Rivière, E., Guillot, R., Wernsdorfer, W. & Mallah, T. 2014 Structural and Electronic Dependence of the Single-Molecule-Magnet Behavior of Dysprosium(III) Complexes. Inorganic Chemistry 53, 2598–2605. (doi:10.1021/ic402950j)
370	2014_31	[PrIII(L)3(H2O)2]·H2O	Mixed Ligands	Pr3+	Oblate	Non-Kramers	100	8	5	Oxygen	No Freq-dependent X''	NA	NA	NA	NA	NA	NA	NA	NA	NA	NA	NA	NA	No Hysteresis	NA	http://www.crystallography.net/cod/4337811.cif	COD4337811	4337811.cif	Proper	Others	16.89	NA	NA	8	B	Unassigned	E	Unassigned	2014	2014	10.1021/ic403104y	Maxim, C., Branzea, D. G., Tiseanu, C., Rouzières, M., Clérac, R., Andruh, M. & Avarvari, N. 2014 Cyanomethylene-bis(phosphonate)-Based Lanthanide Complexes: Structural, Photophysical, and Magnetic Investigations. Inorganic Chemistry 53, 2708–2717. (doi:10.1021/ic403104y)
371	2014_31	[NdIII(L)3(H2O)2]·H2O	Mixed Ligands	Nd3+	Oblate	Kramers	100	8	5	Oxygen	No Freq-dependent X''	NA	NA	NA	NA	NA	NA	NA	NA	NA	NA	NA	NA	No Hysteresis	NA	http://www.crystallography.net/cod/4337812.cif	COD4337812	4337812.cif	Proper	Others	16.892	NA	NA	8	B	Unassigned	C	Unassigned	2014	2014	10.1021/ic403104y	Maxim, C., Branzea, D. G., Tiseanu, C., Rouzières, M., Clérac, R., Andruh, M. & Avarvari, N. 2014 Cyanomethylene-bis(phosphonate)-Based Lanthanide Complexes: Structural, Photophysical, and Magnetic Investigations. Inorganic Chemistry 53, 2708–2717. (doi:10.1021/ic403104y)
372	2014_31	[SmIII(L)3(H2O)2]·H2O	Mixed Ligands	Sm3+	Prolate	Kramers	100	8	5	Oxygen	No Freq-dependent X''	NA	NA	NA	NA	NA	NA	NA	NA	NA	NA	NA	NA	No Hysteresis	NA	http://www.crystallography.net/cod/4337813.cif	COD4337813	4337813.cif	Proper	Others	18.936	NA	NA	8	C	Unassigned	D	Unassigned	2014	2014	10.1021/ic403104y	Maxim, C., Branzea, D. G., Tiseanu, C., Rouzières, M., Clérac, R., Andruh, M. & Avarvari, N. 2014 Cyanomethylene-bis(phosphonate)-Based Lanthanide Complexes: Structural, Photophysical, and Magnetic Investigations. Inorganic Chemistry 53, 2708–2717. (doi:10.1021/ic403104y)
373	2014_31	[GdIII(L)3(H2O)]·8H2O	Mixed Ligands	Gd3+	Isotropic	Kramers	100	7	4	Oxygen	No Freq-dependent X''	NA	NA	NA	NA	NA	NA	NA	NA	NA	NA	NA	NA	No Hysteresis	NA	http://www.crystallography.net/cod/4337815.cif	COD4337815	NA	Proper	NA	NA	NA	NA	NA	A	Unassigned	A	Unassigned	2014	2014	10.1021/ic403104y	Maxim, C., Branzea, D. G., Tiseanu, C., Rouzières, M., Clérac, R., Andruh, M. & Avarvari, N. 2014 Cyanomethylene-bis(phosphonate)-Based Lanthanide Complexes: Structural, Photophysical, and Magnetic Investigations. Inorganic Chemistry 53, 2708–2717. (doi:10.1021/ic403104y)
374	2014_31	[TbIII(L)3(H2O)]·8H2O	Mixed Ligands	Tb3+	Oblate	Non-Kramers	100	7	4	Oxygen	No Freq-dependent X''	NA	NA	NA	NA	NA	NA	NA	NA	NA	NA	NA	NA	No Hysteresis	NA	http://www.crystallography.net/cod/4337816.cif	COD4337816	4337816.cif	Proper	Others	20.721	NA	NA	7	B	Unassigned	E	Unassigned	2014	2014	10.1021/ic403104y	Maxim, C., Branzea, D. G., Tiseanu, C., Rouzières, M., Clérac, R., Andruh, M. & Avarvari, N. 2014 Cyanomethylene-bis(phosphonate)-Based Lanthanide Complexes: Structural, Photophysical, and Magnetic Investigations. Inorganic Chemistry 53, 2708–2717. (doi:10.1021/ic403104y)
375	2014_31	[DyIII(L)3(H2O)]·8H2O	Mixed Ligands	Dy3+	Oblate	Kramers	100	7	4	Oxygen	No Freq-dependent X''	NA	NA	NA	NA	NA	NA	NA	NA	NA	NA	NA	NA	No Hysteresis	NA	http://www.crystallography.net/cod/4337817.cif	COD4337817	4337817.cif	Proper	Others	20.597	NA	NA	7	B	Unassigned	B	Unassigned	2014	2014	10.1021/ic403104y	Maxim, C., Branzea, D. G., Tiseanu, C., Rouzières, M., Clérac, R., Andruh, M. & Avarvari, N. 2014 Cyanomethylene-bis(phosphonate)-Based Lanthanide Complexes: Structural, Photophysical, and Magnetic Investigations. Inorganic Chemistry 53, 2708–2717. (doi:10.1021/ic403104y)
376	2014_31	[HoIII(L)3(H2O)]·8H2O	Mixed Ligands	Ho3+	Oblate	Non-Kramers	100	7	4	Oxygen	Freq-dependent X''	NA	NA	NA	NA	NA	NA	NA	NA	NA	NA	NA	NA	No Hysteresis	NA	http://www.crystallography.net/cod/4337818.cif	COD4337818	4337818.cif	Proper	Others	20.41	NA	NA	7	B	Unassigned	E	Unassigned	2014	2014	10.1021/ic403104y	Maxim, C., Branzea, D. G., Tiseanu, C., Rouzières, M., Clérac, R., Andruh, M. & Avarvari, N. 2014 Cyanomethylene-bis(phosphonate)-Based Lanthanide Complexes: Structural, Photophysical, and Magnetic Investigations. Inorganic Chemistry 53, 2708–2717. (doi:10.1021/ic403104y)
377	2014_31	[ErIII(L)3(H2O)]·8H2O	Mixed Ligands	Er3+	Prolate	Kramers	100	7	4	Oxygen	No Freq-dependent X''	NA	NA	NA	NA	NA	NA	NA	NA	NA	NA	NA	NA	No Hysteresis	NA	http://www.crystallography.net/cod/4337819.cif	COD4337819	4337819.cif	Proper	Others	20.458	NA	NA	7	C	Unassigned	D	Unassigned	2014	2014	10.1021/ic403104y	Maxim, C., Branzea, D. G., Tiseanu, C., Rouzières, M., Clérac, R., Andruh, M. & Avarvari, N. 2014 Cyanomethylene-bis(phosphonate)-Based Lanthanide Complexes: Structural, Photophysical, and Magnetic Investigations. Inorganic Chemistry 53, 2708–2717. (doi:10.1021/ic403104y)
378	2014_32	[ZnCl(µ-L)Dy(µ-L)ClZn][ZnCl3(CH3OH)]·3CH3OH	TM near Ln	Dy3+	Oblate	Kramers	100	8	2	Oxygen	T_B3 > 2K	22	NA	NA	X''(T)	148.32	NA	NA	1.07e-7	NA	NA	NA	NA	Pinched Hysteresis	2	https://www.ccdc.cam.ac.uk/structures/Search?Ccdcid=996361	CCDC996361	996361.cif	Proper	Others	13.834	NA	NA	8	B	II	C	V	2014	2014	10.1002/chem.201403670	Oyarzabal, I., Ruiz, J., Seco, J. M., Evangelisti, M., Camón, A., Ruiz, E., Aravena, D. & Colacio, E. 2014 Rational Electrostatic Design of Easy-Axis Magnetic Anisotropy in a ZnII-DyIII-ZnIISingle-Molecule Magnet with a High Energy Barrier. Chemistry - A European Journal 20, 14262–14269. (doi:10.1002/chem.201403670)
379	2014_32	[ZnCl(µ-L)Er(µ-L)ClZn][ZnCl3(CH3OH)]·3CH3OH	TM near Ln	Er3+	Prolate	Kramers	100	8	2	Oxygen	Freq-dependent X''	NA	NA	NA	X''(T)	13.39	NA	NA	4.5e-7	NA	NA	NA	NA	Not Measured	NA	https://www.ccdc.cam.ac.uk/structures/Search?Ccdcid=996362	CCDC996362	996362.cif	Proper	Others	13.629	NA	NA	8	C	II	D	V	2014	2014	10.1002/chem.201403670	Oyarzabal, I., Ruiz, J., Seco, J. M., Evangelisti, M., Camón, A., Ruiz, E., Aravena, D. & Colacio, E. 2014 Rational Electrostatic Design of Easy-Axis Magnetic Anisotropy in a ZnII-DyIII-ZnIISingle-Molecule Magnet with a High Energy Barrier. Chemistry - A European Journal 20, 14262–14269. (doi:10.1002/chem.201403670)
380	2014_33	[Hex4N][Dy(DBM)4]	Diketonate	Dy3+	Oblate	Kramers	100	8	4	Oxygen	T_B3 > 2K	4.5	NA	NA	X''(T)	27.7	NA	NA	1.3e-7	NA	NA	NA	NA	Pinched Hysteresis	2	http://www.crystallography.net/cod/4348222.cif	COD4348222	4348222.cif	Proper	Square antiprism	0.29	-2.9000000000000004	1.0729205	8	B	II	B	III	2014	2014	10.1039/c4qi00057a	Sun, W.-B., Yan, B., Zhang, Y.-Q., Wang, B.-W., Wang, Z.-M., Jia, J.-H. & Gao, S. 2014 The slow magnetic relaxation regulated by ligand conformation of a lanthanide single-ion magnet [Hex4N][Dy(DBM)4]. Inorg. Chem. Front. 1, 503–509. (doi:10.1039/c4qi00057a)
381	2014_33	[Hex4N][Dy(DBM)4]	Diketonate	Dy3+	Oblate	Kramers	5	8	4	Oxygen	T_B3 > 2K	4.5	NA	NA	X''(T)	NA	NA	NA	NA	NA	NA	NA	NA	Pinched Hysteresis	2	http://www.crystallography.net/cod/4348222.cif	COD4348222	NA	Isostructural	NA	NA	NA	NA	NA	B	Unassigned	B	Unassigned	2014	2014	10.1039/c4qi00057a	Sun, W.-B., Yan, B., Zhang, Y.-Q., Wang, B.-W., Wang, Z.-M., Jia, J.-H. & Gao, S. 2014 The slow magnetic relaxation regulated by ligand conformation of a lanthanide single-ion magnet [Hex4N][Dy(DBM)4]. Inorg. Chem. Front. 1, 503–509. (doi:10.1039/c4qi00057a)
382	2014_34	“fac”-[TbIII(HLDL‑ala)3]·7H2O	Other Families	Tb3+	Oblate	Non-Kramers	100	9	3	Oxygen+Nitrogen	No Freq-dependent X''	NA	NA	NA	NA	NA	NA	NA	NA	NA	NA	NA	NA	No Hysteresis	NA	http://www.crystallography.net/cod/4338717.cif	COD4338717	4338717.cif	Proper	Spherical tricapped trigonal prism	1.096	7.199999999999999	0.822592	9	B	Unassigned	E	Unassigned	2014	2014	10.1021/ic5001599	Yamauchi, S. et al. 2014 Synthesis, Structure, Luminescence, and Magnetic Properties of a Single-Ion Magnet ‘mer’-[Tris(N-[(imidazol-4-yl)-methylidene]-dl-phenylalaninato)terbium(III) and Related ‘fac’-dl-Alaninato Derivative. Inorganic Chemistry 53, 5961–5971. (doi:10.1021/ic5001599)
383	2014_34	“mer”-[TbIII(HLDL‑phe)3]·7H2O	Other Families	Tb3+	Oblate	Non-Kramers	100	9	3	Oxygen+Nitrogen	No Freq-dependent X''	NA	NA	NA	NA	NA	NA	NA	NA	NA	NA	NA	NA	No Hysteresis	NA	http://www.crystallography.net/cod/4338718.cif	COD4338718	4338718.cif	Proper	Spherical capped square antiprism	1.352	0.5	0.9875125	9	B	Unassigned	E	Unassigned	2014	2014	10.1021/ic5001599	Yamauchi, S. et al. 2014 Synthesis, Structure, Luminescence, and Magnetic Properties of a Single-Ion Magnet ‘mer’-[Tris(N-[(imidazol-4-yl)-methylidene]-dl-phenylalaninato)terbium(III) and Related ‘fac’-dl-Alaninato Derivative. Inorganic Chemistry 53, 5961–5971. (doi:10.1021/ic5001599)
384	2014_35	[Er(thd)3(bath)]	Mixed Ligands	Er3+	Prolate	Kramers	100	8	4	Oxygen+Nitrogen	No Freq-dependent X''	NA	3	500	X''(T)	15.58	22.37	NA	2.75e-8	NA	NA	NA	NA	Pinched Hysteresis	6	https://www.ccdc.cam.ac.uk/structures/Search?Ccdcid=956556	CCDC956556	956556.cif	Proper	Square antiprism	0.55	-3.5999999999999996	1.090648	8	C	II	D	III	2014	2014	10.1002/ejic.201301076	Martín-Ramos, P., Ramos Silva, M., Coutinho, J. T., Pereira, L. C. J., Chamorro-Posada, P. & Martín-Gil, J. 2013 Single-Ion Magnetism in a Luminescent Er3+β-Diketonato Complex with Multiple Relaxation Mechanisms. European Journal of Inorganic Chemistry 2014, 511–517. (doi:10.1002/ejic.201301076)
385	2014_36	Dy(TFI)3(H2O)2	Mixed Ligands	Dy3+	Oblate	Kramers	100	8	4	Oxygen	Freq-dependent X''	NA	NA	NA	NA	NA	NA	NA	NA	NA	NA	NA	NA	Not Measured	NA	http://www.crystallography.net/cod/4340852.cif	COD4340852	4340852.cif	Proper	Square antiprism	1.003	-3.5000000000000004	1.0881125	8	B	Unassigned	B	Unassigned	2014	2014	10.1021/ic500501r	Zhu, J., Wang, C., Luan, F., Liu, T., Yan, P. & Li, G. 2014 Local Coordination Geometry Perturbed β-Diketone Dysprosium Single-Ion Magnets. Inorganic Chemistry 53, 8895–8901. (doi:10.1021/ic500501r)
386	2014_36	Dy(TFI)3(bpy)	Mixed Ligands	Dy3+	Oblate	Kramers	100	8	4	Oxygen+Nitrogen	T_B3 > 2K	12.5	NA	NA	Argand	48.8	NA	NA	3.99e-6	NA	NA	NA	NA	Pinched Hysteresis	1.8	http://www.crystallography.net/cod/4340853.cif	COD4340853	4340853.cif	Proper	Triangular dodecahedron	0.41	2.8000000000000003	0.930392	8	B	II	B	III	2014	2014	10.1021/ic500501r	Zhu, J., Wang, C., Luan, F., Liu, T., Yan, P. & Li, G. 2014 Local Coordination Geometry Perturbed β-Diketone Dysprosium Single-Ion Magnets. Inorganic Chemistry 53, 8895–8901. (doi:10.1021/ic500501r)
387	2014_36	[Dy(TFI)3(Phen)]·0.02CHCl3	Mixed Ligands	Dy3+	Oblate	Kramers	100	8	4	Oxygen+Nitrogen	T_B3 > 2K	13	NA	NA	Argand	57.9	NA	NA	3.1e-6	NA	NA	NA	NA	Pinched Hysteresis	1.8	http://www.crystallography.net/cod/4340854.cif	COD4340854	4340854.cif	Proper	Square antiprism	0.516	-3.8	1.095722	8	B	II	B	III	2014	2014	10.1021/ic500501r	Zhu, J., Wang, C., Luan, F., Liu, T., Yan, P. & Li, G. 2014 Local Coordination Geometry Perturbed β-Diketone Dysprosium Single-Ion Magnets. Inorganic Chemistry 53, 8895–8901. (doi:10.1021/ic500501r)
388	2014_37	Tb(Pc)2	LnPc2	Tb3+	Oblate	Non-Kramers	2	8	2	Nitrogen	T_B3 > 2K	45	NA	NA	Argand	765.4	NA	NA	7.33e-11	NA	NA	NA	NA	Not Measured	NA	NA	NA	NA	NA	NA	NA	NA	NA	NA	D	III	F	VIII	2014	2014	10.1021/ic501028f	Fukuda, T., Shigeyoshi, N., Yamamura, T. & Ishikawa, N. 2014 Magnetic Relaxations Arising from Spin–Phonon Interactions in the Nonthermally Activated Temperature Range for a Double-Decker Terbium Phthalocyanine Single Molecule Magnet. Inorganic Chemistry 53, 9080–9086. (doi:10.1021/ic501028f)
389	2014_38	[Tb(acac)3NIT2Py]·0.5H2O	Mixed Ligands	Tb3+	Oblate	Non-Kramers	100	8	6	Oxygen+Nitrogen	T_B3 > 2K	3	NA	NA	X''(T)	21.18	NA	NA	1e-7	NA	NA	NA	NA	Not Measured	NA	https://www.ccdc.cam.ac.uk/structures/Search?Ccdcid=992456	CCDC992456	992456.cif	Proper	Square antiprism	0.632	-3.6999999999999997	1.0931845	8	B	II	E	III	2014	2014	10.1021/ic500779y	Lannes, A., Intissar, M., Suffren, Y., Reber, C. & Luneau, D. 2014 Terbium(III) and Yttrium(III) Complexes with Pyridine-Substituted Nitronyl Nitroxide Radical and Different β-Diketonate Ligands. Crystal Structures and Magnetic and Luminescence Properties. Inorganic Chemistry 53, 9548–9560. (doi:10.1021/ic500779y)
390	2014_39	[Pc–Dy–Pc*]0	LnPc2	Dy3+	Oblate	Kramers	100	8	2	Nitrogen	Not Measured	NA	NA	NA	NA	NA	NA	NA	NA	NA	NA	NA	NA	Pinched Hysteresis	3	https://www.ccdc.cam.ac.uk/structures/Search?Ccdcid=912132	CCDC912132	912132.cif	Isostructural	Square antiprism	0.596	-6.4	1.162048	8	D	Unassigned	F	Unassigned	2014	2014	10.1002/ejic.201402421	Klyatskaya, S., Eichhöfer, A. & Wernsdorfer, W. 2014 X-ray Crystallographic Analysis of a Tailor-Made Bis(phthalocyaninato)-TbIIISingle-Molecule Magnet as a Fundamental Unit for Supramolecular Spintronic Devices. European Journal of Inorganic Chemistry 2014, 4179–4185. (doi:10.1002/ejic.201402421)
391	2014_39	[Pc–Ho–Pc*]0	LnPc2	Ho3+	Oblate	Non-Kramers	100	8	2	Nitrogen	Not Measured	NA	NA	NA	NA	NA	NA	NA	NA	NA	NA	NA	NA	Full Hysteresis	0.04	https://www.ccdc.cam.ac.uk/structures/Search?Ccdcid=912132	CCDC912132	NA	Isostructural	NA	NA	NA	NA	NA	D	Unassigned	F	Unassigned	2014	2014	10.1002/ejic.201402421	Klyatskaya, S., Eichhöfer, A. & Wernsdorfer, W. 2014 X-ray Crystallographic Analysis of a Tailor-Made Bis(phthalocyaninato)-TbIIISingle-Molecule Magnet as a Fundamental Unit for Supramolecular Spintronic Devices. European Journal of Inorganic Chemistry 2014, 4179–4185. (doi:10.1002/ejic.201402421)
392	2014_40	[Nd(W5O18)2]9−	POM	Nd3+	Oblate	Kramers	100	8	2	Oxygen	Freq-dependent X''	NA	5.5	1000	X''(T)	74.02	NA	NA	3.55e-10	NA	NA	NA	NA	Not Measured	NA	http://www.crystallography.net/cod/4340938.cif	COD4340938	4340938.cif	Proper	Square antiprism	0.078	-0.8	1.020032	8	B	II	E	VI	2014	2014	10.1021/ic501867d	Baldoví, J. J., Clemente-Juan, J. M., Coronado, E., Duan, Y., Gaita-Ariño, A. & Giménez-Saiz, C. 2014 Construction of a General Library for the Rational Design of Nanomagnets and Spin Qubits Based on Mononuclear f-Block Complexes. The Polyoxometalate Case. Inorganic Chemistry 53, 9976–9980. (doi:10.1021/ic501867d)
393	2014_42	Dy[N(SiMe3)2]2	Other Families	Dy3+	Oblate	Kramers	100	3	3	Nitrogen	No Freq-dependent X''	NA	NA	NA	NA	NA	NA	NA	NA	NA	NA	NA	NA	Not Measured	NA	NA	NA	NA	NA	NA	NA	NA	NA	NA	B	Unassigned	C	Unassigned	2014	2014	10.1021/ja500793x	Zhang, P., Zhang, L., Wang, C., Xue, S., Lin, S.-Y. & Tang, J. 2014 Equatorially Coordinated Lanthanide Single Ion Magnets. Journal of the American Chemical Society 136, 4484–4487. (doi:10.1021/ja500793x)
394	2014_42	Er[N(SiMe3)2]3	Other Families	Er3+	Prolate	Kramers	100	3	3	Nitrogen	T_B3 > 2K	13	NA	NA	Argand	122	NA	NA	9.33e-9	NA	NA	NA	NA	Pinched Hysteresis	1.9	NA	NA	NA	NA	NA	NA	NA	NA	NA	C	II	D	VI	2014	2014	10.1021/ja500793x	Zhang, P., Zhang, L., Wang, C., Xue, S., Lin, S.-Y. & Tang, J. 2014 Equatorially Coordinated Lanthanide Single Ion Magnets. Journal of the American Chemical Society 136, 4484–4487. (doi:10.1021/ja500793x)
395	2014_42	Dy(NHPhiPr2)3(THF)2	Mixed Ligands	Dy3+	Oblate	Kramers	100	5	5	Oxygen+Nitrogen	Freq-dependent X''	NA	NA	NA	Argand	34	NA	NA	2.07e-5	NA	NA	NA	NA	Pinched Hysteresis	1.9	http://www.crystallography.net/cod/4121538.cif	COD4121538	4121538.cif	Proper	Others	2.821	NA	NA	5	B	II	B	III	2014	2014	10.1021/ja500793x	Zhang, P., Zhang, L., Wang, C., Xue, S., Lin, S.-Y. & Tang, J. 2014 Equatorially Coordinated Lanthanide Single Ion Magnets. Journal of the American Chemical Society 136, 4484–4487. (doi:10.1021/ja500793x)
396	2014_42	Er(NHPhiPr2)3(THF)2	Mixed Ligands	Er3+	Prolate	Kramers	100	5	5	Oxygen+Nitrogen	Freq-dependent X''	NA	NA	NA	Argand	25	NA	NA	6.44e-8	NA	NA	NA	NA	Not Measured	NA	http://www.crystallography.net/cod/4121539.cif	COD4121539	4121539.cif	Proper	Others	2.509	NA	NA	5	C	II	D	III	2014	2014	10.1021/ja500793x	Zhang, P., Zhang, L., Wang, C., Xue, S., Lin, S.-Y. & Tang, J. 2014 Equatorially Coordinated Lanthanide Single Ion Magnets. Journal of the American Chemical Society 136, 4484–4487. (doi:10.1021/ja500793x)
397	2014_43	Tb(BpMe)3	Other Families	Tb3+	Oblate	Non-Kramers	14	9	3	Others	Freq-dependent X''	NA	NA	NA	Argand	30.24	NA	NA	1e-6	NA	NA	NA	NA	Not Measured	NA	http://www.crystallography.net/cod/4121652.cif	COD4121652	4121652.cif	Isostructural	NA	NA	NA	NA	NA	B	II	E	IV	2014	2014	10.1021/ja501569t	Meihaus, K. R., Minasian, S. G., Lukens, W. W., Kozimor, S. A., Shuh, D. K., Tyliszczak, T. & Long, J. R. 2014 Influence of Pyrazolate vs N-Heterocyclic Carbene Ligands on the Slow Magnetic Relaxation of Homoleptic Trischelate Lanthanide(III) and Uranium(III) Complexes. Journal of the American Chemical Society 136, 6056–6068. (doi:10.1021/ja501569t)
398	2014_43	Tb(BpMe)3	Other Families	Tb3+	Oblate	Non-Kramers	100	9	3	Others	No Freq-dependent X''	NA	NA	NA	NA	NA	NA	NA	NA	NA	NA	NA	NA	Not Measured	NA	http://www.crystallography.net/cod/4121652.cif	COD4121652	NA	Proper	NA	NA	NA	NA	NA	B	Unassigned	E	Unassigned	2014	2014	10.1021/ja501569t	Meihaus, K. R., Minasian, S. G., Lukens, W. W., Kozimor, S. A., Shuh, D. K., Tyliszczak, T. & Long, J. R. 2014 Influence of Pyrazolate vs N-Heterocyclic Carbene Ligands on the Slow Magnetic Relaxation of Homoleptic Trischelate Lanthanide(III) and Uranium(III) Complexes. Journal of the American Chemical Society 136, 6056–6068. (doi:10.1021/ja501569t)
399	2014_43	Tb(BpMe)3	Other Families	Tb3+	Oblate	Non-Kramers	11	9	3	Others	No Freq-dependent X''	NA	NA	NA	NA	NA	NA	NA	NA	NA	NA	NA	NA	Not Measured	NA	http://www.crystallography.net/cod/4121652.cif	COD4121652	NA	Isostructural	NA	NA	NA	NA	NA	B	Unassigned	E	Unassigned	2014	2014	10.1021/ja501569t	Meihaus, K. R., Minasian, S. G., Lukens, W. W., Kozimor, S. A., Shuh, D. K., Tyliszczak, T. & Long, J. R. 2014 Influence of Pyrazolate vs N-Heterocyclic Carbene Ligands on the Slow Magnetic Relaxation of Homoleptic Trischelate Lanthanide(III) and Uranium(III) Complexes. Journal of the American Chemical Society 136, 6056–6068. (doi:10.1021/ja501569t)
400	2014_43	Dy(BpMe)3	Other Families	Dy3+	Oblate	Kramers	100	9	3	Others	No Freq-dependent X''	NA	NA	NA	NA	NA	NA	NA	NA	NA	NA	NA	NA	Not Measured	NA	http://www.crystallography.net/cod/4121643.cif	COD4121643	4121643.cif	Proper	NA	NA	NA	NA	NA	B	Unassigned	C	Unassigned	2014	2014	10.1021/ja501569t	Meihaus, K. R., Minasian, S. G., Lukens, W. W., Kozimor, S. A., Shuh, D. K., Tyliszczak, T. & Long, J. R. 2014 Influence of Pyrazolate vs N-Heterocyclic Carbene Ligands on the Slow Magnetic Relaxation of Homoleptic Trischelate Lanthanide(III) and Uranium(III) Complexes. Journal of the American Chemical Society 136, 6056–6068. (doi:10.1021/ja501569t)
401	2014_43	Ho(BpMe)3	Other Families	Ho3+	Oblate	Non-Kramers	100	9	3	Others	No Freq-dependent X''	NA	NA	NA	NA	NA	NA	NA	NA	NA	NA	NA	NA	Not Measured	NA	http://www.crystallography.net/cod/4121642.cif	COD4121642	4121642.cif	Proper	NA	NA	NA	NA	NA	B	Unassigned	E	Unassigned	2014	2014	10.1021/ja501569t	Meihaus, K. R., Minasian, S. G., Lukens, W. W., Kozimor, S. A., Shuh, D. K., Tyliszczak, T. & Long, J. R. 2014 Influence of Pyrazolate vs N-Heterocyclic Carbene Ligands on the Slow Magnetic Relaxation of Homoleptic Trischelate Lanthanide(III) and Uranium(III) Complexes. Journal of the American Chemical Society 136, 6056–6068. (doi:10.1021/ja501569t)
402	2014_43	Er(BpMe)3	Other Families	Er3+	Prolate	Kramers	100	9	3	Others	No Freq-dependent X''	NA	NA	NA	NA	NA	NA	NA	NA	NA	NA	NA	NA	Not Measured	NA	http://www.crystallography.net/cod/4121650.cif	COD4121650	4121650.cif	Proper	NA	NA	NA	NA	NA	C	Unassigned	D	Unassigned	2014	2014	10.1021/ja501569t	Meihaus, K. R., Minasian, S. G., Lukens, W. W., Kozimor, S. A., Shuh, D. K., Tyliszczak, T. & Long, J. R. 2014 Influence of Pyrazolate vs N-Heterocyclic Carbene Ligands on the Slow Magnetic Relaxation of Homoleptic Trischelate Lanthanide(III) and Uranium(III) Complexes. Journal of the American Chemical Society 136, 6056–6068. (doi:10.1021/ja501569t)
403	2014_43	Tb(BcMe)3	Other Families	Tb3+	Oblate	Non-Kramers	100	9	3	Others	No Freq-dependent X''	NA	NA	NA	Argand	64.51	NA	NA	8.6e-6	NA	NA	NA	NA	Not Measured	NA	http://www.crystallography.net/cod/4121646.cif	COD4121646	4121646.cif	Proper	NA	NA	NA	NA	NA	B	II	E	IV	2014	2014	10.1021/ja501569t	Meihaus, K. R., Minasian, S. G., Lukens, W. W., Kozimor, S. A., Shuh, D. K., Tyliszczak, T. & Long, J. R. 2014 Influence of Pyrazolate vs N-Heterocyclic Carbene Ligands on the Slow Magnetic Relaxation of Homoleptic Trischelate Lanthanide(III) and Uranium(III) Complexes. Journal of the American Chemical Society 136, 6056–6068. (doi:10.1021/ja501569t)
404	2014_43	Tb(BcMe)3	Other Families	Tb3+	Oblate	Non-Kramers	11	9	3	Others	Freq-dependent X''	NA	NA	NA	Argand	65.09	NA	NA	6.6e-6	NA	NA	NA	NA	Not Measured	NA	http://www.crystallography.net/cod/4121646.cif	COD4121646	NA	Isostructural	NA	NA	NA	NA	NA	B	II	E	IV	2014	2014	10.1021/ja501569t	Meihaus, K. R., Minasian, S. G., Lukens, W. W., Kozimor, S. A., Shuh, D. K., Tyliszczak, T. & Long, J. R. 2014 Influence of Pyrazolate vs N-Heterocyclic Carbene Ligands on the Slow Magnetic Relaxation of Homoleptic Trischelate Lanthanide(III) and Uranium(III) Complexes. Journal of the American Chemical Society 136, 6056–6068. (doi:10.1021/ja501569t)
405	2014_43	Dy(BcMe)3	Other Families	Dy3+	Oblate	Kramers	100	9	3	Others	Freq-dependent X''	NA	NA	NA	Argand	47.23	NA	NA	6e-9	NA	NA	NA	NA	Not Measured	NA	http://www.crystallography.net/cod/4121645.cif	COD4121645	4121645.cif	Proper	NA	NA	NA	NA	NA	B	II	C	IV	2014	2014	10.1021/ja501569t	Meihaus, K. R., Minasian, S. G., Lukens, W. W., Kozimor, S. A., Shuh, D. K., Tyliszczak, T. & Long, J. R. 2014 Influence of Pyrazolate vs N-Heterocyclic Carbene Ligands on the Slow Magnetic Relaxation of Homoleptic Trischelate Lanthanide(III) and Uranium(III) Complexes. Journal of the American Chemical Society 136, 6056–6068. (doi:10.1021/ja501569t)
406	2014_43	Dy(BcMe)3	Other Families	Dy3+	Oblate	Kramers	12	9	3	Others	Freq-dependent X''	NA	NA	NA	Argand	48.38	NA	NA	4.2e-9	NA	NA	NA	NA	Not Measured	NA	http://www.crystallography.net/cod/4121645.cif	COD4121645	NA	Isostructural	NA	NA	NA	NA	NA	B	II	C	IV	2014	2014	10.1021/ja501569t	Meihaus, K. R., Minasian, S. G., Lukens, W. W., Kozimor, S. A., Shuh, D. K., Tyliszczak, T. & Long, J. R. 2014 Influence of Pyrazolate vs N-Heterocyclic Carbene Ligands on the Slow Magnetic Relaxation of Homoleptic Trischelate Lanthanide(III) and Uranium(III) Complexes. Journal of the American Chemical Society 136, 6056–6068. (doi:10.1021/ja501569t)
407	2014_43	Ho(BcMe)3	Other Families	Ho3+	Oblate	Non-Kramers	100	9	3	Others	No Freq-dependent X''	NA	NA	NA	NA	NA	NA	NA	NA	NA	NA	NA	NA	Not Measured	NA	http://www.crystallography.net/cod/4121651.cif	COD4121651	4121651.cif	Proper	NA	NA	NA	NA	NA	B	Unassigned	E	Unassigned	2014	2014	10.1021/ja501569t	Meihaus, K. R., Minasian, S. G., Lukens, W. W., Kozimor, S. A., Shuh, D. K., Tyliszczak, T. & Long, J. R. 2014 Influence of Pyrazolate vs N-Heterocyclic Carbene Ligands on the Slow Magnetic Relaxation of Homoleptic Trischelate Lanthanide(III) and Uranium(III) Complexes. Journal of the American Chemical Society 136, 6056–6068. (doi:10.1021/ja501569t)
408	2014_43	Er(BcMe)3	Other Families	Er3+	Prolate	Kramers	100	9	3	Others	No Freq-dependent X''	NA	NA	NA	NA	NA	NA	NA	NA	NA	NA	NA	NA	Not Measured	NA	http://www.crystallography.net/cod/4121644.cif	COD4121644	4121644.cif	Proper	NA	NA	NA	NA	NA	C	Unassigned	D	Unassigned	2014	2014	10.1021/ja501569t	Meihaus, K. R., Minasian, S. G., Lukens, W. W., Kozimor, S. A., Shuh, D. K., Tyliszczak, T. & Long, J. R. 2014 Influence of Pyrazolate vs N-Heterocyclic Carbene Ligands on the Slow Magnetic Relaxation of Homoleptic Trischelate Lanthanide(III) and Uranium(III) Complexes. Journal of the American Chemical Society 136, 6056–6068. (doi:10.1021/ja501569t)
409	2014_44	[TbIII(H3L)(OAc)](ClO4)2·MeOH·H2O	Mixed Ligands	Tb3+	Oblate	Non-Kramers	100	9	4	Oxygen+Nitrogen	No Freq-dependent X''	NA	NA	NA	Argand	3.2	NA	NA	1e-6	NA	NA	NA	NA	Not Measured	NA	http://www.crystallography.net/cod/4341558.cif	COD4341558	4341558.cif	Proper	Spherical tricapped trigonal prism	1.728	2.7	0.9328645	9	B	II	E	III	2014	2014	10.1021/ic501453h	Shintoyo, S. et al. 2014 Crystal Field Splitting of the Ground State of Terbium(III) and Dysprosium(III) Complexes with a Triimidazolyl Tripod Ligand and an Acetate Determined by Magnetic Analysis and Luminescence. Inorganic Chemistry 53, 10359–10369. (doi:10.1021/ic501453h)
410	2014_44	[DyIII(H3L)(OAc)](ClO4)2·MeOH·H2O	Mixed Ligands	Dy3+	Oblate	Kramers	100	9	4	Oxygen+Nitrogen	No Freq-dependent X''	NA	NA	NA	Argand	8.5	NA	NA	1.6e-7	NA	NA	NA	NA	Not Measured	NA	http://www.crystallography.net/cod/4341559.cif	COD4341559	4341559.cif	Proper	Spherical tricapped trigonal prism	1.621	2.7	0.9328645	9	B	II	B	III	2014	2014	10.1021/ic501453h	Shintoyo, S. et al. 2014 Crystal Field Splitting of the Ground State of Terbium(III) and Dysprosium(III) Complexes with a Triimidazolyl Tripod Ligand and an Acetate Determined by Magnetic Analysis and Luminescence. Inorganic Chemistry 53, 10359–10369. (doi:10.1021/ic501453h)
411	2014_45	[Gd(hfac)3(NIT-C3H5)(H2O)]	Radical	Gd3+	Isotropic	Kramers	100	8	5	Oxygen	Not Measured	NA	NA	NA	NA	NA	NA	NA	NA	NA	NA	NA	NA	Not Measured	NA	http://www.crystallography.net/cod/7054261.cif	COD7054261	NA	Proper	NA	NA	NA	NA	NA	A	Unassigned	A	Unassigned	2014	2014	10.1039/c4nj00627e	Hu, P., Sun, Z., Wang, X., Li, L., Liao, D. & Luneau, D. 2014 Magnetic relaxation in mononuclear Tb complex involving a nitronyl nitroxide ligand. New J. Chem. 38, 4716–4721. (doi:10.1039/c4nj00627e)
412	2014_45	[Tb(hfac)3(NIT-C3H5)(H2O)]	Radical	Tb3+	Oblate	Non-Kramers	100	8	5	Oxygen	Freq-dependent X''	NA	NA	NA	Argand	8.53	NA	NA	2.26e-6	NA	NA	NA	NA	Not Measured	NA	http://www.crystallography.net/cod/7054262.cif	COD7054262	7054262.cif	Proper	Square antiprism	0.473	-4.5	1.1135125	8	B	II	E	VII	2014	2014	10.1039/c4nj00627e	Hu, P., Sun, Z., Wang, X., Li, L., Liao, D. & Luneau, D. 2014 Magnetic relaxation in mononuclear Tb complex involving a nitronyl nitroxide ligand. New J. Chem. 38, 4716–4721. (doi:10.1039/c4nj00627e)
413	2014_46	[Tb(OETAP)2]	LnPc2	Tb3+	Oblate	Non-Kramers	100	8	2	Nitrogen	T_B3 > 2K	38	NA	NA	NA	383	NA	NA	1.3e-8	NA	NA	NA	NA	Not Measured	NA	https://www.ccdc.cam.ac.uk/structures/Search?Ccdcid=982424	CCDC982424	982424.cif	Proper	Square antiprism	0.611	-6.5	1.1646125	8	D	III	F	VIII	2014	2014	10.1002/chem.201402869	Giménez-Agulló, N., de Pipaón, C. S., Adriaenssens, L., Filibian, M., Martínez-Belmonte, M., Escudero-Adán, E. C., Carretta, P., Ballester, P. & Galán-Mascarós, J. R. 2014 Single-Molecule-Magnet Behavior in the Family of [Ln(OETAP)2] Double-Decker Complexes (Ln=Lanthanide, OETAP=Octa(ethyl)tetraazaporphyrin). Chemistry - A European Journal 20, 12817–12825. (doi:10.1002/chem.201402869)
414	2014_46	[Dy(OETAP)2]	LnPc2	Dy3+	Oblate	Kramers	100	8	2	Nitrogen	Freq-dependent X''	NA	NA	NA	NA	32	NA	NA	1.6e-6	NA	NA	NA	NA	Not Measured	NA	https://www.ccdc.cam.ac.uk/structures/Search?Ccdcid=982424	CCDC982424	NA	Isostructural	NA	NA	NA	NA	NA	D	III	F	VIII	2014	2014	10.1002/chem.201402869	Giménez-Agulló, N., de Pipaón, C. S., Adriaenssens, L., Filibian, M., Martínez-Belmonte, M., Escudero-Adán, E. C., Carretta, P., Ballester, P. & Galán-Mascarós, J. R. 2014 Single-Molecule-Magnet Behavior in the Family of [Ln(OETAP)2] Double-Decker Complexes (Ln=Lanthanide, OETAP=Octa(ethyl)tetraazaporphyrin). Chemistry - A European Journal 20, 12817–12825. (doi:10.1002/chem.201402869)
415	2014_46	[Gd(OETAP)2]	LnPc2	Gd3+	Isotropic	Kramers	100	8	2	Nitrogen	Not Measured	NA	NA	NA	NA	NA	NA	NA	NA	NA	NA	NA	NA	Not Measured	NA	https://www.ccdc.cam.ac.uk/structures/Search?Ccdcid=982424	CCDC982424	NA	Isostructural	NA	NA	NA	NA	NA	A	Unassigned	A	Unassigned	2014	2014	10.1002/chem.201402869	Giménez-Agulló, N., de Pipaón, C. S., Adriaenssens, L., Filibian, M., Martínez-Belmonte, M., Escudero-Adán, E. C., Carretta, P., Ballester, P. & Galán-Mascarós, J. R. 2014 Single-Molecule-Magnet Behavior in the Family of [Ln(OETAP)2] Double-Decker Complexes (Ln=Lanthanide, OETAP=Octa(ethyl)tetraazaporphyrin). Chemistry - A European Journal 20, 12817–12825. (doi:10.1002/chem.201402869)
416	2014_48	[Dy4K4(L)4(μ-H2O)4(NO3)2(μ-Ox)]	Mixed Ligands	Dy3+	Oblate	Kramers	100	8	3	Oxygen+Nitrogen	No Freq-dependent X''	NA	NA	NA	NA	NA	NA	NA	NA	NA	NA	NA	NA	Not Measured	NA	http://www.crystallography.net/cod/4511795.cif	COD4511795	4511795.cif	Proper	Triangular dodecahedron	1.322	0.8999999999999999	0.9775405	8	B	Unassigned	B	Unassigned	2014	2014	10.1021/cg500677t	Bag, P., Chakraborty, A., Rouzières, M., Clérac, R., Butcher, R. J. & Chandrasekhar, V. 2014 Oxalato-Bridged Neutral Octanuclear Heterometallic Complexes [Ln4K4(L)4(μ-H2O)4(NO3)2(μ-Ox)] (Ln = Dy(III), Gd(III), Tb(III), Ho(III); LH3 = N[CH2CH2N═CH-C6H3-2-OH-3-OMe]3; Ox = (C2O4)2–): Synthesis, Structure, Magnetic and Luminescent Properties. Crystal Growth & Design 14, 4583–4592. (doi:10.1021/cg5006…
417	2014_48	[Gd4K4(L)4(μ-H2O)4(NO3)2(μ-Ox)]	Mixed Ligands	Gd3+	Isotropic	Kramers	100	8	3	Oxygen+Nitrogen	No Freq-dependent X''	NA	NA	NA	NA	NA	NA	NA	NA	NA	NA	NA	NA	Not Measured	NA	http://www.crystallography.net/cod/4511796.cif	COD4511796	NA	Proper	NA	NA	NA	NA	NA	A	Unassigned	A	Unassigned	2014	2014	10.1021/cg500677t	Bag, P., Chakraborty, A., Rouzières, M., Clérac, R., Butcher, R. J. & Chandrasekhar, V. 2014 Oxalato-Bridged Neutral Octanuclear Heterometallic Complexes [Ln4K4(L)4(μ-H2O)4(NO3)2(μ-Ox)] (Ln = Dy(III), Gd(III), Tb(III), Ho(III); LH3 = N[CH2CH2N═CH-C6H3-2-OH-3-OMe]3; Ox = (C2O4)2–): Synthesis, Structure, Magnetic and Luminescent Properties. Crystal Growth & Design 14, 4583–4592. (doi:10.1021/cg5006…
418	2014_48	[Tb4K4(L)4(μ-H2O)4(NO3)2(μ-Ox)]	Mixed Ligands	Tb3+	Oblate	Non-Kramers	100	8	3	Oxygen+Nitrogen	No Freq-dependent X''	NA	NA	NA	NA	NA	NA	NA	NA	NA	NA	NA	NA	Not Measured	NA	http://www.crystallography.net/cod/4511797.cif	COD4511797	4511797.cif	Proper	Triangular dodecahedron	1.216	1.2	0.970072	8	B	Unassigned	E	Unassigned	2014	2014	10.1021/cg500677t	Bag, P., Chakraborty, A., Rouzières, M., Clérac, R., Butcher, R. J. & Chandrasekhar, V. 2014 Oxalato-Bridged Neutral Octanuclear Heterometallic Complexes [Ln4K4(L)4(μ-H2O)4(NO3)2(μ-Ox)] (Ln = Dy(III), Gd(III), Tb(III), Ho(III); LH3 = N[CH2CH2N═CH-C6H3-2-OH-3-OMe]3; Ox = (C2O4)2–): Synthesis, Structure, Magnetic and Luminescent Properties. Crystal Growth & Design 14, 4583–4592. (doi:10.1021/cg5006…
419	2014_48	[Ho4K4(L)4(μ-H2O)4(NO3)2(μ-Ox)]	Mixed Ligands	Ho3+	Oblate	Non-Kramers	100	8	3	Oxygen+Nitrogen	No Freq-dependent X''	NA	NA	NA	NA	NA	NA	NA	NA	NA	NA	NA	NA	Not Measured	NA	http://www.crystallography.net/cod/4511798.cif	COD4511798	4511798.cif	Proper	Triangular dodecahedron	1.286	0.8	0.980032	8	B	Unassigned	E	Unassigned	2014	2014	10.1021/cg500677t	Bag, P., Chakraborty, A., Rouzières, M., Clérac, R., Butcher, R. J. & Chandrasekhar, V. 2014 Oxalato-Bridged Neutral Octanuclear Heterometallic Complexes [Ln4K4(L)4(μ-H2O)4(NO3)2(μ-Ox)] (Ln = Dy(III), Gd(III), Tb(III), Ho(III); LH3 = N[CH2CH2N═CH-C6H3-2-OH-3-OMe]3; Ox = (C2O4)2–): Synthesis, Structure, Magnetic and Luminescent Properties. Crystal Growth & Design 14, 4583–4592. (doi:10.1021/cg5006…
420	2014_49	Na10[Ho2(C2O4)(H2O)4(OH)W4O16]2·30H2O	POM	Ho3+	Oblate	Non-Kramers	100	9	6	Oxygen	No Freq-dependent X''	NA	NA	NA	NA	NA	NA	NA	NA	NA	NA	NA	NA	Not Measured	NA	http://www.crystallography.net/cod/4512154.cif	COD4512154	4512154.cif	Proper	Others	1.574	NA	NA	9	B	Unassigned	E	Unassigned	2014	2014	10.1021/cg500675g	Zhao, J., Li, H., Li, Y., Li, C., Wang, Z. & Chen, L. 2014 Rectangle versus Square Oxalate-Connective Tetralanthanide Cluster Anchored in Lacunary Lindqvist Isopolytungstates: Syntheses, Structures, and Properties. Crystal Growth & Design 14, 5495–5505. (doi:10.1021/cg500675g)
421	2014_49	Na10[Er2(C2O4)(H2O)4(OH)W4O16]2·30H2O	POM	Er3+	Prolate	Kramers	100	9	6	Oxygen	No Freq-dependent X''	NA	NA	NA	NA	NA	NA	NA	NA	NA	NA	NA	NA	Not Measured	NA	http://www.crystallography.net/cod/4512155.cif	COD4512155	4512155.cif	Proper	Others	1.527	NA	NA	9	C	Unassigned	D	Unassigned	2014	2014	10.1021/cg500675g	Zhao, J., Li, H., Li, Y., Li, C., Wang, Z. & Chen, L. 2014 Rectangle versus Square Oxalate-Connective Tetralanthanide Cluster Anchored in Lacunary Lindqvist Isopolytungstates: Syntheses, Structures, and Properties. Crystal Growth & Design 14, 5495–5505. (doi:10.1021/cg500675g)
422	2014_49	Na10[Tb2(C2O4)(H2O)4(OH)W4O16]2·30H2O	POM	Tb3+	Oblate	Non-Kramers	100	9	6	Oxygen	No Freq-dependent X''	NA	NA	NA	NA	NA	NA	NA	NA	NA	NA	NA	NA	Not Measured	NA	http://www.crystallography.net/cod/4512156.cif	COD4512156	4512156.cif	Proper	Others	1.598	NA	NA	9	B	Unassigned	E	Unassigned	2014	2014	10.1021/cg500675g	Zhao, J., Li, H., Li, Y., Li, C., Wang, Z. & Chen, L. 2014 Rectangle versus Square Oxalate-Connective Tetralanthanide Cluster Anchored in Lacunary Lindqvist Isopolytungstates: Syntheses, Structures, and Properties. Crystal Growth & Design 14, 5495–5505. (doi:10.1021/cg500675g)
423	2014_49	K4Na16[Ho(C2O4)W5O18]4·60H2O	POM	Ho3+	Oblate	Non-Kramers	100	9	3	Oxygen	No Freq-dependent X''	NA	NA	NA	NA	NA	NA	NA	NA	NA	NA	NA	NA	Not Measured	NA	http://www.crystallography.net/cod/4512158.cif	COD4512158	4512158.cif	Proper	Others	0.402	NA	NA	9	B	Unassigned	E	Unassigned	2014	2014	10.1021/cg500675g	Zhao, J., Li, H., Li, Y., Li, C., Wang, Z. & Chen, L. 2014 Rectangle versus Square Oxalate-Connective Tetralanthanide Cluster Anchored in Lacunary Lindqvist Isopolytungstates: Syntheses, Structures, and Properties. Crystal Growth & Design 14, 5495–5505. (doi:10.1021/cg500675g)
424	2014_49	K4Na16[ER(C2O4)W5O18]4·60H2O	POM	Er3+	Prolate	Kramers	100	9	3	Oxygen	No Freq-dependent X''	NA	NA	NA	NA	NA	NA	NA	NA	NA	NA	NA	NA	Not Measured	NA	http://www.crystallography.net/cod/4512159.cif	COD4512159	4512159.cif	Proper	Others	0.358	NA	NA	9	C	Unassigned	D	Unassigned	2014	2014	10.1021/cg500675g	Zhao, J., Li, H., Li, Y., Li, C., Wang, Z. & Chen, L. 2014 Rectangle versus Square Oxalate-Connective Tetralanthanide Cluster Anchored in Lacunary Lindqvist Isopolytungstates: Syntheses, Structures, and Properties. Crystal Growth & Design 14, 5495–5505. (doi:10.1021/cg500675g)
425	2014_49	K4Na16[Tb(C2O4)W5O18]4·60H2O	POM	Tb3+	Oblate	Non-Kramers	100	9	3	Oxygen	No Freq-dependent X''	NA	NA	NA	NA	NA	NA	NA	NA	NA	NA	NA	NA	Not Measured	NA	http://www.crystallography.net/cod/4512160.cif	COD4512160	4512160.cif	Proper	Others	0.424	NA	NA	9	B	Unassigned	E	Unassigned	2014	2014	10.1021/cg500675g	Zhao, J., Li, H., Li, Y., Li, C., Wang, Z. & Chen, L. 2014 Rectangle versus Square Oxalate-Connective Tetralanthanide Cluster Anchored in Lacunary Lindqvist Isopolytungstates: Syntheses, Structures, and Properties. Crystal Growth & Design 14, 5495–5505. (doi:10.1021/cg500675g)
426	2014_50	Trans-[Ph-C≡C-(dppe)2Ru-C≡C-bipy-κ2-N,N’-Dy(TTA)3)]	Mixed Ligands	Dy3+	Oblate	Kramers	100	8	4	Oxygen+Nitrogen	No Freq-dependent X''	NA	NA	NA	Argand	32.8	NA	NA	1.15e-7	NA	NA	NA	NA	Not Measured	NA	https://www.ccdc.cam.ac.uk/structures/Search?Ccdcid=921663	CCDC921663	921663.cif	Proper	Square antiprism	0.468	-1.7000000000000002	1.0426445	8	B	II	B	III	2014	2014	10.1021/ic403081y	Norel, L., Feng, M., Bernot, K., Roisnel, T., Guizouarn, T., Costuas, K. & Rigaut, S. 2014 Redox Modulation of Magnetic Slow Relaxation in a 4f-Based Single-Molecule Magnet with a 4d Carbon-Rich Ligand. Inorganic Chemistry 53, 2361–2363. (doi:10.1021/ic403081y)
427	2014_50	Trans-[Ph-C≡C-(dppe)2Ru-C≡C-bipy-κ2-N,N’-Dy(TTA)3)]BF4	Mixed Ligands	Dy3+	Oblate	Kramers	100	8	4	Oxygen+Nitrogen	No Freq-dependent X''	NA	NA	NA	Argand	43.5	NA	NA	4.6e-8	NA	NA	NA	NA	Not Measured	NA	NA	NA	NA	NA	NA	NA	NA	NA	NA	B	II	B	III	2014	2014	10.1021/ic403081y	Norel, L., Feng, M., Bernot, K., Roisnel, T., Guizouarn, T., Costuas, K. & Rigaut, S. 2014 Redox Modulation of Magnetic Slow Relaxation in a 4f-Based Single-Molecule Magnet with a 4d Carbon-Rich Ligand. Inorganic Chemistry 53, 2361–2363. (doi:10.1021/ic403081y)
428	2014_51	[Gd(C4O4)(C2O4)0.5(H2O)2]	Mixed Ligands	Gd3+	Isotropic	Kramers	100	8	4	Oxygen	Not Measured	NA	NA	NA	NA	NA	NA	NA	NA	NA	NA	NA	NA	Not Measured	NA	http://www.crystallography.net/cod/4338026.cif	COD4338026	NA	Proper	NA	NA	NA	NA	NA	A	Unassigned	A	Unassigned	2014	2014	10.1021/ic4030316	Biswas, S., Jena, H. S., Adhikary, A. & Konar, S. 2014 Two Isostructural 3D Lanthanide Coordination Networks (Ln = Gd3+, Dy3+) with Squashed Cuboid-Type Nanoscopic Cages Showing Significant Cryogenic Magnetic Refrigeration and Slow Magnetic Relaxation. Inorganic Chemistry 53, 3926–3928. (doi:10.1021/ic4030316)
429	2014_51	[Dy(C4O4)(C2O4)0.5(H2O)2]	Mixed Ligands	Dy3+	Oblate	Kramers	100	8	4	Oxygen	Freq-dependent X''	NA	3	1800	Argand	10.8	NA	NA	2e-6	NA	NA	NA	NA	Not Measured	NA	http://www.crystallography.net/cod/4338025.cif	COD4338025	4338025.cif	Proper	Biaugmented trigonal prism	0.622	-0.4	1.010008	8	B	II	B	III	2014	2014	10.1021/ic4030316	Biswas, S., Jena, H. S., Adhikary, A. & Konar, S. 2014 Two Isostructural 3D Lanthanide Coordination Networks (Ln = Gd3+, Dy3+) with Squashed Cuboid-Type Nanoscopic Cages Showing Significant Cryogenic Magnetic Refrigeration and Slow Magnetic Relaxation. Inorganic Chemistry 53, 3926–3928. (doi:10.1021/ic4030316)
430	2014_53	[Cp2L1SmPhCN]	Mixed Ligands	Sm3+	Prolate	Kramers	100	5	4	Others	Not Measured	NA	NA	NA	NA	NA	NA	NA	NA	NA	NA	NA	NA	Not Measured	NA	http://www.crystallography.net/cod/4082734.cif	COD4082734	4082734.cif	Proper	Others	11.204	NA	NA	5	C	Unassigned	D	Unassigned	2014	2014	10.1021/om400856d	Liu, J.-F., Pan, F.-X., Yao, S., Min, X., Cui, D. & Sun, Z.-M. 2014 Syntheses, Structure, and Properties of Mixed Cp–Amidinate Rare-Earth-Metal(III) Complexes. Organometallics 33, 1374–1381. (doi:10.1021/om400856d)
431	2014_53	[Cp2L1GdPhCN]	Mixed Ligands	Gd3+	Isotropic	Kramers	100	5	4	Others	Not Measured	NA	NA	NA	NA	NA	NA	NA	NA	NA	NA	NA	NA	Not Measured	NA	http://www.crystallography.net/cod/4082736.cif	COD4082736	NA	Proper	NA	NA	NA	NA	NA	A	Unassigned	A	Unassigned	2014	2014	10.1021/om400856d	Liu, J.-F., Pan, F.-X., Yao, S., Min, X., Cui, D. & Sun, Z.-M. 2014 Syntheses, Structure, and Properties of Mixed Cp–Amidinate Rare-Earth-Metal(III) Complexes. Organometallics 33, 1374–1381. (doi:10.1021/om400856d)
432	2014_53	[Cp2L1TbPhCN]	Mixed Ligands	Tb3+	Oblate	Non-Kramers	100	5	4	Others	Not Measured	NA	NA	NA	NA	NA	NA	NA	NA	NA	NA	NA	NA	Not Measured	NA	http://www.crystallography.net/cod/4082738.cif	COD4082738	4082738.cif	Proper	Others	7.968	NA	NA	5	B	Unassigned	C	Unassigned	2014	2014	10.1021/om400856d	Liu, J.-F., Pan, F.-X., Yao, S., Min, X., Cui, D. & Sun, Z.-M. 2014 Syntheses, Structure, and Properties of Mixed Cp–Amidinate Rare-Earth-Metal(III) Complexes. Organometallics 33, 1374–1381. (doi:10.1021/om400856d)
433	2014_53	[Cp2L1DyPhCN]	Mixed Ligands	Dy3+	Oblate	Kramers	100	5	4	Others	Freq-dependent X''	NA	NA	NA	NA	NA	NA	NA	NA	NA	NA	NA	NA	Not Measured	NA	http://www.crystallography.net/cod/4082739.cif	COD4082739	4082739.cif	Proper	Others	7.422	NA	NA	5	B	Unassigned	B	Unassigned	2014	2014	10.1021/om400856d	Liu, J.-F., Pan, F.-X., Yao, S., Min, X., Cui, D. & Sun, Z.-M. 2014 Syntheses, Structure, and Properties of Mixed Cp–Amidinate Rare-Earth-Metal(III) Complexes. Organometallics 33, 1374–1381. (doi:10.1021/om400856d)
434	2014_53	[Cp2L1Er]	Mixed Ligands	Er3+	Prolate	Kramers	100	4	3	Others	Not Measured	NA	NA	NA	NA	NA	NA	NA	NA	NA	NA	NA	NA	Not Measured	NA	http://www.crystallography.net/cod/4082740.cif	COD4082740	4082740.cif	Proper	Others	12.241	NA	NA	4	C	Unassigned	D	Unassigned	2014	2014	10.1021/om400856d	Liu, J.-F., Pan, F.-X., Yao, S., Min, X., Cui, D. & Sun, Z.-M. 2014 Syntheses, Structure, and Properties of Mixed Cp–Amidinate Rare-Earth-Metal(III) Complexes. Organometallics 33, 1374–1381. (doi:10.1021/om400856d)
435	2014_53	[Cp2L1Yb]	Mixed Ligands	Yb3+	Prolate	Kramers	100	4	3	Others	Not Measured	NA	NA	NA	NA	NA	NA	NA	NA	NA	NA	NA	NA	Not Measured	NA	http://www.crystallography.net/cod/4082741.cif	COD4082741	4082741.cif	Proper	Others	7.085	NA	NA	4	C	Unassigned	D	Unassigned	2014	2014	10.1021/om400856d	Liu, J.-F., Pan, F.-X., Yao, S., Min, X., Cui, D. & Sun, Z.-M. 2014 Syntheses, Structure, and Properties of Mixed Cp–Amidinate Rare-Earth-Metal(III) Complexes. Organometallics 33, 1374–1381. (doi:10.1021/om400856d)
436	2014_53	[Cp2L2Gd]	Mixed Ligands	Gd3+	Isotropic	Kramers	100	4	3	Others	Not Measured	NA	NA	NA	NA	NA	NA	NA	NA	NA	NA	NA	NA	Not Measured	NA	http://www.crystallography.net/cod/4082745.cif	COD4082745	NA	Proper	NA	NA	NA	NA	NA	A	Unassigned	A	Unassigned	2014	2014	10.1021/om400856d	Liu, J.-F., Pan, F.-X., Yao, S., Min, X., Cui, D. & Sun, Z.-M. 2014 Syntheses, Structure, and Properties of Mixed Cp–Amidinate Rare-Earth-Metal(III) Complexes. Organometallics 33, 1374–1381. (doi:10.1021/om400856d)
437	2014_53	[Cp2L2Tb]	Mixed Ligands	Tb3+	Oblate	Non-Kramers	100	4	3	Others	Not Measured	NA	NA	NA	NA	NA	NA	NA	NA	NA	NA	NA	NA	Not Measured	NA	http://www.crystallography.net/cod/4082746.cif	COD4082746	4082746.cif	Proper	Others	13.241	NA	NA	4	C	Unassigned	D	Unassigned	2014	2014	10.1021/om400856d	Liu, J.-F., Pan, F.-X., Yao, S., Min, X., Cui, D. & Sun, Z.-M. 2014 Syntheses, Structure, and Properties of Mixed Cp–Amidinate Rare-Earth-Metal(III) Complexes. Organometallics 33, 1374–1381. (doi:10.1021/om400856d)
438	2014_53	[Cp2L2Dy]	Mixed Ligands	Dy3+	Oblate	Kramers	100	4	3	Others	Not Measured	NA	NA	NA	NA	NA	NA	NA	NA	NA	NA	NA	NA	Not Measured	NA	http://www.crystallography.net/cod/4082747.cif	COD4082747	4082747.cif	Proper	Others	18.672	NA	NA	4	C	Unassigned	D	Unassigned	2014	2014	10.1021/om400856d	Liu, J.-F., Pan, F.-X., Yao, S., Min, X., Cui, D. & Sun, Z.-M. 2014 Syntheses, Structure, and Properties of Mixed Cp–Amidinate Rare-Earth-Metal(III) Complexes. Organometallics 33, 1374–1381. (doi:10.1021/om400856d)
439	2014_53	[Cp2L2Er]	Mixed Ligands	Er3+	Prolate	Kramers	100	4	3	Others	Not Measured	NA	NA	NA	NA	NA	NA	NA	NA	NA	NA	NA	NA	Not Measured	NA	http://www.crystallography.net/cod/4082748.cif	COD4082748	4082748.cif	Proper	Others	4.674	NA	NA	4	C	Unassigned	D	Unassigned	2014	2014	10.1021/om400856d	Liu, J.-F., Pan, F.-X., Yao, S., Min, X., Cui, D. & Sun, Z.-M. 2014 Syntheses, Structure, and Properties of Mixed Cp–Amidinate Rare-Earth-Metal(III) Complexes. Organometallics 33, 1374–1381. (doi:10.1021/om400856d)
440	2014_54	[Gd(hfac)3L2]	Radical	Gd3+	Isotropic	Kramers	100	8	5	Oxygen	Not Measured	NA	NA	NA	NA	NA	NA	NA	NA	NA	NA	NA	NA	Not Measured	NA	https://www.ccdc.cam.ac.uk/structures/Search?Ccdcid=1008763	CCDC1008763	NA	Proper	NA	NA	NA	NA	NA	A	Unassigned	A	Unassigned	2014	2014	10.1007/s11172-014-0621-8	Tretyakov, E. V., Fokin, S. V., Zueva, E. M., Tkacheva, A. O., Romanenko, G. V., Bogomyakov, A. S., Larionov, S. V., Popov, S. A. & Ovcharenko, V. I. 2014 Complexes of lanthanides with spin-labeled pyrazolylquinoline. Russian Chemical Bulletin 63, 1459–1464. (doi:10.1007/s11172-014-0621-8)
441	2014_54	[Tb(hfac)3L2]	Radical	Tb3+	Oblate	Non-Kramers	100	8	5	Oxygen	T_B3 > 2K	2.5	NA	NA	X''(T)	17.57	NA	NA	6e-7	NA	NA	NA	NA	No Hysteresis	NA	https://www.ccdc.cam.ac.uk/structures/Search?Ccdcid=1008764	CCDC1008764	NA	Isostructural	NA	NA	NA	NA	NA	B	II	E	VII	2014	2014	10.1007/s11172-014-0621-8	Tretyakov, E. V., Fokin, S. V., Zueva, E. M., Tkacheva, A. O., Romanenko, G. V., Bogomyakov, A. S., Larionov, S. V., Popov, S. A. & Ovcharenko, V. I. 2014 Complexes of lanthanides with spin-labeled pyrazolylquinoline. Russian Chemical Bulletin 63, 1459–1464. (doi:10.1007/s11172-014-0621-8)
442	2014_55	[Er(hfac)3[NITPhm-Cl]2][0.5CH3(CH2)5CH3]	Radical	Er3+	Prolate	Kramers	100	8	5	Oxygen	No Freq-dependent X''	NA	NA	NA	NA	NA	NA	NA	NA	NA	NA	NA	NA	Not Measured	NA	https://www.ccdc.cam.ac.uk/structures/Search?Ccdcid=934212	CCDC934212	934212.cif	Proper	Triangular dodecahedron	0.477	0.5	0.9875125	8	C	Unassigned	D	Unassigned	2014	2014	10.1002/zaac.201300655	Qiao, X.-M., Zhang, C.-X., Kong, Y.-K., Wang, Q.-L. & Zhang, Y.-Y. 2014 Two Mononuclear Tri-Spin Compounds based on the Lanthanide-Nitronyl Nitroxide Radicals: Synthesis, Crystal Structure, and Magnetic Properties. Zeitschrift für anorganische und allgemeine Chemie 640, 1684–1687. (doi:10.1002/zaac.201300655)
443	2014_55	[Nd(hfac)3[NITPhm-Cl]2][0.5CH3(CH2)5CH3]	Radical	Nd3+	Oblate	Kramers	100	8	5	Oxygen	No Freq-dependent X''	NA	NA	NA	NA	NA	NA	NA	NA	NA	NA	NA	NA	Not Measured	NA	https://www.ccdc.cam.ac.uk/structures/Search?Ccdcid=934213	CCDC934213	934213.cif	Proper	Triangular dodecahedron	0.649	-0.7000000000000001	1.0175245	8	B	Unassigned	C	Unassigned	2014	2014	10.1002/zaac.201300655	Qiao, X.-M., Zhang, C.-X., Kong, Y.-K., Wang, Q.-L. & Zhang, Y.-Y. 2014 Two Mononuclear Tri-Spin Compounds based on the Lanthanide-Nitronyl Nitroxide Radicals: Synthesis, Crystal Structure, and Magnetic Properties. Zeitschrift für anorganische und allgemeine Chemie 640, 1684–1687. (doi:10.1002/zaac.201300655)
444	2015_2	[R,R-ZnLDy(m-OAc)(NO3)2] (R,R-1)	TM near Ln	Dy3+	Oblate	Kramers	100	8	5	Oxygen	No Freq-dependent X''	NA	4.8	1500	Argand	51.82	19.4	NA	3.75e-9	NA	NA	NA	NA	Not Measured	NA	https://www.ccdc.cam.ac.uk/structures/Search?Ccdcid=1014830	CCDC1014830	1014830.cif	Proper	NA	NA	NA	NA	NA	B	II	C	V	2015	2015	10.1002/anie.201410523	Long, J. et al. 2014 A High-Temperature Molecular Ferroelectric Zn/Dy Complex Exhibiting Single-Ion-Magnet Behavior and Lanthanide Luminescence. Angewandte Chemie International Edition 54, 2236–2240. (doi:10.1002/anie.201410523)
445	2015_2	[S,S-ZnLDy(m-OAc)(NO3)2] (S,S-2)	TM near Ln	Dy3+	Oblate	Kramers	100	8	5	Oxygen	No Freq-dependent X''	NA	4.8	1500	Argand	59.74	20.48	NA	5.99e-10	NA	NA	NA	NA	Not Measured	NA	https://www.ccdc.cam.ac.uk/structures/Search?Ccdcid=1014831	CCDC1014831	1014831.cif	Proper	NA	NA	NA	NA	NA	B	II	C	V	2015	2015	10.1002/anie.201410523	Long, J. et al. 2014 A High-Temperature Molecular Ferroelectric Zn/Dy Complex Exhibiting Single-Ion-Magnet Behavior and Lanthanide Luminescence. Angewandte Chemie International Edition 54, 2236–2240. (doi:10.1002/anie.201410523)
446	2015_3	[Li(THF)4[Er{N(SiMe3)2}3Cl]·2THF	Mixed Ligands	Er3+	Prolate	Kramers	100	4	4	Others	T_B3 > 2K	8.5	NA	NA	Argand	63.3	NA	62.6	NA	1.07e-7	0.0314	5	NA	Full Hysteresis	1.8	https://www.ccdc.cam.ac.uk/structures/Search?Ccdcid=1051281	CCDC1051281	1051281.cif	Proper	Others	0.381	NA	NA	4	C	Unassigned	D	Unassigned	2015	2015	10.1002/ange.201411190	Brown, A. J., Pinkowicz, D., Saber, M. R. & Dunbar, K. R. 2015 A Trigonal-Pyramidal Erbium(III) Single-Molecule Magnet. Angewandte Chemie 127, 5962–5966. (doi:10.1002/ange.201411190)
447	2015_3	[Li(THF)4[Er{N(SiMe3)2}3Cl]·2THF	Mixed Ligands	Er3+	Prolate	Kramers	10	4	4	Others	T_B3 > 2K	8.8	NA	NA	Argand	55.8	NA	NA	2.84e-7	NA	NA	NA	NA	Full Hysteresis	3	https://www.ccdc.cam.ac.uk/structures/Search?Ccdcid=1051281	CCDC1051281	NA	Isostructural	NA	NA	NA	NA	NA	C	II	D	IV	2015	2015	10.1002/ange.201411190	Brown, A. J., Pinkowicz, D., Saber, M. R. & Dunbar, K. R. 2015 A Trigonal-Pyramidal Erbium(III) Single-Molecule Magnet. Angewandte Chemie 127, 5962–5966. (doi:10.1002/ange.201411190)
448	2015_4	α-Dy(2-qpH)(SO4)(H2O)2	Mixed Ligands	Dy3+	Oblate	Kramers	100	8	4	Oxygen	No Freq-dependent X''	NA	6	2000	X''(T)	32	NA	NA	7.5e-7	NA	NA	NA	NA	Pinched Hysteresis	1.8	https://www.ccdc.cam.ac.uk/structures/Search?Ccdcid=1035243	CCDC1035243	1035243.cif	Proper	Triangular dodecahedron	1.959	2.3	0.9427645	8	B	II	B	III	2015	2015	10.1039/c4cc09341k	Zeng, D., Ren, M., Bao, S.-S., Feng, J.-S., Li, L. & Zheng, L.-M. 2015 pH-controlled polymorphism in a layered dysprosium phosphonate and its impact on the magnetization relaxation. Chemical Communications 51, 2649–2652. (doi:10.1039/c4cc09341k)
449	2015_4	α-Dy(2-qpH)(SO4)(H2O)2	Mixed Ligands	Dy3+	Oblate	Kramers	10	8	4	Oxygen	Not Measured	NA	7	2000	X''(T)	29.3	NA	NA	5.4e-6	NA	NA	NA	NA	Pinched Hysteresis	1.8	https://www.ccdc.cam.ac.uk/structures/Search?Ccdcid=1035243	CCDC1035243	NA	Isostructural	NA	NA	NA	NA	NA	B	II	B	III	2015	2015	10.1039/c4cc09341k	Zeng, D., Ren, M., Bao, S.-S., Feng, J.-S., Li, L. & Zheng, L.-M. 2015 pH-controlled polymorphism in a layered dysprosium phosphonate and its impact on the magnetization relaxation. Chemical Communications 51, 2649–2652. (doi:10.1039/c4cc09341k)
450	2015_4	b-Dy(2-qpH)(SO4)(H2O)2	Mixed Ligands	Dy3+	Oblate	Kramers	100	8	4	Oxygen	Freq-dependent X''	NA	9.3	2000	X''(T)	83	NA	NA	1.3e-8	NA	NA	NA	NA	Pinched Hysteresis	1.8	https://www.ccdc.cam.ac.uk/structures/Search?Ccdcid=1035242	CCDC1035242	1035242.cif	Proper	Triangular dodecahedron	1.081	1.5	0.9626125	8	B	II	B	III	2015	2015	10.1039/c4cc09341k	Zeng, D., Ren, M., Bao, S.-S., Feng, J.-S., Li, L. & Zheng, L.-M. 2015 pH-controlled polymorphism in a layered dysprosium phosphonate and its impact on the magnetization relaxation. Chemical Communications 51, 2649–2652. (doi:10.1039/c4cc09341k)
451	2015_4	b-Dy(2-qpH)(SO4)(H2O)2	Mixed Ligands	Dy3+	Oblate	Kramers	12	8	4	Oxygen	T_B3 > 2K	8.4	NA	NA	X''(T)	89.5	NA	NA	2.9e-9	NA	NA	NA	NA	Full Hysteresis	1.8	https://www.ccdc.cam.ac.uk/structures/Search?Ccdcid=1035242	CCDC1035242	NA	Isostructural	NA	NA	NA	NA	NA	B	II	B	III	2015	2015	10.1039/c4cc09341k	Zeng, D., Ren, M., Bao, S.-S., Feng, J.-S., Li, L. & Zheng, L.-M. 2015 pH-controlled polymorphism in a layered dysprosium phosphonate and its impact on the magnetization relaxation. Chemical Communications 51, 2649–2652. (doi:10.1039/c4cc09341k)
452	2015_5	[Er(HL)2(NO3)3]	Schiff Base	Er3+	Prolate	Kramers	100	NA	5	Oxygen	Freq-dependent X''	0.8	NA	NA	X''(T)	5.2	NA	NA	NA	NA	NA	NA	NA	Not Measured	NA	http://www.crystallography.net/cod/7116868.cif	COD7116868	7116868.cif	Proper	Others	2.868	NA	NA	10	C	Unassigned	D	Unassigned	2015	2015	10.1039/c4cc09523e	Das, C., Upadhyay, A., Vaidya, S., Singh, S. K., Rajaraman, G. & Shanmugam, M. 2015 Origin of SMM behaviour in an asymmetric Er(iii) Schiff base complex: a combined experimental and theoretical study. Chemical Communications 51, 6137–6140. (doi:10.1039/c4cc09523e)
453	2015_5	[Er(HL)2(NO3)3]	Schiff Base	Er3+	Prolate	Kramers	50	NA	5	Oxygen	Freq-dependent X''	1.3	NA	NA	X''(T)	51.4	NA	NA	NA	NA	NA	NA	NA	Not Measured	NA	http://www.crystallography.net/cod/7116868.cif	COD7116868	NA	Isostructural	NA	NA	NA	NA	NA	C	Unassigned	D	Unassigned	2015	2015	10.1039/c4cc09523e	Das, C., Upadhyay, A., Vaidya, S., Singh, S. K., Rajaraman, G. & Shanmugam, M. 2015 Origin of SMM behaviour in an asymmetric Er(iii) Schiff base complex: a combined experimental and theoretical study. Chemical Communications 51, 6137–6140. (doi:10.1039/c4cc09523e)
454	2015_5	[Er(HL)2(NO3)3]	Schiff Base	Er3+	Prolate	Kramers	5	NA	5	Oxygen	Not Measured	NA	NA	NA	NA	NA	NA	NA	NA	NA	NA	NA	NA	Not Measured	NA	http://www.crystallography.net/cod/7116868.cif	COD7116868	NA	Isostructural	NA	NA	NA	NA	NA	C	Unassigned	D	Unassigned	2015	2015	10.1039/c4cc09523e	Das, C., Upadhyay, A., Vaidya, S., Singh, S. K., Rajaraman, G. & Shanmugam, M. 2015 Origin of SMM behaviour in an asymmetric Er(iii) Schiff base complex: a combined experimental and theoretical study. Chemical Communications 51, 6137–6140. (doi:10.1039/c4cc09523e)
455	2015_6	[YbZn4(quinha)4(py)4(DMF)4](CF3SO3)3·5DMF·7H2O	TM near Ln	Yb3+	Prolate	Kramers	100	8	8	Oxygen	No Freq-dependent X''	NA	NA	NA	Argand	12.6	NA	NA	9.32e-7	NA	NA	NA	NA	Not Measured	NA	http://www.crystallography.net/cod/7117311.cif	COD7117311	7117311.cif	Proper	Square antiprism	0.124	-2.1999999999999997	1.055242	8	C	II	D	V	2015	2015	10.1039/c5cc03389f	Li, Q.-W., Liu, J.-L., Jia, J.-H., Chen, Y.-C., Liu, J., Wang, L.-F. & Tong, M.-L. 2015 ‘Half-sandwich’ YbIII single-ion magnets with metallacrowns. Chemical Communications 51, 10291–10294. (doi:10.1039/c5cc03389f)
456	2015_6	[YbZn4(quinha)4(iqn)4(DMF)4](CF3SO3)3·6DMF·4H2O	TM near Ln	Yb3+	Prolate	Kramers	100	8	8	Oxygen	No Freq-dependent X''	NA	NA	NA	Argand	22.76	NA	NA	3.9e-7	NA	NA	NA	NA	Not Measured	NA	http://www.crystallography.net/cod/7117312.cif	COD7117312	7117312.cif	Proper	Square antiprism	0.132	-1.4000000000000001	1.035098	8	C	II	D	V	2015	2015	10.1039/c5cc03389f	Li, Q.-W., Liu, J.-L., Jia, J.-H., Chen, Y.-C., Liu, J., Wang, L.-F. & Tong, M.-L. 2015 ‘Half-sandwich’ YbIII single-ion magnets with metallacrowns. Chemical Communications 51, 10291–10294. (doi:10.1039/c5cc03389f)
457	2015_8	[(LZn(H2O))2Dy(H2O)](CF3SO3)3	TM near Ln	Dy3+	Oblate	Kramers	100	9	3	Oxygen	T_B3 > 2K	13	NA	NA	X''(T)	96.9	NA	NA	2.4e-7	NA	NA	NA	NA	Pinched Hysteresis	2	https://www.ccdc.cam.ac.uk/structures/Search?Ccdcid=1059377	CCDC1059377	1059377.cif	Proper	Muffin	2.582	-3.5000000000000004	1.0881125	9	B	II	C	V	2015	2015	10.1002/chem.201501500	Costes, J. P., Titos-Padilla, S., Oyarzabal, I., Gupta, T., Duhayon, C., Rajaraman, G. & Colacio, E. 2015 Analysis of the Role of Peripheral Ligands Coordinated to ZnIIin Enhancing the Energy Barrier in Luminescent Linear Trinuclear Zn-Dy-Zn Single-Molecule Magnets. Chemistry - A European Journal 21, 15785–15796. (doi:10.1002/chem.201501500)
458	2015_8	[(LZnBr)2Dy(H2O)](ClO4)	TM near Ln	Dy3+	Oblate	Kramers	100	9	3	Oxygen	T_B3 > 2K	20	NA	NA	X''(T)	146.8	NA	188.4	NA	9.2e-8	NA	NA	2.9e-4	Pinched Hysteresis	2	https://www.ccdc.cam.ac.uk/structures/Search?Ccdcid=1059378	CCDC1059378	1059378.cif	Proper	Muffin	7.984	2.7	0.9328645	9	B	Unassigned	C	Unassigned	2015	2015	10.1002/chem.201501500	Costes, J. P., Titos-Padilla, S., Oyarzabal, I., Gupta, T., Duhayon, C., Rajaraman, G. & Colacio, E. 2015 Analysis of the Role of Peripheral Ligands Coordinated to ZnIIin Enhancing the Energy Barrier in Luminescent Linear Trinuclear Zn-Dy-Zn Single-Molecule Magnets. Chemistry - A European Journal 21, 15785–15796. (doi:10.1002/chem.201501500)
459	2015_8	[(LZnCl)2Dy(H2O)](ClO4)(MeOH)	TM near Ln	Dy3+	Oblate	Kramers	100	9	3	Oxygen	T_B3 > 2K	21	NA	NA	X''(T)	146.1	NA	173	NA	9.9e-8	NA	NA	2.6e-4	Pinched Hysteresis	2	https://www.ccdc.cam.ac.uk/structures/Search?Ccdcid=1059379	CCDC1059379	1059379.cif	Proper	Muffin	7.196	2.3	0.9427645	9	B	Unassigned	C	Unassigned	2015	2015	10.1002/chem.201501500	Costes, J. P., Titos-Padilla, S., Oyarzabal, I., Gupta, T., Duhayon, C., Rajaraman, G. & Colacio, E. 2015 Analysis of the Role of Peripheral Ligands Coordinated to ZnIIin Enhancing the Energy Barrier in Luminescent Linear Trinuclear Zn-Dy-Zn Single-Molecule Magnets. Chemistry - A European Journal 21, 15785–15796. (doi:10.1002/chem.201501500)
460	2015_9	(NMe4)[Dy(dsp)2]	Schiff Base	Dy3+	Oblate	Kramers	100	8	2	Oxygen+Nitrogen	Freq-dependent X''	NA	NA	NA	Argand	29.4	NA	NA	5.1e-8	NA	NA	NA	NA	Not Measured	NA	https://www.ccdc.cam.ac.uk/structures/Search?Ccdcid=1015647	CCDC1015647	1015647.cif	Proper	Square antiprism	1.315	-5.5	1.1390125	8	B	II	B	III	2015	2015	10.1016/j.poly.2015.07.048	Chien, Y.-L., Chang, M.-W., Tsai, Y.-C., Lee, G.-H., Sheu, W.-S. & Yang, E.-C. 2015 New salen-type dysprosium(III) double-decker and triple-decker complexes. Polyhedron 102, 8–15. (doi:10.1016/j.poly.2015.07.048)
461	2015_10	DyIII(Pc)(XTBPP) [X = O (1), S (2)]	LnPc2	Dy3+	Oblate	Kramers	100	8	2	Oxygen+Nitrogen	T_B3 > 2K	12	NA	NA	X''(T)	136	NA	NA	8e-8	NA	NA	NA	NA	Pinched Hysteresis	3	http://www.crystallography.net/cod/1529214.cif	COD1529214	1529214.cif	Proper	Square antiprism	0.525	-5.8999999999999995	1.1492404999999999	8	D	II	F	III	2015	2015	10.1039/c5sc02314a	Cao, W., Gao, C., Zhang, Y.-Q., Qi, D., Liu, T., Wang, K., Duan, C., Gao, S. & Jiang, J. 2015 Rational enhancement of the energy barrier of bis(tetrapyrrole) dysprosium SMMs via replacing atom of porphyrin core. Chemical Science 6, 5947–5954. (doi:10.1039/c5sc02314a)
462	2015_10	DyIII(Pc)(XTBPP) [X = O (1), S (2)]	LnPc2	Dy3+	Oblate	Kramers	100	8	2	Others	T_B3 > 2K	16	NA	NA	X''(T)	194	NA	NA	4.7e-8	NA	NA	NA	NA	Pinched Hysteresis	3.5	http://www.crystallography.net/cod/1529215.cif	COD1529215	1529215.cif	Proper	Square antiprism	1.822	-10	1.255	8	D	II	F	IV	2015	2015	10.1039/c5sc02314a	Cao, W., Gao, C., Zhang, Y.-Q., Qi, D., Liu, T., Wang, K., Duan, C., Gao, S. & Jiang, J. 2015 Rational enhancement of the energy barrier of bis(tetrapyrrole) dysprosium SMMs via replacing atom of porphyrin core. Chemical Science 6, 5947–5954. (doi:10.1039/c5sc02314a)
463	2015_11	[Ln(nma)(NO3)2(DMSO)]·CH3OH	Mixed Ligands	Dy3+	Oblate	Kramers	100	9	4	Oxygen+Nitrogen	Freq-dependent X''	NA	9.5	2000	Argand	67	NA	NA	1.68e-7	NA	NA	NA	NA	Not Measured	NA	http://www.crystallography.net/cod/7220616.cif	COD7220616	7220616.cif	Proper	Spherical capped square antiprism	1.787	-3.6999999999999997	1.0931845	9	B	II	B	III	2015	2015	10.1039/c5ce00925a	Chen, P., Zhang, M., Sun, W., Li, H., Zhao, L. & Yan, P. 2015 Anion-dependent assembly of Dy complexes: structures and magnetic behaviors. CrystEngComm 17, 5066–5073. (doi:10.1039/c5ce00925a)
464	2015_11	[Dy(nma)2]·ClO4·0.5CH3OH	Other Families	Dy3+	Oblate	Kramers	100	8	2	Oxygen+Nitrogen	Freq-dependent X''	NA	3.5	2000	Argand	47	NA	16	NA	4.6e-6	NA	NA	NA	Not Measured	NA	http://www.crystallography.net/cod/7220618.cif	COD7220618	7220618.cif	Proper	Triangular dodecahedron	2.702	-1.9	1.0476805	8	B	Unassigned	B	Unassigned	2015	2015	10.1039/c5ce00925a	Chen, P., Zhang, M., Sun, W., Li, H., Zhao, L. & Yan, P. 2015 Anion-dependent assembly of Dy complexes: structures and magnetic behaviors. CrystEngComm 17, 5066–5073. (doi:10.1039/c5ce00925a)
465	2015_12	[C6H16N]3.5[Dy2(MBDA)4]·1.5Cl·2CH3CN·C3H6O·C4H10O	Diketonate	Dy3+	Oblate	Kramers	100	8	4	Oxygen	Freq-dependent X''	NA	10	2000	Argand	81	NA	NA	1e-7	NA	NA	NA	NA	Not Measured	NA	http://www.crystallography.net/cod/7221777.cif	COD7221777	7221777.cif	Proper	Triangular dodecahedron	1.19	2.8000000000000003	0.930392	8	B	II	B	III	2015	2015	10.1039/c5ce01067e	Chen, P., Li, H., Sun, W., Tang, J., Zhang, L. & Yan, P. 2015 Crystallization of triple- and quadruple-stranded dinuclear bis-β-diketonate-Dy(iii) helicates: single molecule magnetic behavior. CrystEngComm 17, 7227–7232. (doi:10.1039/c5ce01067e)
466	2015_12	[Dy2(MBDA)3(phen)2]·0.5CH3CN·C3H6O·C4H10O	Diketonate	Dy3+	Oblate	Kramers	100	8	3	Oxygen+Nitrogen	Freq-dependent X''	NA	12	2000	Argand	28	NA	NA	1.4e-5	NA	NA	NA	NA	Not Measured	NA	http://www.crystallography.net/cod/7221778.cif	COD7221778	7221778.cif	Proper	Square antiprism	1.081	-3.5000000000000004	1.0881125	8	B	II	B	III	2015	2015	10.1039/c5ce01067e	Chen, P., Li, H., Sun, W., Tang, J., Zhang, L. & Yan, P. 2015 Crystallization of triple- and quadruple-stranded dinuclear bis-β-diketonate-Dy(iii) helicates: single molecule magnetic behavior. CrystEngComm 17, 7227–7232. (doi:10.1039/c5ce01067e)
467	2015_13	[DyH4LRRRRRR(SCN)2](SCN)2·xCH3OH·yH2O	Mixed Ligands	Dy3+	Oblate	Kramers	100	7	4	Oxygen+Nitrogen	No Freq-dependent X''	NA	NA	NA	Argand	34.5	NA	NA	1.1e-6	NA	NA	NA	NA	Not Measured	NA	http://www.crystallography.net/cod/7033030.cif	COD7033030	7033030.cif	Proper	Capped trigonal prism	0.817	-0.8	1.020032	7	B	II	B	III	2015	2015	10.1039/c4dt02889a	Lin, S.-Y., Wang, C., Zhao, L., Wu, J. & Tang, J. 2015 Chiral mononuclear lanthanide complexes and the field-induced single-ion magnet behaviour of a Dy analogue. Dalton Transactions 44, 223–229. (doi:10.1039/c4dt02889a)
468	2015_13	[HoH4LRRRRRR(SCN)2](SCN)2·xCH3OH·yH2O	Mixed Ligands	Ho3+	Oblate	Non-Kramers	100	7	4	Oxygen+Nitrogen	No Freq-dependent X''	NA	NA	NA	NA	NA	NA	NA	NA	NA	NA	NA	NA	Not Measured	NA	http://www.crystallography.net/cod/7033032.cif	COD7033032	7033032.cif	Proper	Capped trigonal prism	0.832	-1.0999999999999999	1.0275605	7	B	Unassigned	C	Unassigned	2015	2015	10.1039/c4dt02889a	Lin, S.-Y., Wang, C., Zhao, L., Wu, J. & Tang, J. 2015 Chiral mononuclear lanthanide complexes and the field-induced single-ion magnet behaviour of a Dy analogue. Dalton Transactions 44, 223–229. (doi:10.1039/c4dt02889a)
469	2015_13	[ErH4LRRRRRR(SCN)2](SCN)2·xCH3OH·yH2O	Mixed Ligands	Er3+	Prolate	Kramers	100	7	4	Oxygen+Nitrogen	No Freq-dependent X''	NA	NA	NA	NA	NA	NA	NA	NA	NA	NA	NA	NA	Not Measured	NA	http://www.crystallography.net/cod/7033034.cif	COD7033034	7033034.cif	Proper	Capped trigonal prism	0.885	-1.4000000000000001	1.035098	7	C	Unassigned	D	Unassigned	2015	2015	10.1039/c4dt02889a	Lin, S.-Y., Wang, C., Zhao, L., Wu, J. & Tang, J. 2015 Chiral mononuclear lanthanide complexes and the field-induced single-ion magnet behaviour of a Dy analogue. Dalton Transactions 44, 223–229. (doi:10.1039/c4dt02889a)
470	2015_14	[TbIII(L)(NO3)(DMF)2]∞	Mixed Ligands	Tb3+	Oblate	Non-Kramers	100	8	5	Oxygen+Nitrogen	No Freq-dependent X''	NA	NA	NA	Argand	6.15	NA	NA	9.75e-6	NA	NA	NA	NA	Not Measured	NA	http://www.crystallography.net/cod/7033539.cif	COD7033539	7033539.cif	Proper	Others	2.15	NA	NA	8	B	II	E	III	2015	2015	10.1039/c4dt03458a	Feng, H.-K., Huang, P.-J. & Tsai, H.-L. 2015 One-dimensional lanthanide coordination polymers: synthesis, structures, and single-ion magnetic behaviour. Dalton Transactions 44, 3764–3772. (doi:10.1039/c4dt03458a)
471	2015_14	[DyIII(L)(NO3)(DMF)2]∞	Mixed Ligands	Dy3+	Oblate	Kramers	100	8	5	Oxygen+Nitrogen	Freq-dependent X''	NA	NA	NA	Argand	44.02	NA	NA	1.01e-6	NA	NA	NA	NA	Not Measured	NA	http://www.crystallography.net/cod/7033536.cif	COD7033536	7033536.cif	Proper	Others	2.068	NA	NA	8	B	II	B	III	2015	2015	10.1039/c4dt03458a	Feng, H.-K., Huang, P.-J. & Tsai, H.-L. 2015 One-dimensional lanthanide coordination polymers: synthesis, structures, and single-ion magnetic behaviour. Dalton Transactions 44, 3764–3772. (doi:10.1039/c4dt03458a)
472	2015_14	[HoIII(L)(NO3)(DMF)2]∞	Mixed Ligands	Ho3+	Oblate	Non-Kramers	100	8	5	Oxygen+Nitrogen	No Freq-dependent X''	NA	NA	NA	NA	NA	NA	NA	NA	NA	NA	NA	NA	Not Measured	NA	http://www.crystallography.net/cod/7033538.cif	COD7033538	7033538.cif	Proper	Others	2.069	NA	NA	8	B	Unassigned	E	Unassigned	2015	2015	10.1039/c4dt03458a	Feng, H.-K., Huang, P.-J. & Tsai, H.-L. 2015 One-dimensional lanthanide coordination polymers: synthesis, structures, and single-ion magnetic behaviour. Dalton Transactions 44, 3764–3772. (doi:10.1039/c4dt03458a)
473	2015_14	[ErIII(L)(NO3)(DMF)2]∞	Mixed Ligands	Er3+	Prolate	Kramers	100	8	5	Oxygen+Nitrogen	No Freq-dependent X''	NA	NA	NA	Argand	28.14	NA	NA	3.27e-11	NA	NA	NA	NA	Not Measured	NA	http://www.crystallography.net/cod/7033537.cif	COD7033537	7033537.cif	Proper	Others	2.058	NA	NA	8	C	II	D	III	2015	2015	10.1039/c4dt03458a	Feng, H.-K., Huang, P.-J. & Tsai, H.-L. 2015 One-dimensional lanthanide coordination polymers: synthesis, structures, and single-ion magnetic behaviour. Dalton Transactions 44, 3764–3772. (doi:10.1039/c4dt03458a)
474	2015_15	[Dy(H2L)(NO3)3]2·CH2Cl2·CH3OH·H2O	Mixed Ligands	Dy3+	Oblate	Kramers	100	NA	5	Oxygen	Freq-dependent X''	NA	2.8	2000	X''(T)	18	NA	NA	4.8e-6	NA	NA	NA	NA	Not Measured	NA	http://www.crystallography.net/cod/7223143.cif	COD7223143	7223143.cif	Proper	Others	3.199	NA	NA	10	B	II	C	III	2015	2015	10.1039/c5ra18244a	Zou, X., Yan, P., Dong, Y., Luan, F. & Li, G. 2015 Magnetic dynamics of two salen type Dy2 complexes modulated by coordination geometry. RSC Advances 5, 96573–96579. (doi:10.1039/c5ra18244a)
475	2015_15	[Dy(H2L1)2(NO3)3]2·2CH2Cl2·2CH3OH	Mixed Ligands	Dy3+	Oblate	Kramers	100	9	6	Oxygen	Freq-dependent X''	NA	4.8	2000	X''(T)	43	NA	NA	3e-6	NA	NA	NA	NA	Not Measured	NA	http://www.crystallography.net/cod/7223144.cif	COD7223144	7223144.cif	Proper	Spherical capped square antiprism	2.141	-2.5	1.0628125	9	B	II	C	III	2015	2015	10.1039/c5ra18244a	Zou, X., Yan, P., Dong, Y., Luan, F. & Li, G. 2015 Magnetic dynamics of two salen type Dy2 complexes modulated by coordination geometry. RSC Advances 5, 96573–96579. (doi:10.1039/c5ra18244a)
476	2015_16	[Dy(H4daps)(H2O)3(NO3)]·(NO3)2·(H2O)	Mixed Ligands	Dy3+	Oblate	Kramers	100	9	5	Oxygen+Nitrogen	Freq-dependent X''	NA	4.8	2000	X''(T)	32.7	NA	NA	1.82e-6	NA	NA	NA	NA	Not Measured	NA	http://www.crystallography.net/cod/7033876.cif	COD7033876	7033876.cif	Proper	Muffin	2.347	-1	1.02505	9	B	II	B	III	2015	2015	10.1039/c4dt03620d	Mondal, A. K., Goswami, S. & Konar, S. 2015 Influence of the coordination environment on slow magnetic relaxation and photoluminescence behavior in two mononuclear dysprosium(iii) based single molecule magnets. Dalton Transactions 44, 5086–5094. (doi:10.1039/c4dt03620d)
477	2015_16	[Dy(H4daps)(H2O)3(NO3)]·(NO3)2·(H2O)	Mixed Ligands	Dy3+	Oblate	Kramers	10	9	5	Oxygen+Nitrogen	Not Measured	NA	4.8	2000	NA	NA	NA	NA	NA	NA	NA	NA	NA	Not Measured	NA	http://www.crystallography.net/cod/7033876.cif	COD7033876	NA	Isostructural	NA	NA	NA	NA	NA	B	Unassigned	B	Unassigned	2015	2015	10.1039/c4dt03620d	Mondal, A. K., Goswami, S. & Konar, S. 2015 Influence of the coordination environment on slow magnetic relaxation and photoluminescence behavior in two mononuclear dysprosium(iii) based single molecule magnets. Dalton Transactions 44, 5086–5094. (doi:10.1039/c4dt03620d)
478	2015_16	[Dy(H3daps)(H2O)2(NO3)]·(NO3)·(MeOH)	Mixed Ligands	Dy3+	Oblate	Kramers	100	9	4	Oxygen+Nitrogen	Freq-dependent X''	NA	7.8	2000	X''(T)	23.8	NA	NA	9.14e-5	NA	NA	NA	NA	Not Measured	NA	http://www.crystallography.net/cod/7033875.cif	COD7033875	7033875.cif	Proper	Muffin	2.315	-2.5	1.0628125	9	B	II	B	III	2015	2015	10.1039/c4dt03620d	Mondal, A. K., Goswami, S. & Konar, S. 2015 Influence of the coordination environment on slow magnetic relaxation and photoluminescence behavior in two mononuclear dysprosium(iii) based single molecule magnets. Dalton Transactions 44, 5086–5094. (doi:10.1039/c4dt03620d)
479	2015_17	[Gd(hfac)3(NITPhCOOMe)2]	Radical	Gd3+	Isotropic	Kramers	100	8	5	Oxygen	No Freq-dependent X''	NA	NA	NA	NA	NA	NA	NA	NA	NA	NA	NA	NA	Not Measured	NA	http://www.crystallography.net/cod/7034056.cif	COD7034056	NA	Proper	NA	NA	NA	NA	NA	A	Unassigned	A	Unassigned	2015	2015	10.1039/c4dt03941f	Li, L.-L., Liu, S., Zhang, Y., Shi, W. & Cheng, P. 2015 Three new mononuclear tri-spin lanthanide-nitronyl nitroxide radical compounds: syntheses, structures and magnetic properties. Dalton Transactions 44, 6118–6125. (doi:10.1039/c4dt03941f)
480	2015_17	[Tb(hfac)3(NITPhCOOMe)2]	Radical	Tb3+	Oblate	Non-Kramers	100	8	5	Oxygen	Freq-dependent X''	NA	2.2	1500	Argand	20	NA	NA	1.94e-8	NA	NA	NA	NA	Not Measured	NA	http://www.crystallography.net/cod/7034057.cif	COD7034057	7034057.cif	Proper	Triangular dodecahedron	0.296	-0.4	1.010008	8	B	II	E	VII	2015	2015	10.1039/c4dt03941f	Li, L.-L., Liu, S., Zhang, Y., Shi, W. & Cheng, P. 2015 Three new mononuclear tri-spin lanthanide-nitronyl nitroxide radical compounds: syntheses, structures and magnetic properties. Dalton Transactions 44, 6118–6125. (doi:10.1039/c4dt03941f)
481	2015_17	[Dy(hfac)3(NITPhCOOMe)2]	Radical	Dy3+	Oblate	Kramers	100	8	5	Oxygen	No Freq-dependent X''	NA	NA	NA	NA	NA	NA	NA	NA	NA	NA	NA	NA	Not Measured	NA	http://www.crystallography.net/cod/7034058.cif	COD7034058	7034058.cif	Proper	Triangular dodecahedron	0.073	0.8999999999999999	0.9775405	8	B	Unassigned	B	Unassigned	2015	2015	10.1039/c4dt03941f	Li, L.-L., Liu, S., Zhang, Y., Shi, W. & Cheng, P. 2015 Three new mononuclear tri-spin lanthanide-nitronyl nitroxide radical compounds: syntheses, structures and magnetic properties. Dalton Transactions 44, 6118–6125. (doi:10.1039/c4dt03941f)
482	2015_19	[TbCd2(PIDC)(HPIDC)(H2O)5Cl2]·3H2O	TM near Ln	Tb3+	Oblate	Non-Kramers	100	8	6	Oxygen	No Freq-dependent X''	NA	NA	NA	NA	NA	NA	NA	NA	NA	NA	NA	NA	Not Measured	NA	http://www.crystallography.net/cod/7034493.cif	COD7034493	7034493.cif	Proper	Square antiprism	0.544	-2.8000000000000003	1.070392	8	B	Unassigned	E	Unassigned	2015	2015	10.1039/c5dt00721f	Zhang, X.-J., Liu, K., Bing, Y., Xu, N., Shi, W. & Cheng, P. 2015 An unusual three-dimensional Dy–Cd2 framework exhibiting single-ion magnet behavior. Dalton Transactions 44, 7757–7760. (doi:10.1039/c5dt00721f)
483	2015_19	[DyCd2(PIDC)(HPIDC)(H2O)5Cl2]·3H2O	TM near Ln	Dy3+	Oblate	Kramers	100	8	6	Oxygen	Freq-dependent X''	NA	5.5	1400	Argand	NA	NA	53	NA	1.86e-8	0.126	5	23.6	Not Measured	NA	http://www.crystallography.net/cod/7034492.cif	COD7034492	7034492.cif	Proper	Square antiprism	0.535	-2.9000000000000004	1.0729205	8	B	Unassigned	C	Unassigned	2015	2015	10.1039/c5dt00721f	Zhang, X.-J., Liu, K., Bing, Y., Xu, N., Shi, W. & Cheng, P. 2015 An unusual three-dimensional Dy–Cd2 framework exhibiting single-ion magnet behavior. Dalton Transactions 44, 7757–7760. (doi:10.1039/c5dt00721f)
484	2015_19	[DyCd2(PIDC)(HPIDC)(H2O)5Cl2]·3H2O	TM near Ln	Dy3+	Oblate	Kramers	3.57	8	6	Oxygen	T_B3 > 2K	5.7	NA	NA	Argand	NA	NA	27	NA	2.75e-6	NA	NA	2717.6	Not Measured	NA	http://www.crystallography.net/cod/7034492.cif	COD7034492	NA	Isostructural	NA	NA	NA	NA	NA	B	Unassigned	C	Unassigned	2015	2015	10.1039/c5dt00721f	Zhang, X.-J., Liu, K., Bing, Y., Xu, N., Shi, W. & Cheng, P. 2015 An unusual three-dimensional Dy–Cd2 framework exhibiting single-ion magnet behavior. Dalton Transactions 44, 7757–7760. (doi:10.1039/c5dt00721f)
485	2015_20	{[Dy0.05Y0.95(L)3(H2O)]·5H2O}n	Mixed Ligands	Dy3+	Oblate	Kramers	5	8	4	Oxygen	No Freq-dependent X''	NA	NA	NA	NA	NA	NA	NA	NA	NA	NA	NA	NA	Not Measured	NA	http://www.crystallography.net/cod/7035741.cif	COD7035741	7035741.cif	Proper	Triangular dodecahedron	0.942	3.6999999999999997	0.9081845	8	B	Unassigned	B	Unassigned	2015	2015	10.1039/c4dt03980g	Han, T., Leng, J.-D., Ding, Y.-S., Wang, Y., Zheng, Z. & Zheng, Y.-Z. 2015 Field and dilution effects on the magnetic relaxation behaviours of a 1D dysprosium(iii)-carboxylate chain built from chiral ligands. Dalton Transactions 44, 13480–13484. (doi:10.1039/c4dt03980g)
486	2015_21	[Gd(hfac)3(NIT2-PyOCH3)]	Radical	Gd3+	Isotropic	Kramers	100	9	4	Oxygen+Nitrogen	No Freq-dependent X''	NA	NA	NA	NA	NA	NA	NA	NA	NA	NA	NA	NA	Not Measured	NA	http://www.crystallography.net/cod/7035532.cif	COD7035532	NA	Proper	NA	NA	NA	NA	NA	A	Unassigned	A	Unassigned	2015	2015	10.1039/c5dt01487e	Wang, X., Zhu, M., Wang, J. & Li, L. 2015 Unusual Gd–nitronyl nitroxide antiferromagnetic coupling and slow magnetic relaxation in the corresponding Tb analogue. Dalton Transactions 44, 13890–13896. (doi:10.1039/c5dt01487e)
487	2015_21	[Tb(hfac)3(NIT2-PyOCH3)]	Radical	Tb3+	Oblate	Non-Kramers	100	9	4	Oxygen+Nitrogen	Freq-dependent X''	NA	NA	NA	NA	7.75	NA	NA	3.79e-7	NA	NA	NA	NA	Not Measured	NA	http://www.crystallography.net/cod/7035530.cif	COD7035530	7035530.cif	Proper	Muffin	1.612	0.3	0.9925045	9	B	II	E	VII	2015	2015	10.1039/c5dt01487e	Wang, X., Zhu, M., Wang, J. & Li, L. 2015 Unusual Gd–nitronyl nitroxide antiferromagnetic coupling and slow magnetic relaxation in the corresponding Tb analogue. Dalton Transactions 44, 13890–13896. (doi:10.1039/c5dt01487e)
488	2015_21	[Er(hfac)3(NIT2-PyOCH3)]	Radical	Er3+	Prolate	Kramers	100	9	4	Oxygen+Nitrogen	No Freq-dependent X''	NA	NA	NA	NA	NA	NA	NA	NA	NA	NA	NA	NA	Not Measured	NA	http://www.crystallography.net/cod/7035531.cif	COD7035531	7035531.cif	Proper	Spherical capped square antiprism	1.041	-2.4	1.060288	9	C	Unassigned	D	Unassigned	2015	2015	10.1039/c5dt01487e	Wang, X., Zhu, M., Wang, J. & Li, L. 2015 Unusual Gd–nitronyl nitroxide antiferromagnetic coupling and slow magnetic relaxation in the corresponding Tb analogue. Dalton Transactions 44, 13890–13896. (doi:10.1039/c5dt01487e)
489	2015_22	[Pr(NO3){Zn(L)(SCN)}2]	TM near Ln	Pr3+	Oblate	Non-Kramers	100	NA	3	Oxygen	No Freq-dependent X''	NA	NA	NA	NA	NA	NA	NA	NA	NA	NA	NA	NA	Not Measured	NA	http://www.crystallography.net/cod/7036629.cif	COD7036629	7036629.cif	Proper	Others	4.207	NA	NA	10	B	Unassigned	E	Unassigned	2015	2015	10.1039/c5dt03148f	Takehara, C., Then, P. L., Kataoka, Y., Nakano, M., Yamamura, T. & Kajiwara, T. 2015 Slow magnetic relaxation of light lanthanide-based linear LnZn2 trinuclear complexes. Dalton Transactions 44, 18276–18283. (doi:10.1039/c5dt03148f)
490	2015_22	[Nd(NO3){Zn(L)(SCN)}2]	TM near Ln	Nd3+	Oblate	Kramers	100	NA	3	Oxygen	No Freq-dependent X''	NA	5.5	1000	Argand	38.5	NA	NA	2.07e-7	NA	NA	NA	NA	Not Measured	NA	http://www.crystallography.net/cod/7036630.cif	COD7036630	7036630.cif	Proper	Others	4.07	NA	NA	10	B	II	C	VI	2015	2015	10.1039/c5dt03148f	Takehara, C., Then, P. L., Kataoka, Y., Nakano, M., Yamamura, T. & Kajiwara, T. 2015 Slow magnetic relaxation of light lanthanide-based linear LnZn2 trinuclear complexes. Dalton Transactions 44, 18276–18283. (doi:10.1039/c5dt03148f)
491	2015_22	[Sm(NO3){Zn(L)(SCN)}2]	TM near Ln	Sm3+	Prolate	Kramers	100	NA	3	Oxygen	No Freq-dependent X''	NA	NA	NA	NA	NA	NA	NA	NA	NA	NA	NA	NA	Not Measured	NA	http://www.crystallography.net/cod/7036631.cif	COD7036631	7036631.cif	Proper	Others	3.981	NA	NA	10	C	Unassigned	D	Unassigned	2015	2015	10.1039/c5dt03148f	Takehara, C., Then, P. L., Kataoka, Y., Nakano, M., Yamamura, T. & Kajiwara, T. 2015 Slow magnetic relaxation of light lanthanide-based linear LnZn2 trinuclear complexes. Dalton Transactions 44, 18276–18283. (doi:10.1039/c5dt03148f)
492	2015_23	[ZnDy(NO3)2(mpko)3(mpkoH)]	TM near Ln	Dy3+	Oblate	Kramers	100	9	6	Oxygen+Nitrogen	No Freq-dependent X''	NA	33.3	1000	NA	NA	NA	NA	2e-7	NA	NA	NA	NA	Not Measured	NA	http://www.crystallography.net/cod/1540025.cif	COD1540025	1540025.cif	Proper	Spherical capped square antiprism	2.349	-0.7000000000000001	1.0175245	9	B	Unassigned	C	Unassigned	2015	2015	10.1039/c5dt03663a	Anastasiadis, N. C., Polyzou, C. D., Kostakis, G. E., Bekiari, V., Lan, Y., Perlepes, S. P., Konidaris, K. F. & Powell, A. K. 2015 Dinuclear lanthanide(iii)/zinc(ii) complexes with methyl 2-pyridyl ketone oxime. Dalton Transactions 44, 19791–19795. (doi:10.1039/c5dt03663a)
493	2015_24	{[Dy2(H2L)4Cl4(CH3OH)2]Cl2·CH3OH}n	Mixed Ligands	Dy3+	Oblate	Kramers	100	7	7	Others	Freq-dependent X''	NA	5.7	2000	X''(T)	30.4	NA	NA	1.12e-6	NA	NA	NA	NA	Not Measured	NA	https://www.ccdc.cam.ac.uk/structures/Search?Ccdcid=1025560	CCDC1025560	1025560.cif	Proper	Capped trigonal prism	1.949	2.8000000000000003	0.930392	7	B	II	B	IV	2015	2015	10.1016/j.inoche.2014.11.007	Yue, Y., Sun, J., Yan, P. & Li, G. 2015 Single molecule magnet of flexible Salen-type dysprosium coordination polymer with 1D ionic chain structure. Inorganic Chemistry Communications 51, 42–45. (doi:10.1016/j.inoche.2014.11.007)
494	2015_26	(Bu4N)5[Dy{Os(NO)(μ-ox)Cl3}4(H2O)]	Mixed Ligands	Dy3+	Oblate	Kramers	100	8	2	Oxygen	No Freq-dependent X''	NA	2	2500	NA	NA	NA	NA	NA	NA	NA	NA	NA	Not Measured	NA	https://www.ccdc.cam.ac.uk/structures/Search?Ccdcid=1031242	CCDC1031242	1031242.cif	Proper	Biaugmented trigonal prism	1.211	1.9	0.9526805	8	B	Unassigned	C	Unassigned	2015	2015	10.1002/ejic.201500023	Gavriluta, A., Claiser, N., Kuhn, P.-S., Novitchi, G., Tommasino, J. B., Iasco, O., Druta, V., Arion, V. B. & Luneau, D. 2015 Osmium-Nitrosyl Oxalato-Bridged Lanthanide-Centered Pentanuclear Complexes - Synthesis, Crystal Structures and Magnetic Properties. European Journal of Inorganic Chemistry 2015, 1616–1624. (doi:10.1002/ejic.201500023)
495	2015_26	(Bu4N)5[Tb{Os(NO)(μ-ox)Cl3}4(H2O)]	Mixed Ligands	Tb3+	Oblate	Non-Kramers	100	8	2	Oxygen	No Freq-dependent X''	NA	3	3000	NA	NA	NA	NA	NA	NA	NA	NA	NA	Not Measured	NA	https://www.ccdc.cam.ac.uk/structures/Search?Ccdcid=1031248	CCDC1031248	1031248.cif	Proper	Others	11.359	NA	NA	8	B	Unassigned	E	Unassigned	2015	2015	10.1002/ejic.201500023	Gavriluta, A., Claiser, N., Kuhn, P.-S., Novitchi, G., Tommasino, J. B., Iasco, O., Druta, V., Arion, V. B. & Luneau, D. 2015 Osmium-Nitrosyl Oxalato-Bridged Lanthanide-Centered Pentanuclear Complexes - Synthesis, Crystal Structures and Magnetic Properties. European Journal of Inorganic Chemistry 2015, 1616–1624. (doi:10.1002/ejic.201500023)
496	2015_26	(Bu4N)5[Gd{Os(NO)(μ-ox)Cl3}4(H2O)]	Mixed Ligands	Gd3+	Isotropic	Kramers	100	9	5	Oxygen	No Freq-dependent X''	NA	NA	NA	NA	NA	NA	NA	NA	NA	NA	NA	NA	Not Measured	NA	https://www.ccdc.cam.ac.uk/structures/Search?Ccdcid=1031254	CCDC1031254	NA	Proper	NA	NA	NA	NA	NA	A	Unassigned	A	Unassigned	2015	2015	10.1002/ejic.201500023	Gavriluta, A., Claiser, N., Kuhn, P.-S., Novitchi, G., Tommasino, J. B., Iasco, O., Druta, V., Arion, V. B. & Luneau, D. 2015 Osmium-Nitrosyl Oxalato-Bridged Lanthanide-Centered Pentanuclear Complexes - Synthesis, Crystal Structures and Magnetic Properties. European Journal of Inorganic Chemistry 2015, 1616–1624. (doi:10.1002/ejic.201500023)
497	2015_27	[Dy2(hfac)6(L)]·(CH2Cl2)2·C6H14	Mixed Ligands	Dy3+	Oblate	Kramers	100	NA	4	Others	Freq-dependent X''	NA	NA	NA	NA	18	5	NA	2.15e-6	NA	NA	NA	NA	Not Measured	NA	http://www.crystallography.net/cod/4346089.cif	COD4346089	4346089.cif	Proper	Square antiprism	0.435	-2.1999999999999997	1.055242	8	B	II	B	IV	2015	2015	10.1021/acs.inorgchem.5b00272	Feng, M., Pointillart, F., Lefeuvre, B., Dorcet, V., Golhen, S., Cador, O. & Ouahab, L. 2015 Multiple Single-Molecule Magnet Behaviors in Dysprosium Dinuclear Complexes Involving a Multiple Functionalized Tetrathiafulvalene-Based Ligand. Inorganic Chemistry 54, 4021–4028. (doi:10.1021/acs.inorgchem.5b00272)
498	2015_27	[Dy2(hfac)3(tta)3(L)]	Mixed Ligands	Dy3+	Oblate	Kramers	100	NA	4	Others	Freq-dependent X''	NA	NA	NA	NA	43	22	NA	2.5e-5	NA	NA	NA	NA	Not Measured	NA	http://www.crystallography.net/cod/4346088.cif	COD4346088	4346088.cif	Proper	Square antiprism	0.974	-3.4000000000000004	1.085578	8	B	II	B	IV	2015	2015	10.1021/acs.inorgchem.5b00272	Feng, M., Pointillart, F., Lefeuvre, B., Dorcet, V., Golhen, S., Cador, O. & Ouahab, L. 2015 Multiple Single-Molecule Magnet Behaviors in Dysprosium Dinuclear Complexes Involving a Multiple Functionalized Tetrathiafulvalene-Based Ligand. Inorganic Chemistry 54, 4021–4028. (doi:10.1021/acs.inorgchem.5b00272)
499	2015_28	[DyCoIII(CN)6(hep)2(H2O)4]	TM near Ln	Dy3+	Oblate	Kramers	100	7	7	Oxygen+Nitrogen	No Freq-dependent X''	NA	4.8	2000	Argand	63	NA	NA	7.1e-11	NA	NA	NA	NA	Not Measured	NA	http://www.crystallography.net/cod/4346609.cif	COD4346609	4346609.cif	Proper	Pentagonal bipyramid	0.252	0.8	0.980032	7	B	II	C	III	2015	2015	10.1021/acs.inorgchem.5b01763	Zhang, Y. et al. 2015 Tuning the Origin of Magnetic Relaxation by Substituting the 3d or Rare-Earth Ions into Three Isostructural Cyano-Bridged 3d–4f Heterodinuclear Compounds. Inorganic Chemistry 54, 10316–10322. (doi:10.1021/acs.inorgchem.5b01763)
500	2015_29	[Dy(hfac)3(L)]·C6H14	Mixed Ligands	Dy3+	Oblate	Kramers	100	8	4	Oxygen+Nitrogen	Freq-dependent X''	NA	5	1000	Argand	39	NA	NA	4.14e-6	NA	NA	NA	NA	Not Measured	NA	http://www.crystallography.net/cod/4342866.cif	COD4342866	4342866.cif	Proper	Square antiprism	0.728	-4.1000000000000005	1.1033405	8	B	II	B	III	2015	2015	10.1021/acs.inorgchem.5b00441	Pointillart, F. et al. 2015 Luminescence and Single-Molecule Magnet Behavior in Lanthanide Complexes Involving a Tetrathiafulvalene-Fused Dipyridophenazine Ligand. Inorganic Chemistry 54, 5384–5397. (doi:10.1021/acs.inorgchem.5b00441)
501	2015_29	[Yb(hfac)3(L)]·C6H15	Mixed Ligands	Yb3+	Prolate	Kramers	100	8	4	Oxygen+Nitrogen	No Freq-dependent X''	NA	NA	NA	NA	NA	NA	NA	NA	NA	NA	NA	NA	Not Measured	NA	http://www.crystallography.net/cod/4342866.cif	COD4342866	NA	Isostructural	NA	NA	NA	NA	NA	C	Unassigned	D	Unassigned	2015	2015	10.1021/acs.inorgchem.5b00441	Pointillart, F. et al. 2015 Luminescence and Single-Molecule Magnet Behavior in Lanthanide Complexes Involving a Tetrathiafulvalene-Fused Dipyridophenazine Ligand. Inorganic Chemistry 54, 5384–5397. (doi:10.1021/acs.inorgchem.5b00441)
502	2015_29	[Dy(tta)3(L)]·C6H14	Mixed Ligands	Dy3+	Oblate	Kramers	100	8	4	Oxygen+Nitrogen	Freq-dependent X''	NA	11	1000	Argand	63.7	NA	NA	1.32e-6	NA	NA	NA	NA	Not Measured	NA	http://www.crystallography.net/cod/4342867.cif	COD4342867	4342867.cif	Proper	Square antiprism	0.507	-3.9	1.0982605	8	B	II	B	III	2015	2015	10.1021/acs.inorgchem.5b00441	Pointillart, F. et al. 2015 Luminescence and Single-Molecule Magnet Behavior in Lanthanide Complexes Involving a Tetrathiafulvalene-Fused Dipyridophenazine Ligand. Inorganic Chemistry 54, 5384–5397. (doi:10.1021/acs.inorgchem.5b00441)
503	2015_29	[Yb(tta)3(L)]·C6H15	Mixed Ligands	Yb3+	Prolate	Kramers	100	8	4	Oxygen+Nitrogen	No Freq-dependent X''	NA	NA	NA	NA	NA	NA	NA	NA	NA	NA	NA	NA	Not Measured	NA	http://www.crystallography.net/cod/4342867.cif	COD4342867	NA	Isostructural	NA	NA	NA	NA	NA	C	Unassigned	D	Unassigned	2015	2015	10.1021/acs.inorgchem.5b00441	Pointillart, F. et al. 2015 Luminescence and Single-Molecule Magnet Behavior in Lanthanide Complexes Involving a Tetrathiafulvalene-Fused Dipyridophenazine Ligand. Inorganic Chemistry 54, 5384–5397. (doi:10.1021/acs.inorgchem.5b00441)
504	2015_30	Dy(tBu-acac)3bpy	Mixed Ligands	Dy3+	Oblate	Kramers	100	8	4	Oxygen+Nitrogen	T_B3 > 2K	14	NA	NA	X''(T)	181.4	NA	NA	8.8e-10	NA	NA	NA	NA	Pinched Hysteresis	2	http://www.crystallography.net/cod/1519645.cif	COD1519645	1519645.cif	Proper	Square antiprism	0.642	-3.4000000000000004	1.085578	8	B	II	B	III	2015	2015	10.1039/c5sc01245g	Qian, K., Baldoví, J. J., Jiang, S.-D., Gaita-Ariño, A., Zhang, Y.-Q., Overgaard, J., Wang, B.-W., Coronado, E. & Gao, S. 2015 Does the thermal evolution of molecular structures critically affect the magnetic anisotropy? Chemical Science 6, 4587–4593. (doi:10.1039/c5sc01245g)
505	2015_30	Dy(tBu-acac)3bpy	Mixed Ligands	Dy3+	Oblate	Kramers	5	8	4	Oxygen+Nitrogen	T_B3 > 2K	15	NA	NA	X''(T)	189.5	NA	NA	5.7e-10	NA	NA	NA	NA	Pinched Hysteresis	2	http://www.crystallography.net/cod/1519645.cif	COD1519645	NA	Isostructural	NA	NA	NA	NA	NA	B	II	B	III	2015	2015	10.1039/c5sc01245g	Qian, K., Baldoví, J. J., Jiang, S.-D., Gaita-Ariño, A., Zhang, Y.-Q., Overgaard, J., Wang, B.-W., Coronado, E. & Gao, S. 2015 Does the thermal evolution of molecular structures critically affect the magnetic anisotropy? Chemical Science 6, 4587–4593. (doi:10.1039/c5sc01245g)
506	2015_31	[Gd2Zn2L2(BA)6]	TM near Ln	Gd3+	Isotropic	Kramers	100	9	3	Oxygen	Not Measured	NA	NA	NA	NA	NA	NA	NA	NA	NA	NA	NA	NA	Not Measured	NA	http://www.crystallography.net/cod/1520130.cif	COD1520130	NA	Proper	NA	NA	NA	NA	NA	A	Unassigned	A	Unassigned	2015	2015	10.1039/c5dt01382h	Wu, J., Zhao, L., Zhang, P., Zhang, L., Guo, M. & Tang, J. 2015 Linear 3d–4f compounds: synthesis, structure, and determination of the d–f magnetic interaction. Dalton Transactions 44, 11935–11942. (doi:10.1039/c5dt01382h)
507	2015_31	[Tb2Zn2L2(BA)6]	TM near Ln	Tb3+	Oblate	Non-Kramers	100	9	3	Oxygen	No Freq-dependent X''	NA	NA	NA	NA	NA	NA	NA	NA	NA	NA	NA	NA	Not Measured	NA	http://www.crystallography.net/cod/1520133.cif	COD1520133	1520133.cif	Proper	Spherical tricapped trigonal prism	2.895	4.9	0.8787005	9	B	Unassigned	E	Unassigned	2015	2015	10.1039/c5dt01382h	Wu, J., Zhao, L., Zhang, P., Zhang, L., Guo, M. & Tang, J. 2015 Linear 3d–4f compounds: synthesis, structure, and determination of the d–f magnetic interaction. Dalton Transactions 44, 11935–11942. (doi:10.1039/c5dt01382h)
508	2015_31	[Dy2Zn2L2(BA)6]	TM near Ln	Dy3+	Oblate	Kramers	100	9	3	Oxygen	Freq-dependent X''	NA	2.9	600	Argand	14.69	NA	NA	3.15e-5	NA	NA	NA	NA	Not Measured	NA	http://www.crystallography.net/cod/1520126.cif	COD1520126	1520126.cif	Proper	Spherical tricapped trigonal prism	2.64	4.7	0.8836045	9	B	II	C	V	2015	2015	10.1039/c5dt01382h	Wu, J., Zhao, L., Zhang, P., Zhang, L., Guo, M. & Tang, J. 2015 Linear 3d–4f compounds: synthesis, structure, and determination of the d–f magnetic interaction. Dalton Transactions 44, 11935–11942. (doi:10.1039/c5dt01382h)
509	2015_32	[CoDy(HL)(AcO)3(H2O)3]·(AcO)(H2O)3	TM near Ln	Dy3+	Oblate	Kramers	100	9	5	Oxygen	Not Measured	NA	NA	NA	Argand	113	NA	NA	7e-9	NA	NA	NA	NA	Not Measured	NA	http://www.crystallography.net/cod/7035353.cif	COD7035353	7035353.cif	Proper	Muffin	0.853	1.0999999999999999	0.9725605	9	B	II	C	V	2015	2015	10.1039/c5dt00960j	Dolai, M., Ali, M., Titiš, J. & Boča, R. 2015 Cu(ii)–Dy(iii) and Co(iii)–Dy(iii) based single molecule magnets with multiple slow magnetic relaxation processes in the Cu(ii)–Dy(iii) complex. Dalton Transactions 44, 13242–13249. (doi:10.1039/c5dt00960j)
510	2015_33	{[Zn(Me2valpn)]2Dy(H2O)Co(CN)6}2·15H2O·2DMF·5CH3CN	TM near Ln	Dy3+	Oblate	Kramers	100	9	3	Oxygen	T_B3 > 2K	12	NA	NA	X''(T)	85.9	NA	NA	1.23e-7	NA	NA	NA	NA	Not Measured	NA	http://www.crystallography.net/cod/7036014.cif	COD7036014	7036014.cif	Proper	Muffin	2.258	-3.2	1.080512	9	B	II	C	V	2015	2015	10.1039/c5dt02175h	Hu, K.-Q., Jiang, X., Wu, S.-Q., Liu, C.-M., Cui, A.-L. & Kou, H.-Z. 2015 A trimetallic strategy towards ZnII4DyIII2CrIII2 and ZnII4DyIII2CoIII2 single-ion magnets. Dalton Transactions 44, 15413–15416. (doi:10.1039/c5dt02175h)
511	2015_35	[(LOEt)2Dy2(L1)]	Schiff Base	Dy3+	Oblate	Kramers	100	7	2	Oxygen+Nitrogen	No Freq-dependent X''	NA	3.8	2500	X''(T)	56.53	NA	NA	7.9e-11	NA	NA	NA	NA	Not Measured	NA	http://www.crystallography.net/cod/7036943.cif	COD7036943	7036943.cif	Proper	Others	1.652	NA	NA	7	B	II	B	III	2015	2015	10.1039/c5dt03580e	Gao, F., Yang, F.-L., Zhu, G.-Z. & Zhao, Y. 2015 Syntheses, structures, and magnetic properties of homodinuclear lanthanide complexes based on dinucleating Schiff base ligands. Dalton Transactions 44, 20232–20241. (doi:10.1039/c5dt03580e)
512	2015_35	[(LOEt)2Dy2(L1)]	Schiff Base	Dy3+	Oblate	Kramers	9.09090909090909	7	2	Oxygen+Nitrogen	Freq-dependent X''	NA	3	2000	X''(T)	49.25	NA	NA	6.6e-11	NA	NA	NA	NA	Not Measured	NA	http://www.crystallography.net/cod/7036943.cif	COD7036943	NA	Isostructural	NA	NA	NA	NA	NA	B	II	B	III	2015	2015	10.1039/c5dt03580e	Gao, F., Yang, F.-L., Zhu, G.-Z. & Zhao, Y. 2015 Syntheses, structures, and magnetic properties of homodinuclear lanthanide complexes based on dinucleating Schiff base ligands. Dalton Transactions 44, 20232–20241. (doi:10.1039/c5dt03580e)
513	2015_35	[(LOEt)2Tb2(L1)]	Schiff Base	Tb3+	Oblate	Non-Kramers	100	7	2	Oxygen+Nitrogen	No Freq-dependent X''	NA	NA	NA	NA	NA	NA	NA	NA	NA	NA	NA	NA	Not Measured	NA	http://www.crystallography.net/cod/7036944.cif	COD7036944	7036944.cif	Proper	Others	1.721	NA	NA	7	B	Unassigned	E	Unassigned	2015	2015	10.1039/c5dt03580e	Gao, F., Yang, F.-L., Zhu, G.-Z. & Zhao, Y. 2015 Syntheses, structures, and magnetic properties of homodinuclear lanthanide complexes based on dinucleating Schiff base ligands. Dalton Transactions 44, 20232–20241. (doi:10.1039/c5dt03580e)
514	2015_35	[(LOEt)2Ho2(L1)]	Schiff Base	Ho3+	Oblate	Non-Kramers	100	7	2	Oxygen+Nitrogen	No Freq-dependent X''	NA	NA	NA	NA	NA	NA	NA	NA	NA	NA	NA	NA	Not Measured	NA	http://www.crystallography.net/cod/7036945.cif	COD7036945	7036945.cif	Proper	Others	1.617	NA	NA	7	B	Unassigned	E	Unassigned	2015	2015	10.1039/c5dt03580e	Gao, F., Yang, F.-L., Zhu, G.-Z. & Zhao, Y. 2015 Syntheses, structures, and magnetic properties of homodinuclear lanthanide complexes based on dinucleating Schiff base ligands. Dalton Transactions 44, 20232–20241. (doi:10.1039/c5dt03580e)
515	2015_35	[(LOEt)2Gd2(L1)]	Schiff Base	Gd3+	Isotropic	Kramers	100	7	2	Oxygen+Nitrogen	Not Measured	NA	NA	NA	NA	NA	NA	NA	NA	NA	NA	NA	NA	Not Measured	NA	http://www.crystallography.net/cod/7036949.cif	COD7036949	NA	Proper	NA	NA	NA	NA	NA	A	Unassigned	A	Unassigned	2015	2015	10.1039/c5dt03580e	Gao, F., Yang, F.-L., Zhu, G.-Z. & Zhao, Y. 2015 Syntheses, structures, and magnetic properties of homodinuclear lanthanide complexes based on dinucleating Schiff base ligands. Dalton Transactions 44, 20232–20241. (doi:10.1039/c5dt03580e)
516	2015_35	[(LOEt)2Dy2(L2)]	Schiff Base	Dy3+	Oblate	Kramers	100	7	2	Oxygen+Nitrogen	No Freq-dependent X''	NA	3.8	2500	X''(T)	45.76	NA	NA	1e-9	NA	NA	NA	NA	Not Measured	NA	http://www.crystallography.net/cod/7036946.cif	COD7036946	7036946.cif	Proper	Capped trigonal prism	0.808	-2.7	1.0678645	7	B	II	B	III	2015	2015	10.1039/c5dt03580e	Gao, F., Yang, F.-L., Zhu, G.-Z. & Zhao, Y. 2015 Syntheses, structures, and magnetic properties of homodinuclear lanthanide complexes based on dinucleating Schiff base ligands. Dalton Transactions 44, 20232–20241. (doi:10.1039/c5dt03580e)
517	2015_35	[(LOEt)2Tb2(L2)]	Schiff Base	Tb3+	Oblate	Non-Kramers	100	7	2	Oxygen+Nitrogen	No Freq-dependent X''	NA	NA	NA	NA	NA	NA	NA	NA	NA	NA	NA	NA	Not Measured	NA	http://www.crystallography.net/cod/7036947.cif	COD7036947	7036947.cif	Proper	Capped trigonal prism	0.832	-2.7	1.0678645	7	B	Unassigned	E	Unassigned	2015	2015	10.1039/c5dt03580e	Gao, F., Yang, F.-L., Zhu, G.-Z. & Zhao, Y. 2015 Syntheses, structures, and magnetic properties of homodinuclear lanthanide complexes based on dinucleating Schiff base ligands. Dalton Transactions 44, 20232–20241. (doi:10.1039/c5dt03580e)
518	2015_35	[(LOEt)2Ho2(L2)]	Schiff Base	Ho3+	Oblate	Non-Kramers	100	7	2	Oxygen+Nitrogen	No Freq-dependent X''	NA	NA	NA	NA	NA	NA	NA	NA	NA	NA	NA	NA	Not Measured	NA	http://www.crystallography.net/cod/7036948.cif	COD7036948	7036948.cif	Proper	Capped trigonal prism	0.766	-2.8000000000000003	1.070392	7	B	Unassigned	E	Unassigned	2015	2015	10.1039/c5dt03580e	Gao, F., Yang, F.-L., Zhu, G.-Z. & Zhao, Y. 2015 Syntheses, structures, and magnetic properties of homodinuclear lanthanide complexes based on dinucleating Schiff base ligands. Dalton Transactions 44, 20232–20241. (doi:10.1039/c5dt03580e)
519	2015_35	[(LOEt)2Gd2(L2)]	Schiff Base	Gd3+	Isotropic	Kramers	100	7	2	Oxygen+Nitrogen	Not Measured	NA	NA	NA	NA	NA	NA	NA	NA	NA	NA	NA	NA	Not Measured	NA	http://www.crystallography.net/cod/7036951.cif	COD7036951	NA	Proper	NA	NA	NA	NA	NA	A	Unassigned	A	Unassigned	2015	2015	10.1039/c5dt03580e	Gao, F., Yang, F.-L., Zhu, G.-Z. & Zhao, Y. 2015 Syntheses, structures, and magnetic properties of homodinuclear lanthanide complexes based on dinucleating Schiff base ligands. Dalton Transactions 44, 20232–20241. (doi:10.1039/c5dt03580e)
520	2015_36	[Cu3Dy(L)6]n	TM near Ln	Dy3+	Oblate	Kramers	100	6	4	Oxygen	No Freq-dependent X''	NA	NA	NA	NA	NA	NA	NA	NA	NA	NA	NA	NA	Not Measured	NA	https://www.ccdc.cam.ac.uk/structures/Search?Ccdcid=1402924	CCDC1402924	1402924.cif	Proper	Octahedron	0.071	-1.3	1.0325845	6	B	Unassigned	C	Unassigned	2015	2015	10.1002/ejic.201500799	Han, S.-D., Wang, Q.-L., Xu, J. & Bu, X.-H. 2015 Anion-Triggered Modulation of Structure and Magnetic Properties of Copper(I)-Dysprosium(III) Complexes Derived from 1-Hydroxybenzotriazolate. European Journal of Inorganic Chemistry 2015, 5379–5386. (doi:10.1002/ejic.201500799)
521	2015_36	[Cu5DyBr(L)7(H2O)2]n	TM near Ln	Dy3+	Oblate	Kramers	100	7	4	Oxygen	No Freq-dependent X''	NA	NA	NA	NA	NA	NA	NA	NA	NA	NA	NA	NA	Not Measured	NA	https://www.ccdc.cam.ac.uk/structures/Search?Ccdcid=1402813	CCDC1402813	1402813.cif	Proper	Capped trigonal prism	1.817	-0.2	1.005002	7	B	Unassigned	C	Unassigned	2015	2015	10.1002/ejic.201500799	Han, S.-D., Wang, Q.-L., Xu, J. & Bu, X.-H. 2015 Anion-Triggered Modulation of Structure and Magnetic Properties of Copper(I)-Dysprosium(III) Complexes Derived from 1-Hydroxybenzotriazolate. European Journal of Inorganic Chemistry 2015, 5379–5386. (doi:10.1002/ejic.201500799)
522	2015_37	TbCdCdTb(obPc)5	LnPc2	Tb3+	Oblate	Non-Kramers	100	8	2	Nitrogen	T_B3 > 2K	26	NA	NA	X''(T)	78	NA	NA	7.4e-6	NA	NA	NA	NA	Not Measured	NA	http://www.crystallography.net/cod/4342718.cif	COD4342718	4342718.cif	Proper	Others	2.602	NA	NA	8	D	III	F	VIII	2015	2015	10.1021/ic502951t	Horii, Y., Katoh, K., Yasuda, N., Breedlove, B. K. & Yamashita, M. 2015 Effects of f–f Interactions on the Single-Molecule Magnet Properties of Terbium(III)–Phthalocyaninato Quintuple-Decker Complexes. Inorganic Chemistry 54, 3297–3305. (doi:10.1021/ic502951t)
523	2015_38	[(Cp*)Dy(DBM)2(THF)]·solvent	Mixed Ligands	Dy3+	Oblate	Kramers	100	NA	4	Others	T_B3 > 2K	14.8	NA	NA	X''(T)	46	NA	46	NA	7.8e-6	NA	NA	0.00136	No Hysteresis	NA	http://www.crystallography.net/cod/4343049.cif	COD4343049	4343049.cif	Proper	NA	NA	NA	NA	14	B	Unassigned	B	Unassigned	2015	2015	10.1021/ic502734z	Liu, S.-S. et al. 2015 Half-Sandwich Complexes of DyIII: A Janus-Motif with Facile Tunability of Magnetism. Inorganic Chemistry 54, 5162–5168. (doi:10.1021/ic502734z)
524	2015_38	[(Cp4PrPh)Dy(DBM)2(THF)]·solvent	Mixed Ligands	Dy3+	Oblate	Kramers	100	NA	4	Others	T_B3 > 2K	18	NA	NA	X''(T)	76	NA	76	NA	2.6e-6	NA	NA	0.00447	Pinched Hysteresis	1.8	http://www.crystallography.net/cod/4343050.cif	COD4343050	4343050.cif	Proper	NA	NA	NA	NA	14	B	Unassigned	B	Unassigned	2015	2015	10.1021/ic502734z	Liu, S.-S. et al. 2015 Half-Sandwich Complexes of DyIII: A Janus-Motif with Facile Tunability of Magnetism. Inorganic Chemistry 54, 5162–5168. (doi:10.1021/ic502734z)
525	2015_38	[(Cp')Dy(DBM)2(THF)]·solvent	Mixed Ligands	Dy3+	Oblate	Kramers	100	NA	4	Others	T_B3 > 2K	21.5	NA	NA	X''(T)	242	NA	320	NA	2.2e-8	4.8e-6	6.2	NA	Pinched Hysteresis	4	http://www.crystallography.net/cod/4343048.cif	COD4343048	4343048.cif	Proper	NA	NA	NA	NA	14	B	Unassigned	B	Unassigned	2015	2015	10.1021/ic502734z	Liu, S.-S. et al. 2015 Half-Sandwich Complexes of DyIII: A Janus-Motif with Facile Tunability of Magnetism. Inorganic Chemistry 54, 5162–5168. (doi:10.1021/ic502734z)
526	2015_39	[Gd(Tpz)2Bpz]·0.5CH2Cl2	Other Families	Gd3+	Isotropic	Kramers	100	9	3	Others	Not Measured	NA	NA	NA	NA	NA	NA	NA	NA	NA	NA	NA	NA	Not Measured	NA	http://www.crystallography.net/cod/4343506.cif	COD4343506	NA	Proper	NA	NA	NA	NA	NA	A	Unassigned	A	Unassigned	2015	2015	10.1021/acs.inorgchem.5b00432	Lannes, A. & Luneau, D. 2015 New Family of Lanthanide-Based Complexes with Different Scorpionate-Type Ligands: A Rare Case Where Dysprosium and Ytterbium Analogues Display Single-Ion-Magnet Behavior. Inorganic Chemistry 54, 6736–6743. (doi:10.1021/acs.inorgchem.5b00432)
527	2015_39	[Tb(Tpz)2Bpz]·0.5CH2Cl3	Other Families	Tb3+	Oblate	Non-Kramers	100	9	3	Others	No Freq-dependent X''	NA	NA	NA	NA	NA	NA	NA	NA	NA	NA	NA	NA	Not Measured	NA	http://www.crystallography.net/cod/4343508.cif	COD4343508	4343508.cif	Proper	NA	NA	NA	NA	NA	B	Unassigned	E	Unassigned	2015	2015	10.1021/acs.inorgchem.5b00432	Lannes, A. & Luneau, D. 2015 New Family of Lanthanide-Based Complexes with Different Scorpionate-Type Ligands: A Rare Case Where Dysprosium and Ytterbium Analogues Display Single-Ion-Magnet Behavior. Inorganic Chemistry 54, 6736–6743. (doi:10.1021/acs.inorgchem.5b00432)
528	2015_39	[Dy(Tpz)2Bpz]·0.5CH2Cl4	Other Families	Dy3+	Oblate	Kramers	100	9	3	Others	No Freq-dependent X''	NA	4.2	1500	X''(T)	20.29	NA	NA	5e-6	NA	NA	NA	NA	Not Measured	NA	http://www.crystallography.net/cod/4343507.cif	COD4343507	4343507.cif	Proper	NA	NA	NA	NA	NA	B	II	C	IV	2015	2015	10.1021/acs.inorgchem.5b00432	Lannes, A. & Luneau, D. 2015 New Family of Lanthanide-Based Complexes with Different Scorpionate-Type Ligands: A Rare Case Where Dysprosium and Ytterbium Analogues Display Single-Ion-Magnet Behavior. Inorganic Chemistry 54, 6736–6743. (doi:10.1021/acs.inorgchem.5b00432)
529	2015_39	[Ho(Tpz)2Bpz]·0.5CH2Cl5	Other Families	Ho3+	Oblate	Non-Kramers	100	9	3	Others	No Freq-dependent X''	NA	NA	NA	NA	NA	NA	NA	NA	NA	NA	NA	NA	Not Measured	NA	http://www.crystallography.net/cod/4343504.cif	COD4343504	4343504.cif	Proper	NA	NA	NA	NA	NA	B	Unassigned	E	Unassigned	2015	2015	10.1021/acs.inorgchem.5b00432	Lannes, A. & Luneau, D. 2015 New Family of Lanthanide-Based Complexes with Different Scorpionate-Type Ligands: A Rare Case Where Dysprosium and Ytterbium Analogues Display Single-Ion-Magnet Behavior. Inorganic Chemistry 54, 6736–6743. (doi:10.1021/acs.inorgchem.5b00432)
530	2015_39	[Yb(Tpz)2Bpz]·CH2Cl2	Other Families	Yb3+	Prolate	Kramers	100	9	3	Others	No Freq-dependent X''	NA	3.5	1500	X''(T)	28.96	NA	NA	2e-8	NA	NA	NA	NA	Not Measured	NA	http://www.crystallography.net/cod/4343505.cif	COD4343505	4343505.cif	Proper	NA	NA	NA	NA	NA	C	II	D	VI	2015	2015	10.1021/acs.inorgchem.5b00432	Lannes, A. & Luneau, D. 2015 New Family of Lanthanide-Based Complexes with Different Scorpionate-Type Ligands: A Rare Case Where Dysprosium and Ytterbium Analogues Display Single-Ion-Magnet Behavior. Inorganic Chemistry 54, 6736–6743. (doi:10.1021/acs.inorgchem.5b00432)
531	2015_40	[CoIII2Dy(L)2(µ-O2CCH3)2(H2O)3]·NO3·MeOH·4H2O	TM near Ln	Dy3+	Oblate	Kramers	100	9	3	Oxygen	Freq-dependent X''	NA	8.5	1000	X''(T)	88	NA	NA	1e-8	NA	NA	NA	NA	Not Measured	NA	https://www.ccdc.cam.ac.uk/structures/Search?Ccdcid=1018883	CCDC1018883	1018883.cif	Proper	Spherical tricapped trigonal prism	1.678	3.6999999999999997	0.9081845	9	B	II	C	V	2015	2015	10.1002/chem.201406021	Goura, J., Brambleby, J., Goddard, P. & Chandrasekhar, V. 2015 A Single-Ion Magnet Based on a Heterometallic CoIII2DyIIIComplex. Chemistry - A European Journal 21, 4926–4930. (doi:10.1002/chem.201406021)
532	2015_41	DyMg2L2	TM near Ln	Dy3+	Oblate	Kramers	100	8	2	Oxygen	Freq-dependent X''	NA	9	1000	NA	68	NA	NA	7e-8	NA	NA	NA	NA	Pinched Hysteresis	2	https://www.ccdc.cam.ac.uk/structures/Search?Ccdcid=1020216	CCDC1020216	1020216.cif	Proper	Square antiprism	1.113	-2.5	1.0628125	8	B	II	C	V	2015	2015	10.1002/chem.201406666	Das, S. et al. 2015 Amending the Anisotropy Barrier and Luminescence Behavior of Heterometallic Trinuclear Linear [MIILnIIIMII] (LnIII=Gd, Tb, Dy; MII=Mg/Zn) Complexes by Change from Divalent Paramagnetic to Diamagnetic Metal Ions. Chemistry - A European Journal 21, 6449–6464. (doi:10.1002/chem.201406666)
533	2015_41	DyMg2L2	TM near Ln	Dy3+	Oblate	Kramers	10.8	8	2	Oxygen	T_B3 > 2K	6.5	NA	NA	X''(T)	56.8	NA	NA	3.4e-8	NA	NA	NA	NA	Not Measured	NA	https://www.ccdc.cam.ac.uk/structures/Search?Ccdcid=1020216	CCDC1020216	NA	Isostructural	NA	NA	NA	NA	NA	B	II	C	V	2015	2015	10.1002/chem.201406666	Das, S. et al. 2015 Amending the Anisotropy Barrier and Luminescence Behavior of Heterometallic Trinuclear Linear [MIILnIIIMII] (LnIII=Gd, Tb, Dy; MII=Mg/Zn) Complexes by Change from Divalent Paramagnetic to Diamagnetic Metal Ions. Chemistry - A European Journal 21, 6449–6464. (doi:10.1002/chem.201406666)
534	2015_41	GdMg2L2	TM near Ln	Gd3+	Isotropic	Kramers	100	8	2	Oxygen	No Freq-dependent X''	NA	NA	NA	NA	NA	NA	NA	NA	NA	NA	NA	NA	Not Measured	NA	https://www.ccdc.cam.ac.uk/structures/Search?Ccdcid=1020217	CCDC1020217	NA	Proper	NA	NA	NA	NA	NA	A	Unassigned	A	Unassigned	2015	2015	10.1002/chem.201406666	Das, S. et al. 2015 Amending the Anisotropy Barrier and Luminescence Behavior of Heterometallic Trinuclear Linear [MIILnIIIMII] (LnIII=Gd, Tb, Dy; MII=Mg/Zn) Complexes by Change from Divalent Paramagnetic to Diamagnetic Metal Ions. Chemistry - A European Journal 21, 6449–6464. (doi:10.1002/chem.201406666)
535	2015_41	TbMg2L2	TM near Ln	Tb3+	Oblate	Non-Kramers	100	8	2	Oxygen	No Freq-dependent X''	NA	NA	NA	NA	NA	NA	NA	NA	NA	NA	NA	NA	Not Measured	NA	https://www.ccdc.cam.ac.uk/structures/Search?Ccdcid=1020218	CCDC1020218	1020218.cif	Proper	Square antiprism	1.134	-2.5	1.0628125	8	B	Unassigned	E	Unassigned	2015	2015	10.1002/chem.201406666	Das, S. et al. 2015 Amending the Anisotropy Barrier and Luminescence Behavior of Heterometallic Trinuclear Linear [MIILnIIIMII] (LnIII=Gd, Tb, Dy; MII=Mg/Zn) Complexes by Change from Divalent Paramagnetic to Diamagnetic Metal Ions. Chemistry - A European Journal 21, 6449–6464. (doi:10.1002/chem.201406666)
536	2015_41	DyZn2L2	TM near Ln	Dy3+	Oblate	Kramers	100	8	2	Oxygen	Freq-dependent X''	NA	7.5	1000	X''(T)	67	NA	NA	4.5e-8	NA	NA	NA	NA	Pinched Hysteresis	2	https://www.ccdc.cam.ac.uk/structures/Search?Ccdcid=1020219	CCDC1020219	1020219.cif	Proper	Square antiprism	0.918	-2.5	1.0628125	8	B	II	C	V	2015	2015	10.1002/chem.201406666	Das, S. et al. 2015 Amending the Anisotropy Barrier and Luminescence Behavior of Heterometallic Trinuclear Linear [MIILnIIIMII] (LnIII=Gd, Tb, Dy; MII=Mg/Zn) Complexes by Change from Divalent Paramagnetic to Diamagnetic Metal Ions. Chemistry - A European Journal 21, 6449–6464. (doi:10.1002/chem.201406666)
537	2015_41	DyZn2L2	TM near Ln	Dy3+	Oblate	Kramers	10.2	8	2	Oxygen	Freq-dependent X''	NA	8.75	1000	X''(T)	54	NA	NA	1.7e-7	NA	NA	NA	NA	Not Measured	NA	https://www.ccdc.cam.ac.uk/structures/Search?Ccdcid=1020219	CCDC1020219	NA	Isostructural	NA	NA	NA	NA	NA	B	II	C	V	2015	2015	10.1002/chem.201406666	Das, S. et al. 2015 Amending the Anisotropy Barrier and Luminescence Behavior of Heterometallic Trinuclear Linear [MIILnIIIMII] (LnIII=Gd, Tb, Dy; MII=Mg/Zn) Complexes by Change from Divalent Paramagnetic to Diamagnetic Metal Ions. Chemistry - A European Journal 21, 6449–6464. (doi:10.1002/chem.201406666)
538	2015_41	GdZn2L2	TM near Ln	Gd3+	Isotropic	Kramers	100	8	2	Oxygen	No Freq-dependent X''	NA	NA	NA	NA	NA	NA	NA	NA	NA	NA	NA	NA	Not Measured	NA	https://www.ccdc.cam.ac.uk/structures/Search?Ccdcid=1020220	CCDC1020220	NA	Proper	NA	NA	NA	NA	NA	A	Unassigned	A	Unassigned	2015	2015	10.1002/chem.201406666	Das, S. et al. 2015 Amending the Anisotropy Barrier and Luminescence Behavior of Heterometallic Trinuclear Linear [MIILnIIIMII] (LnIII=Gd, Tb, Dy; MII=Mg/Zn) Complexes by Change from Divalent Paramagnetic to Diamagnetic Metal Ions. Chemistry - A European Journal 21, 6449–6464. (doi:10.1002/chem.201406666)
539	2015_41	TbZn2L2	TM near Ln	Tb3+	Oblate	Non-Kramers	100	8	2	Oxygen	No Freq-dependent X''	NA	NA	NA	NA	NA	NA	NA	NA	NA	NA	NA	NA	Not Measured	NA	https://www.ccdc.cam.ac.uk/structures/Search?Ccdcid=1020221	CCDC1020221	1020221.cif	Proper	Square antiprism	0.878	-2.3	1.0577645	8	B	Unassigned	E	Unassigned	2015	2015	10.1002/chem.201406666	Das, S. et al. 2015 Amending the Anisotropy Barrier and Luminescence Behavior of Heterometallic Trinuclear Linear [MIILnIIIMII] (LnIII=Gd, Tb, Dy; MII=Mg/Zn) Complexes by Change from Divalent Paramagnetic to Diamagnetic Metal Ions. Chemistry - A European Journal 21, 6449–6464. (doi:10.1002/chem.201406666)
540	2015_42	[Dy(notpH4)(H2O)]ClO4·3H2O	Mixed Ligands	Dy3+	Oblate	Kramers	100	7	2	Oxygen	No Freq-dependent X''	NA	3.5	1500	Argand	NA	19.4	41.4	NA	1.4e-9	0	9	NA	Not Measured	NA	http://www.crystallography.net/cod/4348425.cif	COD4348425	4348425.cif	Proper	Pentagonal bipyramid	1.686	2.8000000000000003	0.930392	7	B	Unassigned	B	Unassigned	2015	2015	10.1039/c4qi00242c	Ren, M., Bao, S.-S., Wang, B.-W., Ferreira, R. A. S., Zheng, L.-M. & Carlos, L. D. 2015 Lanthanide phosphonates with pseudo-D5h local symmetry exhibiting magnetic and luminescence bifunctional properties. Inorganic Chemistry Frontiers 2, 558–566. (doi:10.1039/c4qi00242c)
541	2015_42	[Dy(notpH4)(H2O)]ClO4·3H2O	Mixed Ligands	Dy3+	Oblate	Kramers	10	7	2	Oxygen	No Freq-dependent X''	NA	3.6	1500	Argand	38.2	NA	NA	3.1e-10	NA	NA	NA	NA	Not Measured	NA	http://www.crystallography.net/cod/4348425.cif	COD4348425	NA	Isostructural	NA	NA	NA	NA	NA	B	II	B	III	2015	2015	10.1039/c4qi00242c	Ren, M., Bao, S.-S., Wang, B.-W., Ferreira, R. A. S., Zheng, L.-M. & Carlos, L. D. 2015 Lanthanide phosphonates with pseudo-D5h local symmetry exhibiting magnetic and luminescence bifunctional properties. Inorganic Chemistry Frontiers 2, 558–566. (doi:10.1039/c4qi00242c)
542	2015_42	[Ho(notpH4)(H2O)]ClO4·3H2O	Mixed Ligands	Ho3+	Oblate	Non-Kramers	100	7	2	Oxygen	No Freq-dependent X''	NA	NA	NA	Argand	5.5	NA	NA	8.4e-7	NA	NA	NA	NA	Not Measured	NA	http://www.crystallography.net/cod/4348426.cif	COD4348426	4348426.cif	Proper	Pentagonal bipyramid	1.71	2.9000000000000004	0.9279205	7	B	I	E	I	2015	2015	10.1039/c4qi00242c	Ren, M., Bao, S.-S., Wang, B.-W., Ferreira, R. A. S., Zheng, L.-M. & Carlos, L. D. 2015 Lanthanide phosphonates with pseudo-D5h local symmetry exhibiting magnetic and luminescence bifunctional properties. Inorganic Chemistry Frontiers 2, 558–566. (doi:10.1039/c4qi00242c)
543	2015_43	Dy(DBM)3(bpy)	Mixed Ligands	Dy3+	Oblate	Kramers	100	8	4	Oxygen+Nitrogen	T_B3 > 2K	12.5	NA	NA	Argand	16.5	NA	NA	4e-5	NA	NA	NA	NA	Pinched Hysteresis	1.8	http://www.crystallography.net/cod/4348912.cif	COD4348912	4348912.cif	Proper	Square antiprism	1.299	-4.8	1.121152	8	B	II	B	III	2015	2015	10.1039/c5qi00079c	Dong, Y., Yan, P., Zou, X. & Li, G. 2015 Azacyclo-auxiliary ligand-tuned SMMs of dibenzoylmethane Dy(iii) complexes. Inorganic Chemistry Frontiers 2, 827–836. (doi:10.1039/c5qi00079c)
544	2015_43	Dy(DBM)3(phen)·Tol	Mixed Ligands	Dy3+	Oblate	Kramers	100	8	4	Oxygen+Nitrogen	T_B3 > 2K	15.5	NA	NA	Argand	32.2	NA	NA	4.5e-5	NA	NA	NA	NA	Pinched Hysteresis	5	http://www.crystallography.net/cod/4348913.cif	COD4348913	4348913.cif	Proper	Triangular dodecahedron	0.645	3.1	0.9229805	8	B	II	B	III	2015	2015	10.1039/c5qi00079c	Dong, Y., Yan, P., Zou, X. & Li, G. 2015 Azacyclo-auxiliary ligand-tuned SMMs of dibenzoylmethane Dy(iii) complexes. Inorganic Chemistry Frontiers 2, 827–836. (doi:10.1039/c5qi00079c)
545	2015_43	Dy(DBM)3(dpq)·Tol	Mixed Ligands	Dy3+	Oblate	Kramers	100	8	4	Oxygen+Nitrogen	Freq-dependent X''	NA	14	2000	Argand	50.6	32.1	NA	5.4e-6	NA	NA	NA	NA	Pinched Hysteresis	1.8	http://www.crystallography.net/cod/4348914.cif	COD4348914	4348914.cif	Proper	Square antiprism	1.132	-4.1000000000000005	1.1033405	8	B	II	B	III	2015	2015	10.1039/c5qi00079c	Dong, Y., Yan, P., Zou, X. & Li, G. 2015 Azacyclo-auxiliary ligand-tuned SMMs of dibenzoylmethane Dy(iii) complexes. Inorganic Chemistry Frontiers 2, 827–836. (doi:10.1039/c5qi00079c)
546	2015_43	Dy(DBM)3(dppz)	Mixed Ligands	Dy3+	Oblate	Kramers	100	8	4	Oxygen+Nitrogen	Freq-dependent X''	NA	18	2000	Argand	27.3	NA	NA	5.2e-5	NA	NA	NA	NA	Pinched Hysteresis	1.8	http://www.crystallography.net/cod/4348915.cif	COD4348915	4348915.cif	Proper	Triangular dodecahedron	0.849	3.2	0.920512	8	B	II	B	III	2015	2015	10.1039/c5qi00079c	Dong, Y., Yan, P., Zou, X. & Li, G. 2015 Azacyclo-auxiliary ligand-tuned SMMs of dibenzoylmethane Dy(iii) complexes. Inorganic Chemistry Frontiers 2, 827–836. (doi:10.1039/c5qi00079c)
547	2015_44	[Tb(hma)(NO3)2(CH3OH)]∙0.5C4H10	Mixed Ligands	Tb3+	Oblate	Non-Kramers	100	9	4	Oxygen+Nitrogen	Not Measured	NA	NA	NA	NA	NA	NA	NA	NA	NA	NA	NA	NA	Not Measured	NA	https://www.ccdc.cam.ac.uk/structures/Search?Ccdcid=1036512	CCDC1036512	1036512.cif	Proper	Spherical tricapped trigonal prism	2.059	7.6	0.812888	9	B	Unassigned	E	Unassigned	2015	2015	10.1016/j.inoche.2015.03.029	Duan, F., Liu, L., Qiao, C. & Yang, H. 2015 Self-assembly and magnetic behavior of 2-aldehyde-8-hydroxyquinolinate-based lanthanide complex. Inorganic Chemistry Communications 55, 120–122. (doi:10.1016/j.inoche.2015.03.029)
548	2015_44	[Dy(hma)(NO3)2(CH3OH)]∙0.5C4H11	Mixed Ligands	Dy3+	Oblate	Kramers	100	9	4	Oxygen+Nitrogen	Freq-dependent X''	NA	NA	NA	Argand	67	NA	NA	1.68e-7	NA	NA	NA	NA	Not Measured	NA	https://www.ccdc.cam.ac.uk/structures/Search?Ccdcid=1036513	CCDC1036513	1036513.cif	Proper	Spherical tricapped trigonal prism	1.989	7.3999999999999995	0.817738	9	B	II	B	III	2015	2015	10.1016/j.inoche.2015.03.029	Duan, F., Liu, L., Qiao, C. & Yang, H. 2015 Self-assembly and magnetic behavior of 2-aldehyde-8-hydroxyquinolinate-based lanthanide complex. Inorganic Chemistry Communications 55, 120–122. (doi:10.1016/j.inoche.2015.03.029)
549	2015_45	[Gd(hfac)3(NITThioPh)2]	Radical	Gd3+	Isotropic	Kramers	100	8	5	Oxygen	No Freq-dependent X''	NA	NA	NA	NA	NA	NA	NA	NA	NA	NA	NA	NA	Not Measured	NA	https://www.ccdc.cam.ac.uk/structures/Search?Ccdcid=1052709	CCDC1052709	NA	Proper	NA	NA	NA	NA	NA	A	Unassigned	A	Unassigned	2015	2015	10.1016/j.inoche.2015.05.004	Li, L., Liu, S., Zhang, Y., Xu, N. & Cheng, P. 2015 Two new mononuclear tri-spin lanthanide–nitronyl nitroxide radical complexes: Syntheses, structure and magnetic properties. Inorganic Chemistry Communications 57, 51–53. (doi:10.1016/j.inoche.2015.05.004)
550	2015_45	[Tb(hfac)3(NITThioPh)2]	Radical	Tb3+	Oblate	Non-Kramers	100	8	5	Oxygen	No Freq-dependent X''	NA	NA	NA	NA	NA	NA	NA	NA	NA	NA	NA	NA	Not Measured	NA	https://www.ccdc.cam.ac.uk/structures/Search?Ccdcid=1052710	CCDC1052710	1052710.cif	Proper	Triangular dodecahedron	0.114	0.1	0.9975005	8	B	Unassigned	E	Unassigned	2015	2015	10.1016/j.inoche.2015.05.004	Li, L., Liu, S., Zhang, Y., Xu, N. & Cheng, P. 2015 Two new mononuclear tri-spin lanthanide–nitronyl nitroxide radical complexes: Syntheses, structure and magnetic properties. Inorganic Chemistry Communications 57, 51–53. (doi:10.1016/j.inoche.2015.05.004)
551	2015_46	[Ln2(hfac)6(L)]·(CH2Cl2)·(C6H14)0.5	Mixed Ligands	Dy3+	Oblate	Kramers	100	8	5	Oxygen	No Freq-dependent X''	NA	NA	NA	NA	NA	NA	NA	NA	NA	NA	NA	NA	Not Measured	NA	NA	NA	NA	NA	NA	NA	NA	NA	NA	B	Unassigned	B	Unassigned	2015	2015	10.3390/inorganics3040554	Pointillart, F., Speed, S., Lefeuvre, B., Riobé, F., Golhen, S., Le Guennic, B., Cador, O., Maury, O. & Ouahab, L. 2015 Magnetic and Photo-Physical Properties of Lanthanide Dinuclear Complexes Involving the 4,5-Bis(2-Pyridyl-N-Oxidemethylthio)-4′,5′-Dicarboxylic Acid-Tetrathiafulvalene-, Dimethyl Ester Ligand. Inorganics 3, 554–572. (doi:10.3390/inorganics3040554)
552	2015_46	[Ln2(hfac)6(L)]·(CH2Cl2)·(C6H14)0.5	Mixed Ligands	Yb3+	Prolate	Kramers	100	8	5	Oxygen	No Freq-dependent X''	NA	NA	NA	NA	NA	NA	NA	NA	NA	NA	NA	NA	Not Measured	NA	NA	NA	NA	NA	NA	NA	NA	NA	NA	C	Unassigned	D	Unassigned	2015	2015	10.3390/inorganics3040554	Pointillart, F., Speed, S., Lefeuvre, B., Riobé, F., Golhen, S., Le Guennic, B., Cador, O., Maury, O. & Ouahab, L. 2015 Magnetic and Photo-Physical Properties of Lanthanide Dinuclear Complexes Involving the 4,5-Bis(2-Pyridyl-N-Oxidemethylthio)-4′,5′-Dicarboxylic Acid-Tetrathiafulvalene-, Dimethyl Ester Ligand. Inorganics 3, 554–572. (doi:10.3390/inorganics3040554)
553	2015_47	[Cp′3Pr]	Metallocene	Pr3+	Oblate	Non-Kramers	100	3	3	Carbon (aromatic rings)	No Freq-dependent X''	NA	NA	NA	NA	NA	NA	NA	NA	NA	NA	NA	NA	Not Measured	NA	NA	NA	NA	NA	NA	NA	NA	NA	NA	E	Unassigned	G	Unassigned	2015	2015	10.1021/jacs.5b03710	Meihaus, K. R., Fieser, M. E., Corbey, J. F., Evans, W. J. & Long, J. R. 2015 Record High Single-Ion Magnetic Moments Through 4fn5d1 Electron Configurations in the Divalent Lanthanide Complexes [(C5H4SiMe3)3Ln]−. Journal of the American Chemical Society 137, 9855–9860. (doi:10.1021/jacs.5b03710)
554	2015_47	[Cp′3Nd]	Metallocene	Nd3+	Oblate	Kramers	100	3	3	Carbon (aromatic rings)	No Freq-dependent X''	NA	NA	NA	NA	NA	NA	NA	NA	NA	NA	NA	NA	Not Measured	NA	NA	NA	NA	NA	NA	NA	NA	NA	NA	E	Unassigned	G	Unassigned	2015	2015	10.1021/jacs.5b03710	Meihaus, K. R., Fieser, M. E., Corbey, J. F., Evans, W. J. & Long, J. R. 2015 Record High Single-Ion Magnetic Moments Through 4fn5d1 Electron Configurations in the Divalent Lanthanide Complexes [(C5H4SiMe3)3Ln]−. Journal of the American Chemical Society 137, 9855–9860. (doi:10.1021/jacs.5b03710)
555	2015_47	[Cp′3Sm]	Metallocene	Sm3+	Prolate	Kramers	100	3	3	Carbon (aromatic rings)	No Freq-dependent X''	NA	NA	NA	NA	NA	NA	NA	NA	NA	NA	NA	NA	Not Measured	NA	NA	NA	NA	NA	NA	NA	NA	NA	NA	E	Unassigned	G	Unassigned	2015	2015	10.1021/jacs.5b03710	Meihaus, K. R., Fieser, M. E., Corbey, J. F., Evans, W. J. & Long, J. R. 2015 Record High Single-Ion Magnetic Moments Through 4fn5d1 Electron Configurations in the Divalent Lanthanide Complexes [(C5H4SiMe3)3Ln]−. Journal of the American Chemical Society 137, 9855–9860. (doi:10.1021/jacs.5b03710)
556	2015_47	[Cp′3Gd]	Metallocene	Gd3+	Isotropic	Kramers	100	3	3	Carbon (aromatic rings)	No Freq-dependent X''	NA	NA	NA	NA	NA	NA	NA	NA	NA	NA	NA	NA	Not Measured	NA	NA	NA	NA	NA	NA	NA	NA	NA	NA	E	Unassigned	G	Unassigned	2015	2015	10.1021/jacs.5b03710	Meihaus, K. R., Fieser, M. E., Corbey, J. F., Evans, W. J. & Long, J. R. 2015 Record High Single-Ion Magnetic Moments Through 4fn5d1 Electron Configurations in the Divalent Lanthanide Complexes [(C5H4SiMe3)3Ln]−. Journal of the American Chemical Society 137, 9855–9860. (doi:10.1021/jacs.5b03710)
557	2015_47	[Cp′3Tb]	Metallocene	Tb3+	Oblate	Non-Kramers	100	3	3	Carbon (aromatic rings)	No Freq-dependent X''	NA	NA	NA	NA	NA	NA	NA	NA	NA	NA	NA	NA	Not Measured	NA	NA	NA	NA	NA	NA	NA	NA	NA	NA	E	Unassigned	G	Unassigned	2015	2015	10.1021/jacs.5b03710	Meihaus, K. R., Fieser, M. E., Corbey, J. F., Evans, W. J. & Long, J. R. 2015 Record High Single-Ion Magnetic Moments Through 4fn5d1 Electron Configurations in the Divalent Lanthanide Complexes [(C5H4SiMe3)3Ln]−. Journal of the American Chemical Society 137, 9855–9860. (doi:10.1021/jacs.5b03710)
558	2015_47	[Cp′3Dy]	Metallocene	Dy3+	Oblate	Kramers	100	3	3	Carbon (aromatic rings)	No Freq-dependent X''	NA	NA	NA	NA	NA	NA	NA	NA	NA	NA	NA	NA	Not Measured	NA	NA	NA	NA	NA	NA	NA	NA	NA	NA	E	Unassigned	G	Unassigned	2015	2015	10.1021/jacs.5b03710	Meihaus, K. R., Fieser, M. E., Corbey, J. F., Evans, W. J. & Long, J. R. 2015 Record High Single-Ion Magnetic Moments Through 4fn5d1 Electron Configurations in the Divalent Lanthanide Complexes [(C5H4SiMe3)3Ln]−. Journal of the American Chemical Society 137, 9855–9860. (doi:10.1021/jacs.5b03710)
559	2015_47	[Cp′3Ho]	Metallocene	Ho3+	Oblate	Non-Kramers	100	3	3	Carbon (aromatic rings)	No Freq-dependent X''	NA	NA	NA	NA	NA	NA	NA	NA	NA	NA	NA	NA	Not Measured	NA	NA	NA	NA	NA	NA	NA	NA	NA	NA	E	Unassigned	G	Unassigned	2015	2015	10.1021/jacs.5b03710	Meihaus, K. R., Fieser, M. E., Corbey, J. F., Evans, W. J. & Long, J. R. 2015 Record High Single-Ion Magnetic Moments Through 4fn5d1 Electron Configurations in the Divalent Lanthanide Complexes [(C5H4SiMe3)3Ln]−. Journal of the American Chemical Society 137, 9855–9860. (doi:10.1021/jacs.5b03710)
560	2015_47	[Cp′3Er]	Metallocene	Er3+	Prolate	Kramers	100	3	3	Carbon (aromatic rings)	No Freq-dependent X''	NA	NA	NA	NA	NA	NA	NA	NA	NA	NA	NA	NA	Not Measured	NA	NA	NA	NA	NA	NA	NA	NA	NA	NA	E	Unassigned	G	Unassigned	2015	2015	10.1021/jacs.5b03710	Meihaus, K. R., Fieser, M. E., Corbey, J. F., Evans, W. J. & Long, J. R. 2015 Record High Single-Ion Magnetic Moments Through 4fn5d1 Electron Configurations in the Divalent Lanthanide Complexes [(C5H4SiMe3)3Ln]−. Journal of the American Chemical Society 137, 9855–9860. (doi:10.1021/jacs.5b03710)
561	2015_47	[Cp′3Tm]	Metallocene	Tm3+	Prolate	Non-Kramers	100	3	3	Carbon (aromatic rings)	No Freq-dependent X''	NA	NA	NA	NA	NA	NA	NA	NA	NA	NA	NA	NA	Not Measured	NA	NA	NA	NA	NA	NA	NA	NA	NA	NA	E	Unassigned	G	Unassigned	2015	2015	10.1021/jacs.5b03710	Meihaus, K. R., Fieser, M. E., Corbey, J. F., Evans, W. J. & Long, J. R. 2015 Record High Single-Ion Magnetic Moments Through 4fn5d1 Electron Configurations in the Divalent Lanthanide Complexes [(C5H4SiMe3)3Ln]−. Journal of the American Chemical Society 137, 9855–9860. (doi:10.1021/jacs.5b03710)
562	2015_48	{C(NH2)3}5[Er(CO3)4]·11H2O	Other Families	Er3+	Prolate	Kramers	100	8	4	Oxygen	Not Measured	NA	3.8	1000	NA	NA	NA	NA	NA	NA	NA	NA	NA	Not Measured	NA	NA	NA	NA	NA	NA	NA	NA	NA	NA	C	Unassigned	D	Unassigned	2015	2015	10.1021/jacs.5b08344	Rechkemmer, Y. et al. 2015 Comprehensive Spectroscopic Determination of the Crystal Field Splitting in an Erbium Single-Ion Magnet. Journal of the American Chemical Society 137, 13114–13120. (doi:10.1021/jacs.5b08344)
563	2015_49	Dy(EIFD)3(H2O)·CH2Cl2	Mixed Ligands	Dy3+	Oblate	Kramers	100	7	4	Oxygen	T_B3 > 2K	9.5	NA	NA	X''(T)	56.7	NA	NA	3.7e-7	NA	NA	NA	NA	Full Hysteresis	1.8	http://www.crystallography.net/cod/7234196.cif	COD7234196	7234196.cif	Proper	Others	0.534	NA	NA	7	B	II	B	III	2015	2015	10.1039/c5tc00321k	Dong, Y., Yan, P., Zou, X., Liu, T. & Li, G. 2015 Exploiting single-molecule magnets of β-diketone dysprosium complexes with C3v symmetry: suppression of quantum tunneling of magnetization. Journal of Materials Chemistry C 3, 4407–4415. (doi:10.1039/c5tc00321k)
564	2015_49	Dy(EIFD)3(DMF)·CH2Cl2	Mixed Ligands	Dy3+	Oblate	Kramers	100	7	4	Oxygen	T_B3 > 2K	4.2	NA	NA	X''(T)	28.7	NA	NA	2.5e-7	NA	NA	NA	NA	Full Hysteresis	1.8	http://www.crystallography.net/cod/7234197.cif	COD7234197	7234197.cif	Proper	Others	0.837	NA	NA	7	B	II	B	III	2015	2015	10.1039/c5tc00321k	Dong, Y., Yan, P., Zou, X., Liu, T. & Li, G. 2015 Exploiting single-molecule magnets of β-diketone dysprosium complexes with C3v symmetry: suppression of quantum tunneling of magnetization. Journal of Materials Chemistry C 3, 4407–4415. (doi:10.1039/c5tc00321k)
565	2015_49	Dy(EIFD)3(DMSO)	Mixed Ligands	Dy3+	Oblate	Kramers	100	7	4	Oxygen	Freq-dependent X''	NA	5.4	2000	X''(T)	27.8	NA	NA	1e-6	NA	NA	NA	NA	Full Hysteresis	1.8	http://www.crystallography.net/cod/7234198.cif	COD7234198	7234198.cif	Proper	Others	1.512	NA	NA	7	B	II	B	III	2015	2015	10.1039/c5tc00321k	Dong, Y., Yan, P., Zou, X., Liu, T. & Li, G. 2015 Exploiting single-molecule magnets of β-diketone dysprosium complexes with C3v symmetry: suppression of quantum tunneling of magnetization. Journal of Materials Chemistry C 3, 4407–4415. (doi:10.1039/c5tc00321k)
566	2015_49	Dy(EIFD)3(TPPO)	Mixed Ligands	Dy3+	Oblate	Kramers	100	7	4	Oxygen	Freq-dependent X''	NA	NA	NA	NA	NA	NA	NA	NA	NA	NA	NA	NA	Not Measured	NA	http://www.crystallography.net/cod/7234199.cif	COD7234199	7234199.cif	Proper	Pentagonal bipyramid	2.257	0.6	0.985018	7	B	Unassigned	B	Unassigned	2015	2015	10.1039/c5tc00321k	Dong, Y., Yan, P., Zou, X., Liu, T. & Li, G. 2015 Exploiting single-molecule magnets of β-diketone dysprosium complexes with C3v symmetry: suppression of quantum tunneling of magnetization. Journal of Materials Chemistry C 3, 4407–4415. (doi:10.1039/c5tc00321k)
567	2015_50	[Dy(15C5)(H2O)4](ClO4)3(15C5)·H2O	Mixed Ligands	Dy3+	Oblate	Kramers	100	9	5	Oxygen	Freq-dependent X''	NA	3.2	300	Argand	48.9	27.4	NA	8.52e-11	NA	NA	NA	NA	Not Measured	NA	http://www.crystallography.net/cod/7234307.cif	COD7234307	7234307.cif	Proper	Muffin	1.201	-1.7999999999999998	1.045162	9	B	II	C	III	2015	2015	10.1039/c5tc01264c	Gavey, E. L., Al Hareri, M., Regier, J., Carlos, L. D., Ferreira, R. A. S., Razavi, F. S., Rawson, J. M. & Pilkington, M. 2015 Placing a crown on DyIII – a dual property LnIII crown ether complex displaying optical properties and SMM behaviour. Journal of Materials Chemistry C 3, 7738–7747. (doi:10.1039/c5tc01264c)
568	2015_50	[Dy(12C4)(H2O)5](ClO4)3·H2O	Mixed Ligands	Dy3+	Oblate	Kramers	100	9	6	Oxygen	Freq-dependent X''	NA	3.2	5000	NA	NA	NA	NA	NA	NA	NA	NA	NA	Pinched Hysteresis	3	http://www.crystallography.net/cod/7234306.cif	COD7234306	7234306.cif	Proper	Spherical capped square antiprism	0.517	-2.6	1.0653380000000001	9	B	Unassigned	C	Unassigned	2015	2015	10.1039/c5tc01264c	Gavey, E. L., Al Hareri, M., Regier, J., Carlos, L. D., Ferreira, R. A. S., Razavi, F. S., Rawson, J. M. & Pilkington, M. 2015 Placing a crown on DyIII – a dual property LnIII crown ether complex displaying optical properties and SMM behaviour. Journal of Materials Chemistry C 3, 7738–7747. (doi:10.1039/c5tc01264c)
569	2015_50	[Dy(12C4)(H2O)5](ClO4)3·H2O	Mixed Ligands	Dy3+	Oblate	Kramers	12	9	6	Oxygen	No Freq-dependent X''	NA	NA	NA	NA	NA	NA	NA	NA	NA	NA	NA	NA	Not Measured	NA	http://www.crystallography.net/cod/7234306.cif	COD7234306	NA	Isostructural	NA	NA	NA	NA	NA	B	Unassigned	C	Unassigned	2015	2015	10.1039/c5tc01264c	Gavey, E. L., Al Hareri, M., Regier, J., Carlos, L. D., Ferreira, R. A. S., Razavi, F. S., Rawson, J. M. & Pilkington, M. 2015 Placing a crown on DyIII – a dual property LnIII crown ether complex displaying optical properties and SMM behaviour. Journal of Materials Chemistry C 3, 7738–7747. (doi:10.1039/c5tc01264c)
570	2015_51	[Dy(hfac)3(NITPh-p-Cl)2·0.5CH3(CH2)5CH3]	Radical	Dy3+	Oblate	Kramers	100	8	5	Oxygen	Freq-dependent X''	NA	NA	NA	NA	NA	NA	NA	NA	NA	NA	NA	NA	Not Measured	NA	https://www.ccdc.cam.ac.uk/structures/Search?Ccdcid=957787	CCDC957787	957787.cif	Proper	Triangular dodecahedron	0.125	-0.7000000000000001	1.0175245	8	B	Unassigned	B	Unassigned	2015	2015	10.1016/j.molstruc.2014.10.051	Zhang, C.-X., Qiao, X.-M., Kong, Y.-K., Wang, B., Zhang, Y.-Y. & Wang, Q.-L. 2015 Two Lanthanide–nitronyl nitroxide radicals compounds with slow magnetic relaxation behavior. Journal of Molecular Structure 1081, 348–354. (doi:10.1016/j.molstruc.2014.10.051)
571	2015_51	[Tb(hfac)3(NITPh-p-Cl)2]	Radical	Tb3+	Oblate	Non-Kramers	100	8	5	Oxygen	Freq-dependent X''	NA	3	2000	X''(T)	32.38	NA	NA	8.46e-10	NA	NA	NA	NA	Not Measured	NA	https://www.ccdc.cam.ac.uk/structures/Search?Ccdcid=957788	CCDC957788	957788.cif	Proper	Triangular dodecahedron	0.126	-0.7000000000000001	1.0175245	8	B	II	E	VII	2015	2015	10.1016/j.molstruc.2014.10.051	Zhang, C.-X., Qiao, X.-M., Kong, Y.-K., Wang, B., Zhang, Y.-Y. & Wang, Q.-L. 2015 Two Lanthanide–nitronyl nitroxide radicals compounds with slow magnetic relaxation behavior. Journal of Molecular Structure 1081, 348–354. (doi:10.1016/j.molstruc.2014.10.051)
572	2015_52	[Er(F-TPIP)3]	Other Families	Er3+	Prolate	Kramers	100	6	3	Oxygen	T_B3 > 2K	2.5	NA	NA	Argand	26.8	NA	NA	1.73e-8	NA	NA	NA	NA	Pinched Hysteresis	1.8	NA	NA	NA	NA	NA	NA	NA	NA	NA	C	II	D	VI	2015	2015	10.1016/j.matchemphys.2015.04.059	Coutinho, J. T. et al. 2015 Field-induced single-ion magnetic behaviour in a highly luminescent Er3+ complex. Materials Chemistry and Physics 160, 429–434. (doi:10.1016/j.matchemphys.2015.04.059)
573	2015_53	[Dy(ZnL)2(CH3COO)Cl2]·CH2Cl2	TM near Ln	Dy3+	Oblate	Kramers	100	8	3	Oxygen+Nitrogen	Freq-dependent X''	NA	5	700	Argand	18	NA	NA	1.5e-5	NA	NA	NA	NA	Not Measured	NA	https://www.ccdc.cam.ac.uk/structures/Search?Ccdcid=1038836	CCDC1038836	1038836.cif	Proper	Triangular dodecahedron	2.692	5.2	0.871352	8	B	II	C	III	2015	2015	10.1002/zaac.201400610	Shan, P.-Y., Li, H.-F., Chen, P., Tian, Y.-M., Sun, W.-B. & Yan, P.-F. 2015 Synthesis, Crystal Structure, and Single-Molecule Magnetic Properties of a Salen-type Zn-Dy-Zn Complex. Zeitschrift für anorganische und allgemeine Chemie 641, 1119–1124. (doi:10.1002/zaac.201400610)
574	2015_54	[Li(DME)3][NdIII(COT″)2]	Metallocene	Nd3+	Oblate	Kramers	100	2	2	Carbon (aromatic rings)	Freq-dependent X''	NA	NA	NA	Argand	21	NA	NA	5.5e-5	NA	NA	NA	NA	Not Measured	NA	http://www.crystallography.net/cod/4085666.cif	COD4085666	4085666.cif	Proper	NA	NA	NA	NA	16	E	I	G	I	2015	2015	10.1021/om501214c	Le Roy, J. J., Gorelsky, S. I., Korobkov, I. & Murugesu, M. 2015 Slow Magnetic Relaxation in Uranium(III) and Neodymium(III) Cyclooctatetraenyl Complexes. Organometallics 34, 1415–1418. (doi:10.1021/om501214c)
575	2015_55	Dy(Murex)3·xH2O	Other Families	Dy3+	Oblate	Kramers	100	9	3	Oxygen+Nitrogen	Not Measured	NA	NA	NA	Argand	33	NA	NA	5.5e-10	NA	NA	NA	NA	Not Measured	NA	http://www.crystallography.net/cod/7036583.cif	COD7036583	7036583.cif	Proper	Spherical capped square antiprism	0.92	0.5	0.9875125	9	B	II	C	VI	2015	2015	10.1039/c5dt03345d	Jung, J. et al. 2015 Analysis of the electrostatics in DyIII single-molecule magnets: the case study of Dy(Murex)3. Dalton Transactions 44, 18270–18275. (doi:10.1039/c5dt03345d)
576	2015_56	[Pr(hfac)3(NITPymbis)2]2	Radical	Pr3+	Oblate	Non-Kramers	100	8	4	Oxygen	Not Measured	NA	NA	NA	NA	NA	NA	NA	NA	NA	NA	NA	NA	Not Measured	NA	http://www.crystallography.net/cod/7219446.cif	COD7219446	7219446.cif	Proper	Biaugmented trigonal prism	1.206	-2.6	1.0653380000000001	8	B	Unassigned	E	Unassigned	2015	2015	10.1039/c4ra15074k	Zhou, S. Y., Li, X., Li, T., Tian, L., Liu, Z. Y. & Wang, X. G. 2015 A series of heterospin complexes based on lanthanides and pyridine biradicals: synthesis, structure and magnetic properties. RSC Advances 5, 17131–17139. (doi:10.1039/c4ra15074k)
577	2015_56	[Nd(hfac)3(NITPymbis)2]2	Radical	Nd3+	Oblate	Kramers	100	8	4	Oxygen	Not Measured	NA	NA	NA	NA	NA	NA	NA	NA	NA	NA	NA	NA	Not Measured	NA	http://www.crystallography.net/cod/7219443.cif	COD7219443	7219443.cif	Proper	Biaugmented trigonal prism	1.184	-3.3000000000000003	1.0830445	8	B	Unassigned	C	Unassigned	2015	2015	10.1039/c4ra15074k	Zhou, S. Y., Li, X., Li, T., Tian, L., Liu, Z. Y. & Wang, X. G. 2015 A series of heterospin complexes based on lanthanides and pyridine biradicals: synthesis, structure and magnetic properties. RSC Advances 5, 17131–17139. (doi:10.1039/c4ra15074k)
578	2015_56	[Sm(hfac)3(NITPymbis)2]2	Radical	Sm3+	Prolate	Kramers	100	8	4	Oxygen	Not Measured	NA	NA	NA	NA	NA	NA	NA	NA	NA	NA	NA	NA	Not Measured	NA	http://www.crystallography.net/cod/7219444.cif	COD7219444	7219444.cif	Proper	Biaugmented trigonal prism	1.059	-3.5000000000000004	1.0881125	8	C	Unassigned	D	Unassigned	2015	2015	10.1039/c4ra15074k	Zhou, S. Y., Li, X., Li, T., Tian, L., Liu, Z. Y. & Wang, X. G. 2015 A series of heterospin complexes based on lanthanides and pyridine biradicals: synthesis, structure and magnetic properties. RSC Advances 5, 17131–17139. (doi:10.1039/c4ra15074k)
579	2015_56	[Gd(hfac)3(NITPymbis)2]2	Radical	Gd3+	Isotropic	Kramers	100	8	4	Oxygen	Not Measured	NA	NA	NA	NA	NA	NA	NA	NA	NA	NA	NA	NA	Not Measured	NA	http://www.crystallography.net/cod/7219445.cif	COD7219445	NA	Proper	NA	NA	NA	NA	NA	A	Unassigned	A	Unassigned	2015	2015	10.1039/c4ra15074k	Zhou, S. Y., Li, X., Li, T., Tian, L., Liu, Z. Y. & Wang, X. G. 2015 A series of heterospin complexes based on lanthanides and pyridine biradicals: synthesis, structure and magnetic properties. RSC Advances 5, 17131–17139. (doi:10.1039/c4ra15074k)
580	2015_56	[Tb(hfac)3(NITPymbis)2]2	Radical	Tb3+	Oblate	Non-Kramers	100	8	4	Oxygen	Freq-dependent X''	NA	NA	NA	NA	NA	NA	NA	NA	NA	NA	NA	NA	Not Measured	NA	http://www.crystallography.net/cod/7219442.cif	COD7219442	7219442.cif	Proper	Biaugmented trigonal prism	0.872	-1.9	1.0476805	8	B	Unassigned	E	Unassigned	2015	2015	10.1039/c4ra15074k	Zhou, S. Y., Li, X., Li, T., Tian, L., Liu, Z. Y. & Wang, X. G. 2015 A series of heterospin complexes based on lanthanides and pyridine biradicals: synthesis, structure and magnetic properties. RSC Advances 5, 17131–17139. (doi:10.1039/c4ra15074k)
581	2015_56	[Dy(hfac)3(NITPymbis)2]2	Radical	Dy3+	Oblate	Kramers	100	8	4	Oxygen	Freq-dependent X''	NA	NA	NA	NA	NA	NA	NA	NA	NA	NA	NA	NA	Not Measured	NA	http://www.crystallography.net/cod/7219441.cif	COD7219441	7219441.cif	Proper	Biaugmented trigonal prism	0.867	-2	1.0502	8	B	Unassigned	B	Unassigned	2015	2015	10.1039/c4ra15074k	Zhou, S. Y., Li, X., Li, T., Tian, L., Liu, Z. Y. & Wang, X. G. 2015 A series of heterospin complexes based on lanthanides and pyridine biradicals: synthesis, structure and magnetic properties. RSC Advances 5, 17131–17139. (doi:10.1039/c4ra15074k)
582	2015_57	[Dy(hfac)3(L)]2	Mixed Ligands	Dy3+	Oblate	Kramers	100	8	4	Oxygen	Freq-dependent X''	NA	NA	NA	Argand	16	NA	NA	9e-6	NA	NA	NA	NA	Not Measured	NA	http://www.crystallography.net/cod/4348929.cif	COD4348929	4348929.cif	Proper	Square antiprism	0.456	-1.6	1.040128	8	B	II	B	III	2015	2015	10.1039/c5qi00087d	Soussi, K. et al. 2015 Magnetic and photo-physical investigations into DyIII and YbIII complexes involving tetrathiafulvalene ligand. Inorganic Chemistry Frontiers 2, 1105–1117. (doi:10.1039/c5qi00087d)
583	2015_57	[Ln(tta)3(L)]·1.41CH2Cl2	Mixed Ligands	Dy3+	Oblate	Kramers	100	8	4	Oxygen	No Freq-dependent X''	NA	NA	NA	NA	NA	NA	NA	NA	NA	NA	NA	NA	Not Measured	NA	http://www.crystallography.net/cod/4348930.cif	COD4348930	4348930.cif	Proper	Square antiprism	0.404	-2.9000000000000004	1.0729205	8	B	Unassigned	B	Unassigned	2015	2015	10.1039/c5qi00087d	Soussi, K. et al. 2015 Magnetic and photo-physical investigations into DyIII and YbIII complexes involving tetrathiafulvalene ligand. Inorganic Chemistry Frontiers 2, 1105–1117. (doi:10.1039/c5qi00087d)
584	2015_57	[Ln(tta)3(L)]·2CH2Cl2	Mixed Ligands	Yb3+	Prolate	Kramers	100	8	4	Oxygen	No Freq-dependent X''	NA	NA	NA	Argand	6	NA	NA	1.9e-5	NA	NA	NA	NA	Not Measured	NA	http://www.crystallography.net/cod/4348931.cif	COD4348931	4348931.cif	Proper	Square antiprism	0.358	-2.8000000000000003	1.070392	8	C	II	D	V	2015	2015	10.1039/c5qi00087d	Soussi, K. et al. 2015 Magnetic and photo-physical investigations into DyIII and YbIII complexes involving tetrathiafulvalene ligand. Inorganic Chemistry Frontiers 2, 1105–1117. (doi:10.1039/c5qi00087d)
585	2015_58	[TbIII(hfac)3(6bpyNO)]	Radical	Tb3+	Oblate	Non-Kramers	100	9	4	Oxygen+Nitrogen	No Freq-dependent X''	NA	2.3	2000	Argand	21.1	NA	NA	1.7e-9	NA	NA	NA	NA	Pinched Hysteresis	1.6	http://www.crystallography.net/cod/4348949.cif	COD4348949	4348949.cif	Proper	Spherical capped square antiprism	0.24	-0.5	1.0125125	9	B	II	E	VII	2015	2015	10.1039/c5qi00098j	Kanetomo, T., Yoshii, S., Nojiri, H. & Ishida, T. 2015 Single-molecule magnet involving strong exchange coupling in terbium(iii) complex with 2,2′-bipyridin-6-yl tert-butyl nitroxide. Inorganic Chemistry Frontiers 2, 860–866. (doi:10.1039/c5qi00098j)
586	2015_58	[TbIII(hfac)3(6bpyCO)]	Mixed Ligands	Tb3+	Oblate	Non-Kramers	100	9	4	Oxygen+Nitrogen	No Freq-dependent X''	NA	NA	NA	NA	NA	NA	NA	NA	NA	NA	NA	NA	Not Measured	NA	http://www.crystallography.net/cod/4348951.cif	COD4348951	4348951.cif	Proper	Spherical capped square antiprism	0.25	-0.3	1.0075045	9	B	Unassigned	E	Unassigned	2015	2015	10.1039/c5qi00098j	Kanetomo, T., Yoshii, S., Nojiri, H. & Ishida, T. 2015 Single-molecule magnet involving strong exchange coupling in terbium(iii) complex with 2,2′-bipyridin-6-yl tert-butyl nitroxide. Inorganic Chemistry Frontiers 2, 860–866. (doi:10.1039/c5qi00098j)
587	2015_59	[Dy4L4(H2O)12] (CF3SO3)4·12H2O	Mixed Ligands	Dy3+	Oblate	Kramers	100	9	5	Oxygen+Nitrogen	No Freq-dependent X''	NA	NA	NA	NA	NA	NA	NA	NA	NA	NA	NA	NA	Not Measured	NA	http://www.crystallography.net/cod/7118122.cif	COD7118122	7118122.cif	Proper	Spherical tricapped trigonal prism	1.124	6.4	0.842048	9	B	Unassigned	B	Unassigned	2015	2015	10.1039/c5cc06960b	Wu, J., Zhao, L., Guo, M. & Tang, J. 2015 Constructing supramolecular grids: from 4f square to 3d–4f grid. Chemical Communications 51, 17317–17320. (doi:10.1039/c5cc06960b)
588	2015_59	[Dy4(H2L)4Cl4(H2O)8]Cl8	Mixed Ligands	Dy3+	Oblate	Kramers	100	9	5	Others	No Freq-dependent X''	NA	2.1	500	NA	NA	NA	NA	NA	NA	NA	NA	NA	Not Measured	NA	http://www.crystallography.net/cod/7118123.cif	COD7118123	7118123.cif	Proper	NA	NA	NA	NA	NA	B	Unassigned	C	Unassigned	2015	2015	10.1039/c5cc06960b	Wu, J., Zhao, L., Guo, M. & Tang, J. 2015 Constructing supramolecular grids: from 4f square to 3d–4f grid. Chemical Communications 51, 17317–17320. (doi:10.1039/c5cc06960b)
589	2016_1	[Dy(H4L’)2OH]·2ClO4·H2O	Mixed Ligands	Dy3+	Oblate	Kramers	100	9	3	Oxygen+Nitrogen	No Freq-dependent X''	NA	NA	NA	NA	NA	NA	NA	NA	NA	NA	NA	NA	Not Measured	NA	https://www.ccdc.cam.ac.uk/structures/Search?Ccdcid=1457889	CCDC1457889	1457889.cif	Proper	Muffin	2.197	-2.4	1.060288	9	B	Unassigned	C	Unassigned	2016	2016	10.1002/anie.201609539	Wu, J., Zhao, L., Zhang, L., Li, X.-L., Guo, M., Powell, A. K. & Tang, J. 2016 Macroscopic Hexagonal Tubes of 3 d-4 f Metallocycles. Angewandte Chemie International Edition 55, 15574–15578. (doi:10.1002/anie.201609539)
590	2016_3	[Dy(PLN)2(HPLN)Cl(EtOH)]	Mixed Ligands	Dy3+	Oblate	Kramers	100	7	5	Others	Freq-dependent X''	1.8	NA	NA	Argand	43.8	NA	NA	3.3e-6	NA	NA	NA	NA	No Hysteresis	NA	https://www.ccdc.cam.ac.uk/structures/Search?Ccdcid=1055828	CCDC1055828	1055828.cif	Proper	Capped trigonal prism	2.215	0.4	0.990008	7	B	II	B	IV	2016	2016	10.3762/bjnano.7.92	Lan, Y., Magri, A., Fuhr, O. & Ruben, M. 2016 Phenalenyl-based mononuclear dysprosium complexes. Beilstein Journal of Nanotechnology 7, 995–1009. (doi:10.3762/bjnano.7.92)
591	2016_3	[Dy(PLN)3(HPLN)]·[Dy(PLN)3(EtOH)]·2EtOH	Mixed Ligands	Dy3+	Oblate	Kramers	100	7	4	Oxygen	No Freq-dependent X''	NA	NA	NA	Argand	14.1	NA	NA	7.1e-6	NA	NA	NA	NA	No Hysteresis	NA	https://www.ccdc.cam.ac.uk/structures/Search?Ccdcid=1055829	CCDC1055829	1055829.cif	Proper	Others	0.777	NA	NA	7	B	II	B	III	2016	2016	10.3762/bjnano.7.92	Lan, Y., Magri, A., Fuhr, O. & Ruben, M. 2016 Phenalenyl-based mononuclear dysprosium complexes. Beilstein Journal of Nanotechnology 7, 995–1009. (doi:10.3762/bjnano.7.92)
592	2016_3	[Dy(PLN)3(H2O)2]·H2O	Mixed Ligands	Dy3+	Oblate	Kramers	100	8	5	Oxygen	Freq-dependent X''	1.8	NA	NA	Argand	36.5	NA	NA	2e-6	NA	NA	NA	NA	No Hysteresis	NA	https://www.ccdc.cam.ac.uk/structures/Search?Ccdcid=1055830	CCDC1055830	1055830.cif	Proper	Square antiprism	0.876	-2.7	1.0678645	8	B	II	B	III	2016	2016	10.3762/bjnano.7.92	Lan, Y., Magri, A., Fuhr, O. & Ruben, M. 2016 Phenalenyl-based mononuclear dysprosium complexes. Beilstein Journal of Nanotechnology 7, 995–1009. (doi:10.3762/bjnano.7.92)
593	2016_4	Dy(N5)2(CF3SO3)3	Schiff Base	Dy3+	Oblate	Kramers	100	NA	2	Nitrogen	No Freq-dependent X''	NA	NA	NA	Argand	79	NA	NA	2.9e-8	NA	NA	NA	NA	Not Measured	NA	https://www.ccdc.cam.ac.uk/structures/Search?Ccdcid=1426946	CCDC1426946	1426946.cif	Proper	NA	NA	NA	NA	13	B	II	B	III	2016	2016	10.1039/c6cc01695b	Jiang, Z.-X., Liu, J.-L., Chen, Y.-C., Liu, J., Jia, J.-H. & Tong, M.-L. 2016 Lanthanoid single-ion magnets with the LnN10 coordination geometry. Chemical Communications 52, 6261–6264. (doi:10.1039/c6cc01695b)
594	2016_4	Er(N5)2(CF3SO3)3	Schiff Base	Er3+	Prolate	Kramers	100	NA	2	Nitrogen	No Freq-dependent X''	NA	NA	NA	Argand	59	NA	NA	6.9e-11	NA	NA	NA	NA	Not Measured	NA	https://www.ccdc.cam.ac.uk/structures/Search?Ccdcid=1426947	CCDC1426947	1426947.cif	Proper	Others	7.438	NA	NA	11	C	II	D	VI	2016	2016	10.1039/c6cc01695b	Jiang, Z.-X., Liu, J.-L., Chen, Y.-C., Liu, J., Jia, J.-H. & Tong, M.-L. 2016 Lanthanoid single-ion magnets with the LnN10 coordination geometry. Chemical Communications 52, 6261–6264. (doi:10.1039/c6cc01695b)
595	2016_5	{[DyIII(4-OHpy)2(H2O)3][CoIII(CN)6]} 0.5H2O	Mixed Ligands	Dy3+	Oblate	Kramers	100	8	8	Oxygen+Nitrogen	No Freq-dependent X''	NA	NA	NA	Argand	15.8	NA	NA	1.2e-7	NA	NA	NA	NA	Not Measured	NA	http://www.crystallography.net/cod/7124889.cif	COD7124889	NA	Proper	NA	NA	NA	NA	NA	B	II	B	III	2016	2016	10.1039/c6cc05337h	Chorazy, S., Wang, J. & Ohkoshi, S. 2016 Yellow to greenish-blue colour-tunable photoluminescence and 4f-centered slow magnetic relaxation in a cyanido-bridged DyIII(4-hydroxypyridine)–CoIII layered material. Chemical Communications 52, 10795–10798. (doi:10.1039/c6cc05337h)
596	2016_5	{[DyIII(4-OHpy)2(H2O)3][CoIII(CN)6]} 0.5H2O	Mixed Ligands	Dy3+	Oblate	Kramers	18	8	8	Oxygen+Nitrogen	No Freq-dependent X''	NA	NA	NA	Argand	25.9	NA	NA	1.8e-8	NA	NA	NA	NA	Not Measured	NA	http://www.crystallography.net/cod/7124889.cif	COD7124889	NA	Isostructural	NA	NA	NA	NA	NA	B	II	B	III	2016	2016	10.1039/c6cc05337h	Chorazy, S., Wang, J. & Ohkoshi, S. 2016 Yellow to greenish-blue colour-tunable photoluminescence and 4f-centered slow magnetic relaxation in a cyanido-bridged DyIII(4-hydroxypyridine)–CoIII layered material. Chemical Communications 52, 10795–10798. (doi:10.1039/c6cc05337h)
597	2016_6	{[DyIII(3-OHpy)2(H2O)4][CoIII(CN)6]}·H2O	Mixed Ligands	Dy3+	Oblate	Kramers	100	8	8	Oxygen+Nitrogen	T_B3 > 2K	25	NA	NA	X''(T)	385	NA	NA	3.2e-11	NA	NA	NA	NA	Pinched Hysteresis	6	https://www.ccdc.cam.ac.uk/structures/Search?Ccdcid=1442761	CCDC1442761	1442761.cif	Proper	Triangular dodecahedron	0.596	1	0.97505	8	B	II	B	III	2016	2016	10.1002/chem.201601244	Chorazy, S., Rams, M., Nakabayashi, K., Sieklucka, B. & Ohkoshi, S. 2016 White Light Emissive DyIII Single-Molecule Magnets Sensitized by Diamagnetic [CoIII(CN)6]3− Linkers. Chemistry - A European Journal 22, 7371–7375. (doi:10.1002/chem.201601244)
598	2016_7	[Sm(hfac)3(NITmNO2)2]	Radical	Sm3+	Prolate	Kramers	100	8	5	Oxygen	Not Measured	NA	NA	NA	NA	NA	NA	NA	NA	NA	NA	NA	NA	Not Measured	NA	NA	NA	NA	NA	NA	NA	NA	NA	NA	C	Unassigned	D	Unassigned	2016	2016	10.14102/j.cnki.0254-5861.2011-1071	Li, W.-J. et al. 2016 Syntheses, Crystal Structures and Magnetic Properties of Two Nitrophenyl Substituted Nitronyl Nitroxide Radical-lanthanide Complexes. Chinese Journal of Structural Chemistry 35, 1787–1796. (doi:10.14102/j.cnki.0254-5861.2011-1071)
599	2016_7	[Tb(hfac)3(NITmNO2)2]	Radical	Tb3+	Oblate	Non-Kramers	100	8	5	Oxygen	No Freq-dependent X''	NA	NA	NA	NA	NA	NA	NA	NA	NA	NA	NA	NA	Not Measured	NA	NA	NA	NA	NA	NA	NA	NA	NA	NA	B	Unassigned	E	Unassigned	2016	2016	10.14102/j.cnki.0254-5861.2011-1071	Li, W.-J. et al. 2016 Syntheses, Crystal Structures and Magnetic Properties of Two Nitrophenyl Substituted Nitronyl Nitroxide Radical-lanthanide Complexes. Chinese Journal of Structural Chemistry 35, 1787–1796. (doi:10.14102/j.cnki.0254-5861.2011-1071)
600	2016_8	Na[Tb(EDTA)(H2O)3]n·5H2O	Mixed Ligands	Tb3+	Oblate	Non-Kramers	100	9	4	Oxygen+Nitrogen	Freq-dependent X''	NA	5.5	1200	Argand	5.7	NA	NA	0.033	NA	NA	NA	NA	Not Measured	NA	http://www.crystallography.net/cod/7236233.cif	COD7236233	7236233.cif	Proper	Spherical capped square antiprism	0.71	0	1	9	B	II	E	III	2016	2016	10.1039/c6ra09831b	Holmberg, R. J., Korobkov, I. & Murugesu, M. 2016 Enchaining EDTA-chelated lanthanide molecular magnets into ordered 1D networks. RSC Advances 6, 72510–72518. (doi:10.1039/c6ra09831b)
601	2016_8	Na[Dy(EDTA)(H2O)3]n·5H2O	Mixed Ligands	Dy3+	Oblate	Kramers	100	9	4	Oxygen+Nitrogen	Freq-dependent X''	NA	NA	NA	Argand	55.5	NA	NA	4e-10	NA	NA	NA	NA	Not Measured	NA	http://www.crystallography.net/cod/7236231.cif	COD7236231	7236231.cif	Proper	Spherical capped square antiprism	0.726	0.4	0.990008	9	B	II	B	III	2016	2016	10.1039/c6ra09831b	Holmberg, R. J., Korobkov, I. & Murugesu, M. 2016 Enchaining EDTA-chelated lanthanide molecular magnets into ordered 1D networks. RSC Advances 6, 72510–72518. (doi:10.1039/c6ra09831b)
602	2016_9	[Sm2(DBM)6(L)]	Mixed Ligands	Sm3+	Prolate	Kramers	100	8	5	Oxygen+Nitrogen	Not Measured	NA	NA	NA	NA	NA	NA	NA	NA	NA	NA	NA	NA	Not Measured	NA	http://www.crystallography.net/cod/7225098.cif	COD7225098	7225098.cif	Proper	Square antiprism	1.008	-1.5	1.0376125	8	C	Unassigned	D	Unassigned	2016	2016	10.1039/c6ce00354k	Sun, O., Chen, P., Li, H.-F., Gao, T., Sun, W.-B., Li, G.-M. & Yan, P.-F. 2016 A series of dinuclear lanthanide(iii) complexes constructed from Schiff base and β-diketonate ligands: synthesis, structure, luminescence and SMM behavior. CrystEngComm 18, 4627–4635. (doi:10.1039/c6ce00354k)
603	2016_9	[Gd2(DBM)6(L)]	Mixed Ligands	Gd3+	Isotropic	Kramers	100	8	5	Oxygen+Nitrogen	Not Measured	NA	NA	NA	NA	NA	NA	NA	NA	NA	NA	NA	NA	Not Measured	NA	http://www.crystallography.net/cod/7225100.cif	COD7225100	NA	Proper	NA	NA	NA	NA	NA	A	Unassigned	A	Unassigned	2016	2016	10.1039/c6ce00354k	Sun, O., Chen, P., Li, H.-F., Gao, T., Sun, W.-B., Li, G.-M. & Yan, P.-F. 2016 A series of dinuclear lanthanide(iii) complexes constructed from Schiff base and β-diketonate ligands: synthesis, structure, luminescence and SMM behavior. CrystEngComm 18, 4627–4635. (doi:10.1039/c6ce00354k)
604	2016_9	[Dy2(DBM)6(L)]	Mixed Ligands	Dy3+	Oblate	Kramers	100	8	5	Oxygen+Nitrogen	No Freq-dependent X''	NA	7	2000	Argand	46.8	NA	NA	2.575e-7	NA	NA	NA	NA	Not Measured	NA	http://www.crystallography.net/cod/7225099.cif	COD7225099	7225099.cif	Proper	Square antiprism	0.889	-1.9	1.0476805	8	B	II	B	III	2016	2016	10.1039/c6ce00354k	Sun, O., Chen, P., Li, H.-F., Gao, T., Sun, W.-B., Li, G.-M. & Yan, P.-F. 2016 A series of dinuclear lanthanide(iii) complexes constructed from Schiff base and β-diketonate ligands: synthesis, structure, luminescence and SMM behavior. CrystEngComm 18, 4627–4635. (doi:10.1039/c6ce00354k)
605	2016_9	[Yb2(DBM)6(L)]	Mixed Ligands	Yb3+	Prolate	Kramers	100	8	5	Oxygen+Nitrogen	No Freq-dependent X''	NA	4.3	2000	Argand	23	NA	NA	7.919e-7	NA	NA	NA	NA	Not Measured	NA	http://www.crystallography.net/cod/7225096.cif	COD7225096	7225096.cif	Proper	Square antiprism	0.831	-1.9	1.0476805	8	C	II	D	III	2016	2016	10.1039/c6ce00354k	Sun, O., Chen, P., Li, H.-F., Gao, T., Sun, W.-B., Li, G.-M. & Yan, P.-F. 2016 A series of dinuclear lanthanide(iii) complexes constructed from Schiff base and β-diketonate ligands: synthesis, structure, luminescence and SMM behavior. CrystEngComm 18, 4627–4635. (doi:10.1039/c6ce00354k)
606	2016_10	[Tb2(C5O5)3(H2O)12]·2H2O	Mixed Ligands	Tb3+	Oblate	Non-Kramers	100	8	8	Oxygen	Freq-dependent X''	NA	NA	NA	NA	NA	NA	NA	NA	NA	NA	NA	NA	Not Measured	NA	http://www.crystallography.net/cod/7226162.cif	COD7226162	7226162.cif	Proper	Biaugmented trigonal prism	9.903	-1.3	1.0325845	8	B	Unassigned	E	Unassigned	2016	2016	10.1039/c6ce00308g	Jia, Y.-Q., Feng, S.-S., Shen, M.-L. & Lu, L.-P. 2016 Construction of multifunctional materials based on Tb3+and croconic acid, directed by K+cations: synthesis, structures, fluorescence, magnetic and ferroelectric behaviors. CrystEngComm 18, 5344–5352. (doi:10.1039/c6ce00308g)
607	2016_10	[KTb(C5O5)2(H2O)6]·1.5H2O	Mixed Ligands	Tb3+	Oblate	Non-Kramers	100	8	8	Oxygen	Freq-dependent X''	NA	NA	NA	NA	NA	NA	NA	NA	NA	NA	NA	NA	Not Measured	NA	http://www.crystallography.net/cod/7226163.cif	COD7226163	7226163.cif	Proper	Square antiprism	0.223	-3.3000000000000003	1.0830445	8	B	Unassigned	E	Unassigned	2016	2016	10.1039/c6ce00308g	Jia, Y.-Q., Feng, S.-S., Shen, M.-L. & Lu, L.-P. 2016 Construction of multifunctional materials based on Tb3+and croconic acid, directed by K+cations: synthesis, structures, fluorescence, magnetic and ferroelectric behaviors. CrystEngComm 18, 5344–5352. (doi:10.1039/c6ce00308g)
608	2016_10	[Tb(C5O5)(Hdpa)(H2O)5]·H2O	Mixed Ligands	Tb3+	Oblate	Non-Kramers	100	8	7	Oxygen+Nitrogen	Freq-dependent X''	NA	NA	NA	NA	NA	NA	NA	NA	NA	NA	NA	NA	Not Measured	NA	http://www.crystallography.net/cod/7226164.cif	COD7226164	7226164.cif	Proper	Square antiprism	0.521	-2.8000000000000003	1.070392	8	B	Unassigned	E	Unassigned	2016	2016	10.1039/c6ce00308g	Jia, Y.-Q., Feng, S.-S., Shen, M.-L. & Lu, L.-P. 2016 Construction of multifunctional materials based on Tb3+and croconic acid, directed by K+cations: synthesis, structures, fluorescence, magnetic and ferroelectric behaviors. CrystEngComm 18, 5344–5352. (doi:10.1039/c6ce00308g)
609	2016_10	[KTb(C5O5)2(H2O)5]·2H2O	Mixed Ligands	Tb3+	Oblate	Non-Kramers	100	9	7	Oxygen	Freq-dependent X''	NA	NA	NA	NA	NA	NA	NA	NA	NA	NA	NA	NA	Not Measured	NA	http://www.crystallography.net/cod/7226165.cif	COD7226165	7226165.cif	Proper	Spherical capped square antiprism	0.972	-1.2	1.030072	9	B	Unassigned	E	Unassigned	2016	2016	10.1039/c6ce00308g	Jia, Y.-Q., Feng, S.-S., Shen, M.-L. & Lu, L.-P. 2016 Construction of multifunctional materials based on Tb3+and croconic acid, directed by K+cations: synthesis, structures, fluorescence, magnetic and ferroelectric behaviors. CrystEngComm 18, 5344–5352. (doi:10.1039/c6ce00308g)
610	2016_11	[Gd2(hfac)6(IPhIN)(H2O)2]	Radical	Gd3+	Isotropic	Kramers	100	8	5	Oxygen	Not Measured	NA	NA	NA	NA	NA	NA	NA	NA	NA	NA	NA	NA	Not Measured	NA	http://www.crystallography.net/cod/7037764.cif	COD7037764	NA	Proper	NA	NA	NA	NA	NA	A	Unassigned	A	Unassigned	2016	2016	10.1039/c5dt04469c	Reis, S. G. et al. 2016 First coordination compounds based on a bis(imino nitroxide) biradical and 4f metal ions: synthesis, crystal structures and magnetic properties. Dalton Transactions 45, 2936–2944. (doi:10.1039/c5dt04469c)
611	2016_11	[Dy2(hfac)6(IPhIN)(H2O)2]	Radical	Dy3+	Oblate	Kramers	100	8	5	Oxygen	Freq-dependent X''	NA	3	2000	X''(T)	27	NA	NA	1.4e-8	NA	NA	NA	NA	Not Measured	NA	http://www.crystallography.net/cod/7037765.cif	COD7037765	7037765.cif	Proper	Square antiprism	0.631	-1	1.02505	8	B	II	B	VII	2016	2016	10.1039/c5dt04469c	Reis, S. G. et al. 2016 First coordination compounds based on a bis(imino nitroxide) biradical and 4f metal ions: synthesis, crystal structures and magnetic properties. Dalton Transactions 45, 2936–2944. (doi:10.1039/c5dt04469c)
612	2016_11	[Tb(hfac)3(IPhIN)(H2O)]	Radical	Tb3+	Oblate	Non-Kramers	100	8	5	Oxygen	Not Measured	NA	NA	NA	NA	NA	NA	NA	NA	NA	NA	NA	NA	Not Measured	NA	http://www.crystallography.net/cod/7037766.cif	COD7037766	7037766.cif	Proper	Square antiprism	1.175	-3.6999999999999997	1.0931845	8	B	Unassigned	E	Unassigned	2016	2016	10.1039/c5dt04469c	Reis, S. G. et al. 2016 First coordination compounds based on a bis(imino nitroxide) biradical and 4f metal ions: synthesis, crystal structures and magnetic properties. Dalton Transactions 45, 2936–2944. (doi:10.1039/c5dt04469c)
613	2016_11	[Gd(hfac)3(IPhIN)(H2O)]	Radical	Gd3+	Isotropic	Kramers	100	8	5	Oxygen	Not Measured	NA	NA	NA	NA	NA	NA	NA	NA	NA	NA	NA	NA	Not Measured	NA	http://www.crystallography.net/cod/7037766.cif	COD7037766	NA	Isostructural	NA	NA	NA	NA	NA	A	Unassigned	A	Unassigned	2016	2016	10.1039/c5dt04469c	Reis, S. G. et al. 2016 First coordination compounds based on a bis(imino nitroxide) biradical and 4f metal ions: synthesis, crystal structures and magnetic properties. Dalton Transactions 45, 2936–2944. (doi:10.1039/c5dt04469c)
614	2016_11	[Dy(hfac)3(IPhIN)(H2O)]	Radical	Dy3+	Oblate	Kramers	100	8	5	Oxygen	Not Measured	NA	NA	NA	NA	NA	NA	NA	NA	NA	NA	NA	NA	Not Measured	NA	http://www.crystallography.net/cod/7037767.cif	COD7037767	7037767.cif	Proper	Triangular dodecahedron	0.835	0.4	0.990008	8	B	Unassigned	B	Unassigned	2016	2016	10.1039/c5dt04469c	Reis, S. G. et al. 2016 First coordination compounds based on a bis(imino nitroxide) biradical and 4f metal ions: synthesis, crystal structures and magnetic properties. Dalton Transactions 45, 2936–2944. (doi:10.1039/c5dt04469c)
615	2016_12	[Dy2(BTB)3(CH3OH)4]·3CH3OH	Mixed Ligands	Dy3+	Oblate	Kramers	100	8	5	Oxygen	Freq-dependent X''	NA	NA	NA	NA	NA	NA	NA	NA	NA	NA	NA	NA	Not Measured	NA	http://www.crystallography.net/cod/7038052.cif	COD7038052	7038052.cif	Proper	Square antiprism	0.444	-4.2	1.105882	8	B	Unassigned	B	Unassigned	2016	2016	10.1039/c5dt04608d	Li, H., Chen, P., Sun, W., Zhang, L. & Yan, P. 2016 Solvent triggered structural diversity of triple-stranded helicates: single molecular magnets. Dalton Transactions 45, 3175–3181. (doi:10.1039/c5dt04608d)
616	2016_12	[Dy2(BTB)3(DME)2]	Mixed Ligands	Dy3+	Oblate	Kramers	100	8	4	Oxygen	Freq-dependent X''	NA	5.8	2000	Argand	44.5	NA	NA	3.68e-6	NA	NA	NA	NA	Not Measured	NA	http://www.crystallography.net/cod/7038053.cif	COD7038053	7038053.cif	Proper	Triangular dodecahedron	0.418	-0.1	1.0025005	8	B	II	B	III	2016	2016	10.1039/c5dt04608d	Li, H., Chen, P., Sun, W., Zhang, L. & Yan, P. 2016 Solvent triggered structural diversity of triple-stranded helicates: single molecular magnets. Dalton Transactions 45, 3175–3181. (doi:10.1039/c5dt04608d)
617	2016_12	[Dy2(BTB)3(DOA)(H2O)2]·4.5DOA	Mixed Ligands	Dy3+	Oblate	Kramers	100	8	5	Oxygen	No Freq-dependent X''	NA	5.5	2000	Argand	12.6	NA	NA	8.14e-6	NA	NA	NA	NA	Not Measured	NA	http://www.crystallography.net/cod/7038054.cif	COD7038054	7038054.cif	Proper	Square antiprism	0.423	-1.9	1.0476805	8	B	II	B	III	2016	2016	10.1039/c5dt04608d	Li, H., Chen, P., Sun, W., Zhang, L. & Yan, P. 2016 Solvent triggered structural diversity of triple-stranded helicates: single molecular magnets. Dalton Transactions 45, 3175–3181. (doi:10.1039/c5dt04608d)
618	2016_13	[CoIIIDyIIIL1(μ-OAc)2(NO3)2]	TM near Ln	Dy3+	Oblate	Kramers	100	9	3	Oxygen	No Freq-dependent X''	NA	3.5	2000	Argand	25.9	NA	NA	4.67e-7	NA	NA	NA	NA	Not Measured	NA	http://www.crystallography.net/cod/7038835.cif	COD7038835	7038835.cif	Proper	Muffin	2.764	-1.0999999999999999	1.0275605	9	B	II	C	V	2016	2016	10.1039/c6dt00848h	Hazra, S., Titiš, J., Valigura, D., Boča, R. & Mohanta, S. 2016 Bis-phenoxido and bis-acetato bridged heteronuclear {CoIIIDyIII} single molecule magnets with two slow relaxation branches. Dalton Transactions 45, 7510–7520. (doi:10.1039/c6dt00848h)
619	2016_13	[CoIIIDyIIIL2(μ-OAc)2(NO3)2]	TM near Ln	Dy3+	Oblate	Kramers	100	9	3	Oxygen	No Freq-dependent X''	NA	NA	NA	NA	NA	NA	NA	NA	NA	NA	NA	NA	Not Measured	NA	http://www.crystallography.net/cod/7038836.cif	COD7038836	7038836.cif	Proper	Muffin	2.79	-4	1.1008	9	B	Unassigned	C	Unassigned	2016	2016	10.1039/c6dt00848h	Hazra, S., Titiš, J., Valigura, D., Boča, R. & Mohanta, S. 2016 Bis-phenoxido and bis-acetato bridged heteronuclear {CoIIIDyIII} single molecule magnets with two slow relaxation branches. Dalton Transactions 45, 7510–7520. (doi:10.1039/c6dt00848h)
620	2016_14	[CoIII2 Gd(L)2(μ-O2CCH3)2(H2O)3]·NO3·MeOH·H2O	TM near Ln	Gd3+	Isotropic	Kramers	100	9	3	Oxygen	Freq-dependent X''	NA	NA	NA	NA	NA	NA	NA	NA	NA	NA	NA	NA	Not Measured	NA	http://www.crystallography.net/cod/7039107.cif	COD7039107	NA	Proper	NA	NA	NA	NA	NA	A	Unassigned	A	Unassigned	2016	2016	10.1039/c5dt03871e	Goura, J., Brambleby, J., Topping, C. V., Goddard, P. A., Suriya Narayanan, R., Bar, A. K. & Chandrasekhar, V. 2016 Heterometallic trinuclear {CoIII2LnIII} (Ln = Gd, Tb, Ho and Er) complexes in a bent geometry. Field-induced single-ion magnetic behavior of the ErIII and TbIII analogues. Dalton Transactions 45, 9235–9249. (doi:10.1039/c5dt03871e)
621	2016_14	[CoIII2 Tb(L)2(μ-O2CCH3)2(H2O)3]·NO3·2H2O	TM near Ln	Tb3+	Oblate	Non-Kramers	100	9	3	Oxygen	Freq-dependent X''	NA	2.5	1500	X''(T)	15.6	NA	NA	1e-7	NA	NA	NA	NA	Not Measured	NA	http://www.crystallography.net/cod/7039108.cif	COD7039108	7039108.cif	Proper	Spherical tricapped trigonal prism	1.823	3.9	0.9032605	9	B	II	E	V	2016	2016	10.1039/c5dt03871e	Goura, J., Brambleby, J., Topping, C. V., Goddard, P. A., Suriya Narayanan, R., Bar, A. K. & Chandrasekhar, V. 2016 Heterometallic trinuclear {CoIII2LnIII} (Ln = Gd, Tb, Ho and Er) complexes in a bent geometry. Field-induced single-ion magnetic behavior of the ErIII and TbIII analogues. Dalton Transactions 45, 9235–9249. (doi:10.1039/c5dt03871e)
622	2016_14	[CoIII2 Ho(L)2(μ-O2CCH3)2(H2O)3]·NO3·MeOH·H2O	TM near Ln	Ho3+	Oblate	Non-Kramers	100	9	3	Oxygen	No Freq-dependent X''	NA	NA	NA	NA	NA	NA	NA	NA	NA	NA	NA	NA	Not Measured	NA	http://www.crystallography.net/cod/7039109.cif	COD7039109	7039109.cif	Proper	Spherical tricapped trigonal prism	1.888	3.5999999999999996	0.910648	9	B	Unassigned	E	Unassigned	2016	2016	10.1039/c5dt03871e	Goura, J., Brambleby, J., Topping, C. V., Goddard, P. A., Suriya Narayanan, R., Bar, A. K. & Chandrasekhar, V. 2016 Heterometallic trinuclear {CoIII2LnIII} (Ln = Gd, Tb, Ho and Er) complexes in a bent geometry. Field-induced single-ion magnetic behavior of the ErIII and TbIII analogues. Dalton Transactions 45, 9235–9249. (doi:10.1039/c5dt03871e)
623	2016_14	[CoIII2 Er(L)2(μ-O2CCH3)2(H2O)3]·NO3·MeOH·H2O	TM near Ln	Er3+	Prolate	Kramers	100	9	3	Oxygen	Freq-dependent X''	NA	NA	NA	X''(T)	9.9	NA	NA	8e-7	NA	NA	NA	NA	Not Measured	NA	http://www.crystallography.net/cod/7039110.cif	COD7039110	7039110.cif	Proper	Spherical tricapped trigonal prism	1.787	3.4000000000000004	0.915578	9	C	II	D	V	2016	2016	10.1039/c5dt03871e	Goura, J., Brambleby, J., Topping, C. V., Goddard, P. A., Suriya Narayanan, R., Bar, A. K. & Chandrasekhar, V. 2016 Heterometallic trinuclear {CoIII2LnIII} (Ln = Gd, Tb, Ho and Er) complexes in a bent geometry. Field-induced single-ion magnetic behavior of the ErIII and TbIII analogues. Dalton Transactions 45, 9235–9249. (doi:10.1039/c5dt03871e)
624	2016_15	[Tb(β-Mo8O26)2]5−	POM	Tb3+	Oblate	Non-Kramers	100	8	2	Oxygen	No Freq-dependent X''	NA	NA	NA	NA	NA	NA	NA	NA	NA	NA	NA	NA	Not Measured	NA	http://www.crystallography.net/cod/7040469.cif	COD7040469	7040469.cif	Proper	Square antiprism	0.304	-3.1	1.0779805	8	D	Unassigned	E	Unassigned	2016	2016	10.1039/c6dt02258h	Baldoví, J. J. et al. 2016 Single ion magnets based on lanthanoid polyoxomolybdate complexes. Dalton Transactions 45, 16653–16660. (doi:10.1039/c6dt02258h)
625	2016_15	[Dy(β-Mo8O26)2]5−	POM	Dy3+	Oblate	Kramers	100	8	2	Oxygen	No Freq-dependent X''	NA	NA	NA	NA	NA	NA	NA	NA	NA	NA	NA	NA	Not Measured	NA	http://www.crystallography.net/cod/7040470.cif	COD7040470	7040470.cif	Proper	Square antiprism	0.17	-2.4	1.060288	8	B	Unassigned	B	Unassigned	2016	2016	10.1039/c6dt02258h	Baldoví, J. J. et al. 2016 Single ion magnets based on lanthanoid polyoxomolybdate complexes. Dalton Transactions 45, 16653–16660. (doi:10.1039/c6dt02258h)
626	2016_15	[Ho(β-Mo8O26)2]5−	POM	Ho3+	Oblate	Non-Kramers	100	8	2	Oxygen	Freq-dependent X''	NA	NA	NA	NA	NA	NA	NA	NA	NA	NA	NA	NA	Not Measured	NA	http://www.crystallography.net/cod/7040471.cif	COD7040471	7040471.cif	Proper	Square antiprism	0.155	-2.7	1.0678645	8	B	Unassigned	E	Unassigned	2016	2016	10.1039/c6dt02258h	Baldoví, J. J. et al. 2016 Single ion magnets based on lanthanoid polyoxomolybdate complexes. Dalton Transactions 45, 16653–16660. (doi:10.1039/c6dt02258h)
627	2016_15	[Er(β-Mo8O26)2]5−	POM	Er3+	Prolate	Kramers	100	8	2	Oxygen	Freq-dependent X''	NA	NA	NA	NA	NA	NA	NA	NA	NA	NA	NA	NA	Not Measured	NA	http://www.crystallography.net/cod/7040472.cif	COD7040472	7040472.cif	Proper	Square antiprism	0.155	-2.7	1.0678645	8	C	Unassigned	D	Unassigned	2016	2016	10.1039/c6dt02258h	Baldoví, J. J. et al. 2016 Single ion magnets based on lanthanoid polyoxomolybdate complexes. Dalton Transactions 45, 16653–16660. (doi:10.1039/c6dt02258h)
628	2016_15	[Tm(β-Mo8O26)2]5−	POM	Tm3+	Prolate	Non-Kramers	100	8	2	Oxygen	No Freq-dependent X''	NA	NA	NA	NA	NA	NA	NA	NA	NA	NA	NA	NA	Not Measured	NA	http://www.crystallography.net/cod/7040473.cif	COD7040473	7040473.cif	Proper	Square antiprism	0.111	-2	1.0502	8	C	Unassigned	D	Unassigned	2016	2016	10.1039/c6dt02258h	Baldoví, J. J. et al. 2016 Single ion magnets based on lanthanoid polyoxomolybdate complexes. Dalton Transactions 45, 16653–16660. (doi:10.1039/c6dt02258h)
629	2016_15	[Yb(β-Mo8O26)2]5−	POM	Yb3+	Prolate	Kramers	100	8	2	Oxygen	No Freq-dependent X''	NA	NA	NA	NA	NA	NA	NA	NA	NA	NA	NA	NA	Not Measured	NA	http://www.crystallography.net/cod/7040474.cif	COD7040474	7040474.cif	Proper	Square antiprism	0.124	-2.3	1.0577645	8	C	Unassigned	D	Unassigned	2016	2016	10.1039/c6dt02258h	Baldoví, J. J. et al. 2016 Single ion magnets based on lanthanoid polyoxomolybdate complexes. Dalton Transactions 45, 16653–16660. (doi:10.1039/c6dt02258h)
630	2016_15	[Tb{Mo5O13(OMe)4NNC6H4-p-NO2}2]3−	POM	Tb3+	Oblate	Non-Kramers	100	8	2	Oxygen	No Freq-dependent X''	NA	NA	NA	NA	NA	NA	NA	NA	NA	NA	NA	NA	Not Measured	NA	http://www.crystallography.net/cod/7040475.cif	COD7040475	7040475.cif	Proper	Square antiprism	0.43	-3.4000000000000004	1.085578	8	D	Unassigned	E	Unassigned	2016	2016	10.1039/c6dt02258h	Baldoví, J. J. et al. 2016 Single ion magnets based on lanthanoid polyoxomolybdate complexes. Dalton Transactions 45, 16653–16660. (doi:10.1039/c6dt02258h)
631	2016_15	[Dy{Mo5O13(OMe)4NNC6H4-p-NO2}2]3−	POM	Dy3+	Oblate	Kramers	100	8	2	Oxygen	Freq-dependent X''	NA	4	1000	X''(T)	38.5	NA	NA	6.6e-8	NA	NA	NA	NA	Not Measured	NA	http://www.crystallography.net/cod/7040476.cif	COD7040476	7040476.cif	Proper	Square antiprism	0.425	-3.4000000000000004	1.085578	8	B	II	B	V	2016	2016	10.1039/c6dt02258h	Baldoví, J. J. et al. 2016 Single ion magnets based on lanthanoid polyoxomolybdate complexes. Dalton Transactions 45, 16653–16660. (doi:10.1039/c6dt02258h)
632	2016_15	[Ho{Mo5O13(OMe)4NNC6H4-p-NO2}2]3−	POM	Ho3+	Oblate	Non-Kramers	100	8	2	Oxygen	No Freq-dependent X''	NA	NA	NA	NA	NA	NA	NA	NA	NA	NA	NA	NA	Not Measured	NA	http://www.crystallography.net/cod/7040477.cif	COD7040477	7040477.cif	Proper	Square antiprism	0.52	-4.6	1.116058	8	B	Unassigned	E	Unassigned	2016	2016	10.1039/c6dt02258h	Baldoví, J. J. et al. 2016 Single ion magnets based on lanthanoid polyoxomolybdate complexes. Dalton Transactions 45, 16653–16660. (doi:10.1039/c6dt02258h)
633	2016_15	[Er{Mo5O13(OMe)4NNC6H4-p-NO2}2]3−	POM	Er3+	Prolate	Kramers	100	8	2	Oxygen	No Freq-dependent X''	NA	NA	NA	NA	NA	NA	NA	NA	NA	NA	NA	NA	Not Measured	NA	http://www.crystallography.net/cod/7040478.cif	COD7040478	7040478.cif	Proper	Square antiprism	0.408	-4.2	1.105882	8	C	Unassigned	D	Unassigned	2016	2016	10.1039/c6dt02258h	Baldoví, J. J. et al. 2016 Single ion magnets based on lanthanoid polyoxomolybdate complexes. Dalton Transactions 45, 16653–16660. (doi:10.1039/c6dt02258h)
634	2016_15	[Yb{Mo5O13(OMe)4NNC6H4-p-NO2}2]3−	POM	Yb3+	Prolate	Kramers	100	8	2	Oxygen	No Freq-dependent X''	NA	4.5	1000	X''(T)	23.3	NA	NA	6.7e-6	NA	NA	NA	NA	Not Measured	NA	http://www.crystallography.net/cod/7040479.cif	COD7040479	7040479.cif	Proper	Square antiprism	0.452	-4.2	1.105882	8	C	II	D	V	2016	2016	10.1039/c6dt02258h	Baldoví, J. J. et al. 2016 Single ion magnets based on lanthanoid polyoxomolybdate complexes. Dalton Transactions 45, 16653–16660. (doi:10.1039/c6dt02258h)
635	2016_15	[Nd{Mo5O13(OMe)4NNC6H4-p-NO2}2]3−	POM	Nd3+	Oblate	Kramers	100	8	2	Oxygen	No Freq-dependent X''	NA	NA	NA	NA	NA	NA	NA	NA	NA	NA	NA	NA	Not Measured	NA	http://www.crystallography.net/cod/7040475.cif	COD7040475	NA	Isostructural	NA	NA	NA	NA	NA	B	Unassigned	E	Unassigned	2016	2016	10.1039/c6dt02258h	Baldoví, J. J. et al. 2016 Single ion magnets based on lanthanoid polyoxomolybdate complexes. Dalton Transactions 45, 16653–16660. (doi:10.1039/c6dt02258h)
636	2016_16	[{Dy(ntbi)(NO3)3}2·3CH3OH	Mixed Ligands	Dy3+	Oblate	Kramers	100	10	4	Oxygen+Nitrogen	Freq-dependent X''	NA	NA	NA	X''(T)	53.4	NA	NA	1.6e-12	NA	NA	NA	NA	Not Measured	NA	https://www.ccdc.cam.ac.uk/structures/Search?Ccdcid=1413871	CCDC1413871	1413871.cif	Proper	Others	3.655	NA	NA	10	B	II	B	III	2016	2016	10.1002/ejic.201600152	Goswami, S., Biswas, S., Tomar, K. & Konar, S. 2016 Tuning the Magnetoluminescence Behavior of Lanthanide Complexes Having Sphenocorona and Cubic Coordination Geometries. European Journal of Inorganic Chemistry 2016, 2774–2782. (doi:10.1002/ejic.201600152)
637	2016_16	[{Dy(ntbi)(NO3)3}2·3CH3OH	Mixed Ligands	Dy3+	Oblate	Kramers	9.09090909090909	10	4	Oxygen+Nitrogen	Freq-dependent X''	NA	NA	NA	NA	NA	NA	NA	NA	NA	NA	NA	NA	Not Measured	NA	https://www.ccdc.cam.ac.uk/structures/Search?Ccdcid=1413871	CCDC1413871	NA	Isostructural	NA	NA	NA	NA	NA	B	Unassigned	B	Unassigned	2016	2016	10.1002/ejic.201600152	Goswami, S., Biswas, S., Tomar, K. & Konar, S. 2016 Tuning the Magnetoluminescence Behavior of Lanthanide Complexes Having Sphenocorona and Cubic Coordination Geometries. European Journal of Inorganic Chemistry 2016, 2774–2782. (doi:10.1002/ejic.201600152)
638	2016_16	[{Dy(ntbi)2}5·15Cl·xH2O	Other Families	Dy3+	Oblate	Kramers	100	8	2	Nitrogen	Freq-dependent X''	NA	NA	NA	X''(T)	39.8	NA	NA	1.6e-7	NA	NA	NA	NA	Not Measured	NA	https://www.ccdc.cam.ac.uk/structures/Search?Ccdcid=1413872	CCDC1413872	1413872.cif	Proper	Others	0.954	NA	NA	8	B	II	B	VI	2016	2016	10.1002/ejic.201600152	Goswami, S., Biswas, S., Tomar, K. & Konar, S. 2016 Tuning the Magnetoluminescence Behavior of Lanthanide Complexes Having Sphenocorona and Cubic Coordination Geometries. European Journal of Inorganic Chemistry 2016, 2774–2782. (doi:10.1002/ejic.201600152)
639	2016_16	[{Ho(ntbi)(NO3)3}2·3CH3OH	Other Families	Ho3+	Oblate	Non-Kramers	100	10	4	Oxygen+Nitrogen	Freq-dependent X''	NA	NA	NA	NA	NA	NA	NA	NA	NA	NA	NA	NA	Not Measured	NA	https://www.ccdc.cam.ac.uk/structures/Search?Ccdcid=1413873	CCDC1413873	1413873.cif	Proper	Others	3.567	NA	NA	10	B	Unassigned	E	Unassigned	2016	2016	10.1002/ejic.201600152	Goswami, S., Biswas, S., Tomar, K. & Konar, S. 2016 Tuning the Magnetoluminescence Behavior of Lanthanide Complexes Having Sphenocorona and Cubic Coordination Geometries. European Journal of Inorganic Chemistry 2016, 2774–2782. (doi:10.1002/ejic.201600152)
640	2016_16	[{Tb(ntbi)2}5·15Cl·xH2O	Other Families	Tb3+	Oblate	Non-Kramers	100	8	2	Nitrogen	Freq-dependent X''	NA	NA	NA	NA	NA	NA	NA	NA	NA	NA	NA	NA	Not Measured	NA	https://www.ccdc.cam.ac.uk/structures/Search?Ccdcid=1413874	CCDC1413874	1413874.cif	Proper	Others	0.98	NA	NA	8	D	Unassigned	F	Unassigned	2016	2016	10.1002/ejic.201600152	Goswami, S., Biswas, S., Tomar, K. & Konar, S. 2016 Tuning the Magnetoluminescence Behavior of Lanthanide Complexes Having Sphenocorona and Cubic Coordination Geometries. European Journal of Inorganic Chemistry 2016, 2774–2782. (doi:10.1002/ejic.201600152)
641	2016_17	[LDyCl2(THF)2]	Mixed Ligands	Dy3+	Oblate	Kramers	100	6	5	Others	No Freq-dependent X''	NA	NA	NA	NA	NA	NA	NA	NA	NA	NA	NA	NA	No Hysteresis	NA	https://www.ccdc.cam.ac.uk/structures/Search?Ccdcid=1475177	CCDC1475177	1475177.cif	Proper	Octahedron	1.125	-3.5000000000000004	1.0881125	6	B	Unassigned	C	Unassigned	2016	2016	10.1002/ejic.201600488	Klementyeva, S. V., Afonin, M. Y., Bogomyakov, A. S., Gamer, M. T., Roesky, P. W. & Konchenko, S. N. 2016 Mono- and Dinuclear Rare-Earth Chlorides Ligated by a Mesityl-Substituted β-Diketiminate. European Journal of Inorganic Chemistry 2016, 3666–3672. (doi:10.1002/ejic.201600488)
642	2016_18	[Zn(NO3)LDy(NO3)2(H2O)]	TM near Ln	Dy3+	Oblate	Kramers	100	9	4	Oxygen	No Freq-dependent X''	NA	NA	NA	Argand	34.56	NA	NA	3.55e-8	NA	NA	NA	NA	Not Measured	NA	http://www.crystallography.net/cod/7236272.cif	COD7236272	NA	Isostructural	NA	NA	NA	NA	NA	B	II	C	V	2016	2016	10.1039/c6ra24115h	Long, J. et al. 2016 Study of the influence of magnetic dilution over relaxation processes in a Zn/Dy single-ion magnet by correlation between luminescence and magnetism. RSC Advances 6, 108810–108818. (doi:10.1039/c6ra24115h)
643	2016_18	[Zn(NO3)LDy(NO3)2(H2O)]	TM near Ln	Dy3+	Oblate	Kramers	5	9	4	Oxygen	No Freq-dependent X''	NA	NA	NA	Argand	64.8	NA	NA	4.6e-11	NA	NA	NA	NA	Not Measured	NA	http://www.crystallography.net/cod/7236272.cif	COD7236272	NA	Isostructural	NA	NA	NA	NA	NA	B	II	C	V	2016	2016	10.1039/c6ra24115h	Long, J. et al. 2016 Study of the influence of magnetic dilution over relaxation processes in a Zn/Dy single-ion magnet by correlation between luminescence and magnetism. RSC Advances 6, 108810–108818. (doi:10.1039/c6ra24115h)
644	2016_19	[Dy2(bzhdep-2H) (NO3)4(DMF)4]	Mixed Ligands	Dy3+	Oblate	Kramers	100	9	5	Oxygen+Nitrogen	Freq-dependent X''	NA	7	1000	X''(T)	29.5	NA	NA	2.6e-6	NA	NA	NA	NA	No Hysteresis	NA	http://www.crystallography.net/cod/4347705.cif	COD4347705	4347705.cif	Proper	Muffin	2.053	-1.6	1.040128	9	B	II	B	III	2016	2016	10.1021/acs.inorgchem.6b00500	Huang, W. et al. 2016 Metallogrid Single-Molecule Magnet: Solvent-Induced Nuclearity Transformation and Magnetic Hysteresis at 16 K. Inorganic Chemistry 55, 5476–5484. (doi:10.1021/acs.inorgchem.6b00500)
645	2016_19	[Dy4(bzhdep-2H)4(H2O)4(NO3)4]·6CH3OH·6H2O	Mixed Ligands	Dy3+	Oblate	Kramers	100	9	4	Oxygen+Nitrogen	Freq-dependent X''	NA	22	1000	X''(T)	61.3	NA	NA	6.9e-6	NA	NA	NA	NA	Full Hysteresis	16	http://www.crystallography.net/cod/4347706.cif	COD4347706	4347706.cif	Proper	Spherical capped square antiprism	1.103	-2.1999999999999997	1.055242	9	B	II	B	III	2016	2016	10.1021/acs.inorgchem.6b00500	Huang, W. et al. 2016 Metallogrid Single-Molecule Magnet: Solvent-Induced Nuclearity Transformation and Magnetic Hysteresis at 16 K. Inorganic Chemistry 55, 5476–5484. (doi:10.1021/acs.inorgchem.6b00500)
646	2016_19	[Dy0.35Y3.65(bzhdep-2H)4(H2O)4(NO3)4]·6CH3OH·6H2O	Mixed Ligands	Dy3+	Oblate	Kramers	8.75	9	4	Oxygen+Nitrogen	T_B3 > 2K	27	NA	NA	X''(T)	119.9	NA	NA	1.5e-6	NA	NA	NA	NA	Full Hysteresis	18	http://www.crystallography.net/cod/4347706.cif	COD4347706	NA	Isostructural	NA	NA	NA	NA	NA	B	II	B	III	2016	2016	10.1021/acs.inorgchem.6b00500	Huang, W. et al. 2016 Metallogrid Single-Molecule Magnet: Solvent-Induced Nuclearity Transformation and Magnetic Hysteresis at 16 K. Inorganic Chemistry 55, 5476–5484. (doi:10.1021/acs.inorgchem.6b00500)
647	2016_20	[Dy4(H2L′)4Zn4(SCN)4]	Mixed Ligands	Dy3+	Oblate	Kramers	100	9	3	Oxygen+Nitrogen	No Freq-dependent X''	NA	NA	NA	NA	NA	NA	NA	NA	NA	NA	NA	NA	Not Measured	NA	http://www.crystallography.net/cod/4347729.cif	COD4347729	4347729.cif	Proper	Spherical capped square antiprism	1.622	1.5	0.9626125	9	B	Unassigned	C	Unassigned	2016	2016	10.1021/acs.inorgchem.6b00529	Wu, J., Zhao, L., Zhang, L., Li, X.-L., Guo, M. & Tang, J. 2016 Metallosupramolecular Coordination Complexes: The Design of Heterometallic 3d–4f Gridlike Structures. Inorganic Chemistry 55, 5514–5519. (doi:10.1021/acs.inorgchem.6b00529)
648	2016_21	[Gd2(hfac)6(MeTrzNIT)(H2O)2]·1/2CH2Cl2	Radical	Gd3+	Isotropic	Kramers	100	9	5	Oxygen+Nitrogen	Not Measured	NA	NA	NA	NA	NA	NA	NA	NA	NA	NA	NA	NA	Not Measured	NA	http://www.crystallography.net/cod/7223576.cif	COD7223576	NA	Proper	NA	NA	NA	NA	NA	A	Unassigned	A	Unassigned	2016	2016	10.1039/c5ra21991d	Li, T., Zhou, S. Y., Li, X., Tian, L., Liao, D. Z., Liu, Z. Y. & Guo, J. H. 2016 Modulating spin dynamics of LnIII-radical complexes by using different coligands. RSC Advances 6, 3058–3067. (doi:10.1039/c5ra21991d)
649	2016_21	[Tb2(hfac)6(MeTrzNIT)(H2O)2]·1/2CH2Cl2	Radical	Tb3+	Oblate	Non-Kramers	100	9	5	Oxygen+Nitrogen	No Freq-dependent X''	NA	NA	NA	NA	NA	NA	NA	NA	NA	NA	NA	NA	Not Measured	NA	http://www.crystallography.net/cod/7223577.cif	COD7223577	7223577.cif	Proper	Spherical tricapped trigonal prism	0.634	5.800000000000001	0.8566819999999999	9	B	Unassigned	E	Unassigned	2016	2016	10.1039/c5ra21991d	Li, T., Zhou, S. Y., Li, X., Tian, L., Liao, D. Z., Liu, Z. Y. & Guo, J. H. 2016 Modulating spin dynamics of LnIII-radical complexes by using different coligands. RSC Advances 6, 3058–3067. (doi:10.1039/c5ra21991d)
650	2016_21	[Dy2(hfac)6(MeTrzNIT)(H2O)2]·1/2CH2Cl2	Radical	Dy3+	Oblate	Kramers	100	9	5	Oxygen+Nitrogen	Freq-dependent X''	NA	NA	NA	Argand	6	NA	NA	4e-6	NA	NA	NA	NA	No Hysteresis	NA	http://www.crystallography.net/cod/7223575.cif	COD7223575	7223575.cif	Proper	Spherical tricapped trigonal prism	0.651	5.8999999999999995	0.8542405	9	B	II	C	VII	2016	2016	10.1039/c5ra21991d	Li, T., Zhou, S. Y., Li, X., Tian, L., Liao, D. Z., Liu, Z. Y. & Guo, J. H. 2016 Modulating spin dynamics of LnIII-radical complexes by using different coligands. RSC Advances 6, 3058–3067. (doi:10.1039/c5ra21991d)
651	2016_21	[Gd(Phtfac)3(MeTrzNIT)]2·C7H14·3H2O	Radical	Gd3+	Isotropic	Kramers	100	8	4	Oxygen+Nitrogen	Not Measured	NA	NA	NA	NA	NA	NA	NA	NA	NA	NA	NA	NA	Not Measured	NA	http://www.crystallography.net/cod/7223578.cif	COD7223578	NA	Proper	NA	NA	NA	NA	NA	A	Unassigned	A	Unassigned	2016	2016	10.1039/c5ra21991d	Li, T., Zhou, S. Y., Li, X., Tian, L., Liao, D. Z., Liu, Z. Y. & Guo, J. H. 2016 Modulating spin dynamics of LnIII-radical complexes by using different coligands. RSC Advances 6, 3058–3067. (doi:10.1039/c5ra21991d)
652	2016_21	[Tb(Phtfac)3(MeTrzNIT)]2·C7H14·3H2O	Radical	Tb3+	Oblate	Non-Kramers	100	8	4	Oxygen+Nitrogen	Freq-dependent X''	NA	NA	NA	NA	NA	NA	NA	NA	NA	NA	NA	NA	Not Measured	NA	http://www.crystallography.net/cod/7223578.cif	COD7223578	NA	Isostructural	NA	NA	NA	NA	NA	B	Unassigned	E	Unassigned	2016	2016	10.1039/c5ra21991d	Li, T., Zhou, S. Y., Li, X., Tian, L., Liao, D. Z., Liu, Z. Y. & Guo, J. H. 2016 Modulating spin dynamics of LnIII-radical complexes by using different coligands. RSC Advances 6, 3058–3067. (doi:10.1039/c5ra21991d)
653	2016_21	[Dy(Phtfac)3(MeTrzNIT)]2·C7H14·3H2O	Radical	Dy3+	Oblate	Kramers	100	8	4	Oxygen+Nitrogen	No Freq-dependent X''	NA	NA	NA	NA	NA	NA	NA	NA	NA	NA	NA	NA	Not Measured	NA	http://www.crystallography.net/cod/7223578.cif	COD7223578	NA	Isostructural	NA	NA	NA	NA	NA	B	Unassigned	B	Unassigned	2016	2016	10.1039/c5ra21991d	Li, T., Zhou, S. Y., Li, X., Tian, L., Liao, D. Z., Liu, Z. Y. & Guo, J. H. 2016 Modulating spin dynamics of LnIII-radical complexes by using different coligands. RSC Advances 6, 3058–3067. (doi:10.1039/c5ra21991d)
654	2016_22	[Gd2(hfac)6(H2O)2(dppnTEMPO)]	Radical	Gd3+	Isotropic	Kramers	100	8	5	Oxygen	Not Measured	NA	NA	NA	NA	NA	NA	NA	NA	NA	NA	NA	NA	Not Measured	NA	http://www.crystallography.net/cod/4348781.cif	COD4348781	NA	Proper	NA	NA	NA	NA	NA	A	Unassigned	A	Unassigned	2016	2016	10.1021/acs.inorgchem.6b01616	Reis, S. G. et al. 2016 Binuclear Lanthanide-Radical Complexes Featuring Two Centers with Different Magnetic and Luminescence Properties. Inorganic Chemistry 55, 11676–11684. (doi:10.1021/acs.inorgchem.6b01616)
655	2016_22	[Tb2(hfac)6(H2O)2(dppnTEMPO)]	Radical	Tb3+	Oblate	Non-Kramers	100	8	5	Oxygen	No Freq-dependent X''	NA	NA	NA	NA	NA	NA	NA	NA	NA	NA	NA	NA	Not Measured	NA	http://www.crystallography.net/cod/4348782.cif	COD4348782	4348782.cif	Proper	Triangular dodecahedron	0.962	0	1	8	B	Unassigned	E	Unassigned	2016	2016	10.1021/acs.inorgchem.6b01616	Reis, S. G. et al. 2016 Binuclear Lanthanide-Radical Complexes Featuring Two Centers with Different Magnetic and Luminescence Properties. Inorganic Chemistry 55, 11676–11684. (doi:10.1021/acs.inorgchem.6b01616)
656	2016_22	[Dy2(hfac)6(H2O)2(dppnTEMPO)]	Radical	Dy3+	Oblate	Kramers	100	8	5	Oxygen	Freq-dependent X''	NA	NA	NA	NA	NA	NA	NA	NA	NA	NA	NA	NA	Not Measured	NA	http://www.crystallography.net/cod/4348780.cif	COD4348780	4348780.cif	Proper	Triangular dodecahedron	0.635	0.4	0.990008	8	B	Unassigned	B	Unassigned	2016	2016	10.1021/acs.inorgchem.6b01616	Reis, S. G. et al. 2016 Binuclear Lanthanide-Radical Complexes Featuring Two Centers with Different Magnetic and Luminescence Properties. Inorganic Chemistry 55, 11676–11684. (doi:10.1021/acs.inorgchem.6b01616)
657	2016_23	DyCdY	LnPc2	Dy3+	Oblate	Kramers	100	8	2	Nitrogen	T_B3 > 2K	2.4	2.8	350	Argand	21.89	NA	NA	2.24e-8	NA	NA	NA	NA	Not Measured	NA	http://www.crystallography.net/cod/4349039.cif	COD4349039	4349039.cif	Proper	Others	3.064	NA	NA	8	D	III	F	VIII	2016	2016	10.1021/acs.inorgchem.6b01870	Horii, Y., Katoh, K., Cosquer, G., Breedlove, B. K. & Yamashita, M. 2016 Weak DyIII–DyIII Interactions in DyIII–Phthalocyaninato Multiple-Decker Single-Molecule Magnets Effectively Suppress Magnetic Relaxation. Inorganic Chemistry 55, 11782–11790. (doi:10.1021/acs.inorgchem.6b01870)
658	2016_23	DyCdCdDy	LnPc2	Dy3+	Oblate	Kramers	100	8	2	Nitrogen	T_B3 > 2K	4	4	2000	Argand	22.18	NA	NA	3.72e-6	NA	NA	NA	NA	Not Measured	NA	http://www.crystallography.net/cod/4349036.cif	COD4349036	4349036.cif	Proper	Others	2.767	NA	NA	8	D	III	F	VIII	2016	2016	10.1021/acs.inorgchem.6b01870	Horii, Y., Katoh, K., Cosquer, G., Breedlove, B. K. & Yamashita, M. 2016 Weak DyIII–DyIII Interactions in DyIII–Phthalocyaninato Multiple-Decker Single-Molecule Magnets Effectively Suppress Magnetic Relaxation. Inorganic Chemistry 55, 11782–11790. (doi:10.1021/acs.inorgchem.6b01870)
659	2016_24	[(thf)5Dy((OC)W(CO)2Cp)3]·thf	Mixed Ligands	Dy3+	Oblate	Kramers	100	8	8	Oxygen	No Freq-dependent X''	NA	1.8	1000	NA	NA	NA	NA	NA	NA	NA	NA	NA	Not Measured	NA	http://www.crystallography.net/cod/4349035.cif	COD4349035	4349035.cif	Proper	Square antiprism	0.42	-2.9000000000000004	1.0729205	8	B	Unassigned	B	Unassigned	2016	2016	10.1039/c5qi00224a	Dickie, C. M. & Nippe, M. 2016 Magnetization dynamics of a heterometallic Dy-isocarbonyl complex. Inorganic Chemistry Frontiers 3, 97–103. (doi:10.1039/c5qi00224a)
660	2016_24	[(thf)5Dy0.08Y0.92((OC)W(CO)2Cp)3]·thf	Mixed Ligands	Dy3+	Oblate	Kramers	7.69230769230769	8	8	Oxygen	Freq-dependent X''	NA	2.2	400	Argand	18.1	NA	NA	9.3e-8	NA	NA	NA	NA	Not Measured	NA	http://www.crystallography.net/cod/4349035.cif	COD4349035	NA	Isostructural	NA	NA	NA	NA	NA	B	II	B	III	2016	2016	10.1039/c5qi00224a	Dickie, C. M. & Nippe, M. 2016 Magnetization dynamics of a heterometallic Dy-isocarbonyl complex. Inorganic Chemistry Frontiers 3, 97–103. (doi:10.1039/c5qi00224a)
661	2016_25	[Gd(hfac)3(NITPhiPr)2]	Radical	Gd3+	Isotropic	Kramers	100	8	5	Oxygen	Not Measured	NA	NA	NA	NA	NA	NA	NA	NA	NA	NA	NA	NA	Not Measured	NA	https://www.ccdc.cam.ac.uk/structures/Search?Ccdcid=878239	CCDC878239	NA	Proper	NA	NA	NA	NA	NA	A	Unassigned	A	Unassigned	2016	2016	10.1016/j.inoche.2012.10.006	Gao, Y., Wang, Y., Hu, P., Yang, M., Ma, Y., Wang, Q., Li, L. & Liao, D. 2013 A novel nitronyl nitroxide radical and its Gd(III), Tb(III), Dy(III) complexes: Synthesis, structure and magnetic properties. Inorganic Chemistry Communications 27, 31–35. (doi:10.1016/j.inoche.2012.10.006)
662	2016_25	[Tb(hfac)3(NITPhiPr)2]	Radical	Tb3+	Oblate	Non-Kramers	100	8	5	Oxygen	No Freq-dependent X''	NA	NA	NA	NA	NA	NA	NA	NA	NA	NA	NA	NA	Not Measured	NA	https://www.ccdc.cam.ac.uk/structures/Search?Ccdcid=878238	CCDC878238	878238.cif	Proper	Triangular dodecahedron	0.152	-0.5	1.0125125	8	B	Unassigned	E	Unassigned	2016	2016	10.1016/j.inoche.2012.10.006	Gao, Y., Wang, Y., Hu, P., Yang, M., Ma, Y., Wang, Q., Li, L. & Liao, D. 2013 A novel nitronyl nitroxide radical and its Gd(III), Tb(III), Dy(III) complexes: Synthesis, structure and magnetic properties. Inorganic Chemistry Communications 27, 31–35. (doi:10.1016/j.inoche.2012.10.006)
663	2016_25	[Dy(hfac)3(NITPhiPr)2]	Radical	Dy3+	Oblate	Kramers	100	8	5	Oxygen	No Freq-dependent X''	NA	NA	NA	NA	NA	NA	NA	NA	NA	NA	NA	NA	Not Measured	NA	https://www.ccdc.cam.ac.uk/structures/Search?Ccdcid=878237	CCDC878237	878237.cif	Proper	Triangular dodecahedron	0.144	-0.3	1.0075045	8	B	Unassigned	B	Unassigned	2016	2016	10.1016/j.inoche.2012.10.006	Gao, Y., Wang, Y., Hu, P., Yang, M., Ma, Y., Wang, Q., Li, L. & Liao, D. 2013 A novel nitronyl nitroxide radical and its Gd(III), Tb(III), Dy(III) complexes: Synthesis, structure and magnetic properties. Inorganic Chemistry Communications 27, 31–35. (doi:10.1016/j.inoche.2012.10.006)
664	2016_26	[Tb2(TCT)2(H2O)6]·6H2O	Mixed Ligands	Tb3+	Oblate	Non-Kramers	100	9	5	Oxygen	Not Measured	NA	NA	NA	NA	NA	NA	NA	NA	NA	NA	NA	NA	Not Measured	NA	NA	NA	NA	NA	NA	NA	NA	NA	NA	B	Unassigned	E	Unassigned	2016	2016	10.1016/j.ica.2016.08.020	Zhang, J.-W., Jiang, Y., Xie, Y.-R., Chu, J. & Liu, B.-Q. 2016 Syntheses, structures, photoluminescence, and magnetism of a series of discrete heavy lanthanide complexes based on a tricarboxylic acid. Inorganica Chimica Acta 453, 257–262. (doi:10.1016/j.ica.2016.08.020)
665	2016_26	[Dy2(TCT)2(H2O)6]·6H2O	Mixed Ligands	Dy3+	Oblate	Kramers	100	9	5	Oxygen	No Freq-dependent X''	NA	NA	NA	X''(T)	16	NA	NA	4.7e-7	NA	NA	NA	NA	Not Measured	NA	NA	NA	NA	NA	NA	NA	NA	NA	NA	B	II	C	III	2016	2016	10.1016/j.ica.2016.08.020	Zhang, J.-W., Jiang, Y., Xie, Y.-R., Chu, J. & Liu, B.-Q. 2016 Syntheses, structures, photoluminescence, and magnetism of a series of discrete heavy lanthanide complexes based on a tricarboxylic acid. Inorganica Chimica Acta 453, 257–262. (doi:10.1016/j.ica.2016.08.020)
666	2016_26	[Ho2(TCT)2(H2O)6]·6H2O	Mixed Ligands	Ho3+	Oblate	Non-Kramers	100	9	5	Oxygen	Not Measured	NA	NA	NA	NA	NA	NA	NA	NA	NA	NA	NA	NA	Not Measured	NA	NA	NA	NA	NA	NA	NA	NA	NA	NA	B	Unassigned	E	Unassigned	2016	2016	10.1016/j.ica.2016.08.020	Zhang, J.-W., Jiang, Y., Xie, Y.-R., Chu, J. & Liu, B.-Q. 2016 Syntheses, structures, photoluminescence, and magnetism of a series of discrete heavy lanthanide complexes based on a tricarboxylic acid. Inorganica Chimica Acta 453, 257–262. (doi:10.1016/j.ica.2016.08.020)
667	2016_26	[Er2(TCT)2(H2O)6]·6H2O	Mixed Ligands	Er3+	Prolate	Kramers	100	9	5	Oxygen	Not Measured	NA	NA	NA	NA	NA	NA	NA	NA	NA	NA	NA	NA	Not Measured	NA	NA	NA	NA	NA	NA	NA	NA	NA	NA	C	Unassigned	D	Unassigned	2016	2016	10.1016/j.ica.2016.08.020	Zhang, J.-W., Jiang, Y., Xie, Y.-R., Chu, J. & Liu, B.-Q. 2016 Syntheses, structures, photoluminescence, and magnetism of a series of discrete heavy lanthanide complexes based on a tricarboxylic acid. Inorganica Chimica Acta 453, 257–262. (doi:10.1016/j.ica.2016.08.020)
668	2016_26	[Tm2(TCT)2(H2O)6]·6H2O	Mixed Ligands	Tm3+	Prolate	Non-Kramers	100	9	5	Oxygen	Not Measured	NA	NA	NA	NA	NA	NA	NA	NA	NA	NA	NA	NA	Not Measured	NA	NA	NA	NA	NA	NA	NA	NA	NA	NA	C	Unassigned	D	Unassigned	2016	2016	10.1016/j.ica.2016.08.020	Zhang, J.-W., Jiang, Y., Xie, Y.-R., Chu, J. & Liu, B.-Q. 2016 Syntheses, structures, photoluminescence, and magnetism of a series of discrete heavy lanthanide complexes based on a tricarboxylic acid. Inorganica Chimica Acta 453, 257–262. (doi:10.1016/j.ica.2016.08.020)
669	2016_26	[Yb2(TCT)2(H2O)6]·6H2O	Mixed Ligands	Yb3+	Prolate	Kramers	100	9	5	Oxygen	Not Measured	NA	NA	NA	NA	NA	NA	NA	NA	NA	NA	NA	NA	Not Measured	NA	NA	NA	NA	NA	NA	NA	NA	NA	NA	C	Unassigned	D	Unassigned	2016	2016	10.1016/j.ica.2016.08.020	Zhang, J.-W., Jiang, Y., Xie, Y.-R., Chu, J. & Liu, B.-Q. 2016 Syntheses, structures, photoluminescence, and magnetism of a series of discrete heavy lanthanide complexes based on a tricarboxylic acid. Inorganica Chimica Acta 453, 257–262. (doi:10.1016/j.ica.2016.08.020)
670	2016_27	[N(CH3)4]6K3H7[Dy(C4H2O6)(α-PW11O39)]2·27H2O	POM	Dy3+	Oblate	Kramers	100	8	3	Oxygen	Freq-dependent X''	NA	NA	NA	Argand	20	NA	NA	4.2e-7	NA	NA	NA	NA	Pinched Hysteresis	10	http://www.crystallography.net/cod/7234832.cif	COD7234832	7234832.cif	Proper	Square antiprism	0.498	-3.1	1.0779805	8	B	II	C	V	2016	2016	10.1039/c6tc00960c	Ma, P., Hu, F., Wan, R., Huo, Y., Zhang, D., Niu, J. & Wang, J. 2016 Magnetic double-tartaric bridging mono-lanthanide substituted phosphotungstates with photochromic and switchable luminescence properties. Journal of Materials Chemistry C 4, 5424–5433. (doi:10.1039/c6tc00960c)
671	2016_27	[N(CH3)4]6K3H7[Er(C4H2O6)(α-PW11O39)]2·27H2O	POM	Er3+	Prolate	Kramers	100	8	3	Oxygen	No Freq-dependent X''	NA	NA	NA	NA	NA	NA	NA	NA	NA	NA	NA	NA	Not Measured	NA	http://www.crystallography.net/cod/7234833.cif	COD7234833	7234833.cif	Proper	Square antiprism	0.546	-3	1.07545	8	C	Unassigned	D	Unassigned	2016	2016	10.1039/c6tc00960c	Ma, P., Hu, F., Wan, R., Huo, Y., Zhang, D., Niu, J. & Wang, J. 2016 Magnetic double-tartaric bridging mono-lanthanide substituted phosphotungstates with photochromic and switchable luminescence properties. Journal of Materials Chemistry C 4, 5424–5433. (doi:10.1039/c6tc00960c)
672	2016_27	[N(CH3)4]6K3H7[Yb(C4H2O6)(α-PW11O39)]2·27H2O	POM	Yb3+	Prolate	Kramers	100	8	3	Oxygen	No Freq-dependent X''	NA	NA	NA	NA	NA	NA	NA	NA	NA	NA	NA	NA	Not Measured	NA	http://www.crystallography.net/cod/7234834.cif	COD7234834	7234834.cif	Proper	Square antiprism	0.55	-3.1	1.0779805	8	C	Unassigned	D	Unassigned	2016	2016	10.1039/c6tc00960c	Ma, P., Hu, F., Wan, R., Huo, Y., Zhang, D., Niu, J. & Wang, J. 2016 Magnetic double-tartaric bridging mono-lanthanide substituted phosphotungstates with photochromic and switchable luminescence properties. Journal of Materials Chemistry C 4, 5424–5433. (doi:10.1039/c6tc00960c)
673	2016_28	[Dy(fca)2(NO3)(bpy)]·MeC6H5	Mixed Ligands	Dy3+	Oblate	Kramers	100	8	4	Oxygen+Nitrogen	Not Measured	NA	NA	NA	NA	NA	NA	NA	NA	NA	NA	NA	NA	Not Measured	NA	https://www.ccdc.cam.ac.uk/structures/Search?Ccdcid=1411755	CCDC1411755	1411755.cif	Proper	Square antiprism	2.166	-4.6	1.116058	8	B	Unassigned	B	Unassigned	2016	2016	10.1080/00958972.2016.1217409	Koroteev, P. S., Dobrokhotova, Z. V., Ilyukhin, A. B., Efimov, N. N. & Novotortsev, V. M. 2016 Synthesis, structure, and magnetic properties of lanthanide ferrocenoylacetonates with nitrate and 2,2′-bipyridine ligands. Journal of Coordination Chemistry 69, 2723–2735. (doi:10.1080/00958972.2016.1217409)
674	2016_28	[Er(fca)2(NO3)(bpy)]·MeC6H5	Mixed Ligands	Er3+	Prolate	Kramers	100	8	4	Oxygen+Nitrogen	No Freq-dependent X''	NA	NA	NA	NA	NA	NA	NA	NA	NA	NA	NA	NA	Not Measured	NA	https://www.ccdc.cam.ac.uk/structures/Search?Ccdcid=1457229	CCDC1457229	1457229.cif	Proper	Square antiprism	1.317	-6	1.1518	8	C	Unassigned	D	Unassigned	2016	2016	10.1080/00958972.2016.1217409	Koroteev, P. S., Dobrokhotova, Z. V., Ilyukhin, A. B., Efimov, N. N. & Novotortsev, V. M. 2016 Synthesis, structure, and magnetic properties of lanthanide ferrocenoylacetonates with nitrate and 2,2′-bipyridine ligands. Journal of Coordination Chemistry 69, 2723–2735. (doi:10.1080/00958972.2016.1217409)
675	2016_28	[Yb(fca)2(NO3)(bpy)]·MeC6H5	Mixed Ligands	Yb3+	Prolate	Kramers	100	8	4	Oxygen+Nitrogen	Not Measured	NA	NA	NA	NA	NA	NA	NA	NA	NA	NA	NA	NA	Not Measured	NA	https://www.ccdc.cam.ac.uk/structures/Search?Ccdcid=1457228	CCDC1457228	1457228.cif	Proper	Square antiprism	1.285	-5.800000000000001	1.146682	8	C	Unassigned	D	Unassigned	2016	2016	10.1080/00958972.2016.1217409	Koroteev, P. S., Dobrokhotova, Z. V., Ilyukhin, A. B., Efimov, N. N. & Novotortsev, V. M. 2016 Synthesis, structure, and magnetic properties of lanthanide ferrocenoylacetonates with nitrate and 2,2′-bipyridine ligands. Journal of Coordination Chemistry 69, 2723–2735. (doi:10.1080/00958972.2016.1217409)
676	2016_29	[Dy(bbpen)Cl]	Mixed Ligands	Dy3+	Oblate	Kramers	100	7	2	Others	T_B3 > 2K	48	NA	NA	X''(T)	708	NA	NA	9.46e-11	NA	NA	NA	NA	Full Hysteresis	8	http://www.crystallography.net/cod/4130353.cif	COD4130353	4130353.cif	Proper	Pentagonal bipyramid	2.048	8	0.8032	7	B	II	B	IV	2016	2016	10.1021/jacs.6b02638	Liu, J. et al. 2016 A Stable Pentagonal Bipyramidal Dy(III) Single-Ion Magnet with a Record Magnetization Reversal Barrier over 1000 K. Journal of the American Chemical Society 138, 5441–5450. (doi:10.1021/jacs.6b02638)
677	2016_29	[Dy(bbpen)Br]	Mixed Ligands	Dy3+	Oblate	Kramers	100	7	2	Others	T_B3 > 2K	58	NA	NA	X''(T)	1025	NA	NA	4.21e-12	NA	NA	NA	NA	Full Hysteresis	14	http://www.crystallography.net/cod/4130352.cif	COD4130352	4130352.cif	Proper	Pentagonal bipyramid	2.302	8.3	0.7959444999999999	7	B	II	B	IV	2016	2016	10.1021/jacs.6b02638	Liu, J. et al. 2016 A Stable Pentagonal Bipyramidal Dy(III) Single-Ion Magnet with a Record Magnetization Reversal Barrier over 1000 K. Journal of the American Chemical Society 138, 5441–5450. (doi:10.1021/jacs.6b02638)
678	2016_29	[Dy(bbpen)Cl]	Mixed Ligands	Dy3+	Oblate	Kramers	5.7	7	2	Others	T_B3 > 2K	48	NA	NA	X''(T)	703	NA	NA	9.46e-11	NA	NA	NA	NA	Full Hysteresis	10	http://www.crystallography.net/cod/4130353.cif	COD4130353	NA	Isostructural	NA	NA	NA	NA	NA	B	II	B	IV	2016	2016	10.1021/jacs.6b02638	Liu, J. et al. 2016 A Stable Pentagonal Bipyramidal Dy(III) Single-Ion Magnet with a Record Magnetization Reversal Barrier over 1000 K. Journal of the American Chemical Society 138, 5441–5450. (doi:10.1021/jacs.6b02638)
679	2016_29	[Dy(bbpen)Br]	Mixed Ligands	Dy3+	Oblate	Kramers	5.7	7	2	Others	T_B3 > 2K	58	NA	NA	X''(T)	1025	NA	NA	4.21e-12	NA	NA	NA	NA	Full Hysteresis	14	http://www.crystallography.net/cod/4130352.cif	COD4130352	NA	Isostructural	NA	NA	NA	NA	NA	B	II	B	IV	2016	2016	10.1021/jacs.6b02638	Liu, J. et al. 2016 A Stable Pentagonal Bipyramidal Dy(III) Single-Ion Magnet with a Record Magnetization Reversal Barrier over 1000 K. Journal of the American Chemical Society 138, 5441–5450. (doi:10.1021/jacs.6b02638)
680	2016_30	[Dy(Cy3PO)2(H2O)5]Cl3-(Cy3PO)-H2O-EtOH	Mixed Ligands	Dy3+	Oblate	Kramers	100	7	7	Oxygen	T_B3 > 2K	27	NA	NA	X''(T)	472	NA	NA	8.7e-12	NA	NA	NA	NA	Full Hysteresis	11	http://www.crystallography.net/cod/4124922.cif	COD4124922	4124922.cif	Proper	Pentagonal bipyramid	0.239	2.6	0.935338	7	B	II	B	III	2016	2016	10.1021/jacs.5b13584	Chen, Y.-C. et al. 2016 Symmetry-Supported Magnetic Blocking at 20 K in Pentagonal Bipyramidal Dy(III) Single-Ion Magnets. Journal of the American Chemical Society 138, 2829–2837. (doi:10.1021/jacs.5b13584)
681	2016_30	[Dy(Cy3PO)2(H2O)5]Br3·2(Cy3PO)·2H2O·2EtOH	Mixed Ligands	Dy3+	Oblate	Kramers	100	7	7	Oxygen	T_B3 > 2K	32	NA	NA	X''(T)	543	NA	NA	2e-11	NA	NA	NA	NA	Full Hysteresis	20	http://www.crystallography.net/cod/4124921.cif	COD4124921	4124921.cif	Proper	Pentagonal bipyramid	0.141	2.9000000000000004	0.9279205	7	B	II	B	III	2016	2016	10.1021/jacs.5b13584	Chen, Y.-C. et al. 2016 Symmetry-Supported Magnetic Blocking at 20 K in Pentagonal Bipyramidal Dy(III) Single-Ion Magnets. Journal of the American Chemical Society 138, 2829–2837. (doi:10.1021/jacs.5b13584)
682	2016_30	[Dy(Cy3PO)2(H2O)5]Cl3-(Cy3PO)·H2O·EtOH	Mixed Ligands	Dy3+	Oblate	Kramers	5	7	7	Oxygen	T_B3 > 2K	28	NA	NA	X''(T)	474	NA	NA	NA	NA	NA	NA	NA	Full Hysteresis	11	http://www.crystallography.net/cod/4124922.cif	COD4124922	NA	Isostructural	NA	NA	NA	NA	NA	B	Unassigned	B	Unassigned	2016	2016	10.1021/jacs.5b13584	Chen, Y.-C. et al. 2016 Symmetry-Supported Magnetic Blocking at 20 K in Pentagonal Bipyramidal Dy(III) Single-Ion Magnets. Journal of the American Chemical Society 138, 2829–2837. (doi:10.1021/jacs.5b13584)
683	2016_30	[Dy(Cy3PO)2(H2O)5]Br3·2(Cy3PO)·2H2O·2EtOH	Mixed Ligands	Dy3+	Oblate	Kramers	5	7	7	Oxygen	T_B3 > 2K	28	NA	NA	NA	NA	NA	NA	NA	NA	NA	NA	NA	Full Hysteresis	20	http://www.crystallography.net/cod/4124921.cif	COD4124921	NA	Isostructural	NA	NA	NA	NA	NA	B	Unassigned	B	Unassigned	2016	2016	10.1021/jacs.5b13584	Chen, Y.-C. et al. 2016 Symmetry-Supported Magnetic Blocking at 20 K in Pentagonal Bipyramidal Dy(III) Single-Ion Magnets. Journal of the American Chemical Society 138, 2829–2837. (doi:10.1021/jacs.5b13584)
684	2016_31	Dy(H2O)3(dmf)4(μ‐CN)Co(CN)5]∙nH2O	Mixed Ligands	Dy3+	Oblate	Kramers	100	8	8	Oxygen+Nitrogen	Freq-dependent X''	NA	NA	NA	Argand	34	NA	NA	2.38e-9	NA	NA	NA	NA	Not Measured	NA	NA	NA	NA	NA	NA	NA	NA	NA	NA	B	II	B	III	2016	2016	10.3390/magnetochemistry2020027	Amjad, A., Figuerola, A., Caneschi, A. & Sorace, L. 2016 Multiple Magnetization Reversal Channels Observed in a 3d-4f Single Molecule Magnet. Magnetochemistry 2, 27. (doi:10.3390/magnetochemistry2020027)
685	2016_32	[Dy2(L)2(MeOH)2(NO3)2]·(MeOH)·(CH2Cl2)	Mixed Ligands	Dy3+	Oblate	Kramers	100	9	4	Oxygen+Nitrogen	T_B3 > 2K	8	NA	NA	Argand	36.4	NA	NA	3.3e-6	NA	NA	NA	NA	Not Measured	NA	https://www.ccdc.cam.ac.uk/structures/Search?Ccdcid=1482439	CCDC1482439	1482439.cif	Proper	Muffin	2.533	-0.8	1.020032	9	B	II	B	III	2016	2016	10.3390/magnetochemistry2030035	Mondal, A., Parmar, V. & Konar, S. 2016 Modulating the Slow Relaxation Dynamics of Binuclear Dysprosium(III) Complexes through Coordination Geometry. Magnetochemistry 2, 35. (doi:10.3390/magnetochemistry2030035)
686	2016_32	[Dy2(L)3(H2O)·MeOH)]·(MeOH)4·(H2O)	Mixed Ligands	Dy3+	Oblate	Kramers	100	NA	NA	Oxygen+Nitrogen	Freq-dependent X''	NA	NA	NA	Argand	9.7	NA	NA	1.4e-6	NA	NA	NA	NA	Not Measured	NA	https://www.ccdc.cam.ac.uk/structures/Search?Ccdcid=1482440	CCDC1482440	1482440.cif	Proper	Others	3.143	NA	NA	10	B	II	B	III	2016	2016	10.3390/magnetochemistry2030035	Mondal, A., Parmar, V. & Konar, S. 2016 Modulating the Slow Relaxation Dynamics of Binuclear Dysprosium(III) Complexes through Coordination Geometry. Magnetochemistry 2, 35. (doi:10.3390/magnetochemistry2030035)
687	2016_32	[Dy2(L)2(MeOH)2(NO3)2]·(MeOH)·(CH2Cl2)	Mixed Ligands	Dy3+	Oblate	Kramers	5	9	4	Oxygen+Nitrogen	T_B3 > 2K	8	NA	NA	NA	34.7	NA	NA	3.2e-6	NA	NA	NA	NA	Not Measured	NA	https://www.ccdc.cam.ac.uk/structures/Search?Ccdcid=1482439	CCDC1482439	NA	Isostructural	NA	NA	NA	NA	NA	B	II	B	III	2016	2016	10.3390/magnetochemistry2030035	Mondal, A., Parmar, V. & Konar, S. 2016 Modulating the Slow Relaxation Dynamics of Binuclear Dysprosium(III) Complexes through Coordination Geometry. Magnetochemistry 2, 35. (doi:10.3390/magnetochemistry2030035)
688	2016_33	[Dy(NO3)3(H2O)4]·2H2O	Mixed Ligands	Dy3+	Oblate	Kramers	100	NA	7	Oxygen	No Freq-dependent X''	NA	4.8	2000	X''(T)	57.6	NA	NA	1.38e-9	NA	NA	NA	NA	Not Measured	NA	NA	NA	NA	NA	NA	NA	NA	NA	NA	B	II	C	III	2016	2016	10.3390/magnetochemistry2040041	Mamontova, E., Long, J., Ferreira, R., Botas, A., Luneau, D., Guari, Y., Carlos, L. & Larionova, J. 2016 Magneto-Luminescence Correlation in the Textbook Dysprosium(III) Nitrate Single-Ion Magnet. Magnetochemistry 2, 41. (doi:10.3390/magnetochemistry2040041)
689	2016_34	[Nd(NO3)2L]PF6·MeCN	Mixed Ligands	Nd3+	Oblate	Kramers	100	NA	3	Oxygen+Nitrogen	No Freq-dependent X''	NA	NA	NA	Argand	36	NA	NA	4.3e-9	NA	NA	NA	NA	Not Measured	NA	https://www.ccdc.cam.ac.uk/structures/Search?Ccdcid=1512922	CCDC1512922	1512922.cif	Isostructural	Others	12.629	NA	NA	12	B	II	C	VI	2016	2016	10.3390/magnetochemistry2040043	Wada, H., Ooka, S., Iwasawa, D., Hasegawa, M. & Kajiwara, T. 2016 Slow Magnetic Relaxation of Lanthanide(III) Complexes with a Helical Ligand. Magnetochemistry 2, 43. (doi:10.3390/magnetochemistry2040043)
690	2016_34	[Tb(NO3)2L]PF6·MeCN	Mixed Ligands	Tb3+	Oblate	Non-Kramers	100	NA	3	Oxygen+Nitrogen	No Freq-dependent X''	NA	NA	NA	NA	NA	NA	NA	NA	NA	NA	NA	NA	Not Measured	NA	https://www.ccdc.cam.ac.uk/structures/Search?Ccdcid=1512922	CCDC1512922	NA	Isostructural	NA	NA	NA	NA	NA	B	Unassigned	E	Unassigned	2016	2016	10.3390/magnetochemistry2040043	Wada, H., Ooka, S., Iwasawa, D., Hasegawa, M. & Kajiwara, T. 2016 Slow Magnetic Relaxation of Lanthanide(III) Complexes with a Helical Ligand. Magnetochemistry 2, 43. (doi:10.3390/magnetochemistry2040043)
[truncated: 721 more rows]
