# Supplementary material for: Data-driven design of molecular nanomagnets
Source: Nat Commun. 2022 Dec 9;13:7626. doi: 10.1038/s41467-022-35336-9 (PMC9734471; doi:10.1038/s41467-022-35336-9)
Supplement: Supplementary file 5 — Supplementary Software [file 41467_2022_35336_MOESM5_ESM.zip]

Archive with 487 entries (365 files):
- SupplementarySoftware/
- SupplementarySoftware/simdavis/
- SupplementarySoftware/simdavis/SIMDAVIS_data_2022_07_14.rds
- SupplementarySoftware/simdavis/.Rhistory
- SupplementarySoftware/simdavis/.Rprofile
- SupplementarySoftware/simdavis/.gitignore
- SupplementarySoftware/simdavis/LICENSE.txt
- SupplementarySoftware/simdavis/README.md
- SupplementarySoftware/simdavis/app.R
- SupplementarySoftware/simdavis/authors.html
- SupplementarySoftware/simdavis/changelog.html
- SupplementarySoftware/simdavis/contributors.txt
- SupplementarySoftware/simdavis/home.html
- SupplementarySoftware/simdavis/renv.lock
- SupplementarySoftware/simdavis/simdavis.Rproj
- SupplementarySoftware/simdavis/variables_verbose.txt
- SupplementarySoftware/simdavis/.git/
- SupplementarySoftware/simdavis/.git/FETCH_HEAD
- SupplementarySoftware/simdavis/.git/index
- SupplementarySoftware/simdavis/.git/ORIG_HEAD
- SupplementarySoftware/simdavis/.git/config
- SupplementarySoftware/simdavis/.git/HEAD
- SupplementarySoftware/simdavis/.git/description
- SupplementarySoftware/simdavis/.git/COMMIT_EDITMSG
- SupplementarySoftware/simdavis/.git/packed-refs
- SupplementarySoftware/simdavis/.git/branches/
- SupplementarySoftware/simdavis/.git/hooks/
- SupplementarySoftware/simdavis/.git/hooks/pre-applypatch.sample
- SupplementarySoftware/simdavis/.git/hooks/fsmonitor-watchman.sample
- SupplementarySoftware/simdavis/.git/hooks/prepare-commit-msg.sample
- SupplementarySoftware/simdavis/.git/hooks/pre-commit.sample
- SupplementarySoftware/simdavis/.git/hooks/pre-rebase.sample
- SupplementarySoftware/simdavis/.git/hooks/pre-push.sample
- SupplementarySoftware/simdavis/.git/hooks/post-update.sample
- SupplementarySoftware/simdavis/.git/hooks/update.sample
- SupplementarySoftware/simdavis/.git/hooks/pre-receive.sample
- SupplementarySoftware/simdavis/.git/hooks/pre-merge-commit.sample
- SupplementarySoftware/simdavis/.git/hooks/applypatch-msg.sample
- SupplementarySoftware/simdavis/.git/hooks/commit-msg.sample
- SupplementarySoftware/simdavis/.git/info/
- SupplementarySoftware/simdavis/.git/info/exclude
- SupplementarySoftware/simdavis/.git/refs/
- SupplementarySoftware/simdavis/.git/refs/heads/
- SupplementarySoftware/simdavis/.git/refs/heads/master
- SupplementarySoftware/simdavis/.git/refs/heads/issue-6
- SupplementarySoftware/simdavis/.git/refs/tags/
- SupplementarySoftware/simdavis/.git/refs/remotes/
- SupplementarySoftware/simdavis/.git/refs/remotes/origin/
- SupplementarySoftware/simdavis/.git/refs/remotes/origin/HEAD
- SupplementarySoftware/simdavis/.git/refs/remotes/origin/master
- SupplementarySoftware/simdavis/.git/refs/remotes/origin/issue-6
- SupplementarySoftware/simdavis/.git/objects/
- SupplementarySoftware/simdavis/.git/objects/01/
- SupplementarySoftware/simdavis/.git/objects/01/01b8a077fc0fefcaa506b4b94a6d8b115cb2f6
- SupplementarySoftware/simdavis/.git/objects/01/3ca820a6cd64a90e397902cfda5b35be1a7321
- SupplementarySoftware/simdavis/.git/objects/0e/
- SupplementarySoftware/simdavis/.git/objects/0e/a5ebf99625965f778b0620672cce0e6ca96324
- SupplementarySoftware/simdavis/.git/objects/3a/
- SupplementarySoftware/simdavis/.git/objects/3a/adc95532bb21731572f22b77f9beac5b91235b
- SupplementarySoftware/simdavis/.git/objects/3a/9c1f98ae499033f0786173a1535d4749df5be9
- SupplementarySoftware/simdavis/.git/objects/pack/
- SupplementarySoftware/simdavis/.git/objects/pack/pack-f2d3f5c8a002ec1f26ef05395d4ffb9f12a8ef46.pack
- SupplementarySoftware/simdavis/.git/objects/pack/pack-f2d3f5c8a002ec1f26ef05395d4ffb9f12a8ef46.idx
- SupplementarySoftware/simdavis/.git/objects/68/
- SupplementarySoftware/simdavis/.git/objects/68/6324a7e81eb94a7cac4c8853522541120fbf9b
- SupplementarySoftware/simdavis/.git/objects/02/
- SupplementarySoftware/simdavis/.git/objects/02/3a0328a534d85824d7a2d35872cde160db3ebb
- SupplementarySoftware/simdavis/.git/objects/9a/
- SupplementarySoftware/simdavis/.git/objects/9a/a904cd003beaf69ac16f3bf1f28fe677d0f4c5
- SupplementarySoftware/simdavis/.git/objects/9a/e34a43564c2eba8243203332a48319119e24b9
- SupplementarySoftware/simdavis/.git/objects/cb/
- SupplementarySoftware/simdavis/.git/objects/cb/26abf4a9c51d143727020cff7a0d908b27f8c7
- SupplementarySoftware/simdavis/.git/objects/cb/3fdd668afbed15bda7e41acb7e3fe9e0e23451
- SupplementarySoftware/simdavis/.git/objects/cb/e2b4e15e08e5f9205f7a8a50081d71dead74bc
- SupplementarySoftware/simdavis/.git/objects/c1/
- SupplementarySoftware/simdavis/.git/objects/c1/235b01429b715fbe2badf69c818e2612b9f1cf
- SupplementarySoftware/simdavis/.git/objects/b3/
- SupplementarySoftware/simdavis/.git/objects/b3/c03ba070a912ee1e5137b9587eb67c8f16c754
- SupplementarySoftware/simdavis/.git/objects/0c/
- SupplementarySoftware/simdavis/.git/objects/0c/540d576bfc392c842b96f05f7fb995452f118a
- SupplementarySoftware/simdavis/.git/objects/info/
- SupplementarySoftware/simdavis/.git/objects/f6/
- SupplementarySoftware/simdavis/.git/objects/f6/90402dc857d9300178fb2bce32c1a7bb813658
- SupplementarySoftware/simdavis/.git/objects/56/
- SupplementarySoftware/simdavis/.git/objects/56/6335e0cafe42916fabd1cd3d4d6e92dfbad964
- SupplementarySoftware/simdavis/.git/objects/af/
- SupplementarySoftware/simdavis/.git/objects/af/76c9cacb376eb98c38e92b711b51277edaf687
- SupplementarySoftware/simdavis/.git/objects/b5/
- SupplementarySoftware/simdavis/.git/objects/b5/1a79e6073a9b06a1c42d99d0d2de5be68277db
- SupplementarySoftware/simdavis/.git/objects/ed/
- SupplementarySoftware/simdavis/.git/objects/ed/6825c189df3e1375e4bda20828f41f09b227b7
- SupplementarySoftware/simdavis/.git/objects/44/
- SupplementarySoftware/simdavis/.git/objects/44/a64062e13e8d536db5db667eb129c5c91309d8
- SupplementarySoftware/simdavis/.git/objects/f4/
- SupplementarySoftware/simdavis/.git/objects/f4/2faccb4ba192907f2128c0978f0e70f3f58b03
- SupplementarySoftware/simdavis/.git/objects/13/
- SupplementarySoftware/simdavis/.git/objects/13/dcd020f89c80651566af98d0d9d854f01a5612
- SupplementarySoftware/simdavis/.git/objects/9c/
- SupplementarySoftware/simdavis/.git/objects/9c/cef51b8bec0fa0bec34846344e195fefd528d9
- SupplementarySoftware/simdavis/.git/objects/52/
- SupplementarySoftware/simdavis/.git/objects/52/be0e55c8340f76c10423fce15d3b86fbdfe349
- SupplementarySoftware/simdavis/.git/objects/43/
- SupplementarySoftware/simdavis/.git/objects/43/15e1b8e8ea64cf833faabe8260fdce686ae8b8
- SupplementarySoftware/simdavis/.git/objects/43/c8566a38991cea9959e416e8c68366ea15154e
- SupplementarySoftware/simdavis/.git/objects/8a/
- SupplementarySoftware/simdavis/.git/objects/8a/7b87cf5dba22f580785c9a0f3749f848c5ebe1
- SupplementarySoftware/simdavis/.git/objects/b7/
- SupplementarySoftware/simdavis/.git/objects/b7/3fb80502893538e30f629c5eb34b094615daba
- SupplementarySoftware/simdavis/.git/objects/82/
- SupplementarySoftware/simdavis/.git/objects/82/870ddbe3c0cd73cec38bbfa66a2aea4b753e03
- SupplementarySoftware/simdavis/.git/objects/82/4913b20e9e636b8d853f3427c3b3bd99150f67
- SupplementarySoftware/simdavis/.git/objects/e6/
- SupplementarySoftware/simdavis/.git/objects/e6/c295c6f6dc4ab17483cb379064686cd283298c
- SupplementarySoftware/simdavis/.git/objects/b8/
- SupplementarySoftware/simdavis/.git/objects/b8/250d3379ca0047cb2cb9247d969be1a49440b3
- SupplementarySoftware/simdavis/.git/objects/8f/
- SupplementarySoftware/simdavis/.git/objects/8f/ff40115ef1b828e3c9346c577bb7c748b5f4c6
- SupplementarySoftware/simdavis/.git/objects/fc/
- SupplementarySoftware/simdavis/.git/objects/fc/1a8d6d21e5d56826e17465e974943a7243b0d2
- SupplementarySoftware/simdavis/.git/objects/41/
- SupplementarySoftware/simdavis/.git/objects/41/cc46f59f5470f53c719671a2a9fa8fd16b6f6c
- SupplementarySoftware/simdavis/.git/objects/4c/
- SupplementarySoftware/simdavis/.git/objects/4c/a8738390c4f5f2223e4e6064b9b8285faeca98
- SupplementarySoftware/simdavis/.git/objects/be/
- SupplementarySoftware/simdavis/.git/objects/be/9f19d1c23a0204d3d869194cb8414856549885
- SupplementarySoftware/simdavis/.git/objects/da/
- SupplementarySoftware/simdavis/.git/objects/da/bc3d27e89f97bb8b30405d78c64c38335a50b8
- SupplementarySoftware/simdavis/.git/objects/5e/
- SupplementarySoftware/simdavis/.git/objects/5e/67144113bff01402dee73eec9373152b64a946
- SupplementarySoftware/simdavis/.git/objects/ee/
- SupplementarySoftware/simdavis/.git/objects/ee/0cd4b9ade9d581a84fef2613c3b628fe9fc242
- SupplementarySoftware/simdavis/.git/objects/93/
- SupplementarySoftware/simdavis/.git/objects/93/e973871821a342b1a811051d12954b1e92a202
- SupplementarySoftware/simdavis/.git/objects/47/
- SupplementarySoftware/simdavis/.git/objects/47/700ae571f80d4ac60fd561a3522a6b319e48e6
- SupplementarySoftware/simdavis/.git/objects/a0/
- SupplementarySoftware/simdavis/.git/objects/a0/fa2d9721a28c804930c69b93685867cb18f61c
- SupplementarySoftware/simdavis/.git/objects/88/
- SupplementarySoftware/simdavis/.git/objects/88/4893d4e8ad25587bcb5715c43a8b20f7c013ed
- SupplementarySoftware/simdavis/.git/objects/f8/
- SupplementarySoftware/simdavis/.git/objects/f8/4d0cda5aa76715c79084de8b67712d3f9e23cf
- SupplementarySoftware/simdavis/.git/objects/f8/54ef7bf282604ebcdaf9b28fc28f8952c8fb8e
- SupplementarySoftware/simdavis/.git/objects/62/
- SupplementarySoftware/simdavis/.git/objects/62/5b194d2a53cf7ba2c9920fe4a62b1cb98aab9b
- SupplementarySoftware/simdavis/.git/objects/14/
- SupplementarySoftware/simdavis/.git/objects/14/099998d6538de93e75ff37dce6c96eec0b15dd
- SupplementarySoftware/simdavis/.git/objects/12/
- SupplementarySoftware/simdavis/.git/objects/12/23b933ce599ab5a9349b1159036f5a8b599e7a
- SupplementarySoftware/simdavis/.git/objects/fb/
- SupplementarySoftware/simdavis/.git/objects/fb/1ea542105874158c3611a80917d9a863601389
- SupplementarySoftware/simdavis/.git/objects/f3/
- SupplementarySoftware/simdavis/.git/objects/f3/c9479180dbad7e4af7d24e175fd44858bc47a4
- SupplementarySoftware/simdavis/.git/objects/59/
- SupplementarySoftware/simdavis/.git/objects/59/783a97701414cfab552fd9344a847a95c3a57f
- SupplementarySoftware/simdavis/.git/objects/76/
- SupplementarySoftware/simdavis/.git/objects/76/18a4f2ad467da559987c88c5df41225b8ed02f
- SupplementarySoftware/simdavis/.git/objects/ce/
- SupplementarySoftware/simdavis/.git/objects/ce/84b897cdb73f5843856aaffad189062f763047
- SupplementarySoftware/simdavis/.git/objects/0f/
- SupplementarySoftware/simdavis/.git/objects/0f/04cb5b0a96b61ff93d62702c7229979d1be17d
- SupplementarySoftware/simdavis/.git/objects/6a/
- SupplementarySoftware/simdavis/.git/objects/6a/882b292de96c2a5be761e99dfbed7b4a251c93
- SupplementarySoftware/simdavis/.git/objects/3e/
- SupplementarySoftware/simdavis/.git/objects/3e/ac735b79677f83750d2fe5bb678e4bb427b6c3
- SupplementarySoftware/simdavis/.git/objects/1c/
- SupplementarySoftware/simdavis/.git/objects/1c/51e2316086f0c8e3f6f8bf5e6a6f1d108dee3e
- SupplementarySoftware/simdavis/.git/objects/60/
- SupplementarySoftware/simdavis/.git/objects/60/1aa11b9d829d945207c6b3dc9a0a8d8271681f
- SupplementarySoftware/simdavis/.git/objects/40/
- SupplementarySoftware/simdavis/.git/objects/40/26ab595d59462afc5dd8ac132688af76f2c80b
- SupplementarySoftware/simdavis/.git/objects/40/ed6c3c96955717d646ff6642ed1de1c03d24b6
- SupplementarySoftware/simdavis/.git/objects/07/
- SupplementarySoftware/simdavis/.git/objects/07/ac4cd8773e234fd0bccd4c64adf2f43bf02d9f
- SupplementarySoftware/simdavis/.git/objects/28/
- SupplementarySoftware/simdavis/.git/objects/28/d23aa0649b29aa87b3be4f79aa15a6c9799db6
- SupplementarySoftware/simdavis/.git/objects/03/
- SupplementarySoftware/simdavis/.git/objects/03/8dfe0838b8ac01bd76156c6e7bd6c5a99545bd
- SupplementarySoftware/simdavis/.git/objects/55/
- SupplementarySoftware/simdavis/.git/objects/55/d97257c571c2001778e170a89dace13b6790e6
- SupplementarySoftware/simdavis/.git/objects/a5/
- SupplementarySoftware/simdavis/.git/objects/a5/e178cb527565803a7f45d2bca35f1f0880338d
- SupplementarySoftware/simdavis/.git/objects/a5/e68a6bda2ab9a8a23d49a616c01e6fde0fc329
- SupplementarySoftware/simdavis/.git/logs/
- SupplementarySoftware/simdavis/.git/logs/refs/
- SupplementarySoftware/simdavis/.git/logs/refs/remotes/
- SupplementarySoftware/simdavis/.git/logs/refs/remotes/origin/
- SupplementarySoftware/simdavis/.git/logs/refs/remotes/origin/HEAD
- SupplementarySoftware/simdavis/.git/logs/refs/remotes/origin/master
- SupplementarySoftware/simdavis/.git/logs/refs/remotes/origin/issue-6
- SupplementarySoftware/simdavis/.git/logs/refs/heads/
- SupplementarySoftware/simdavis/.git/logs/refs/heads/master
- SupplementarySoftware/simdavis/.git/logs/refs/heads/issue-6
- SupplementarySoftware/simdavis/.git/logs/HEAD
- SupplementarySoftware/simdavis/renv/
- SupplementarySoftware/simdavis/renv/.gitignore
- SupplementarySoftware/simdavis/renv/activate.R
- SupplementarySoftware/simdavis/renv/settings.dcf
- SupplementarySoftware/simdavis/renv/library/
- SupplementarySoftware/simdavis/renv/library/R-4.1/
- SupplementarySoftware/simdavis/renv/library/R-4.1/x86_64-pc-linux-gnu/
- SupplementarySoftware/simdavis/renv/library/R-4.1/x86_64-pc-linux-gnu/renv/
- SupplementarySoftware/simdavis/renv/library/R-4.1/x86_64-pc-linux-gnu/renv/NAMESPACE
- SupplementarySoftware/simdavis/renv/library/R-4.1/x86_64-pc-linux-gnu/renv/LICENSE
- SupplementarySoftware/simdavis/renv/library/R-4.1/x86_64-pc-linux-gnu/renv/NEWS.md
- SupplementarySoftware/simdavis/renv/library/R-4.1/x86_64-pc-linux-gnu/renv/DESCRIPTION
- SupplementarySoftware/simdavis/renv/library/R-4.1/x86_64-pc-linux-gnu/renv/config.yml
- SupplementarySoftware/simdavis/renv/library/R-4.1/x86_64-pc-linux-gnu/renv/INDEX
- SupplementarySoftware/simdavis/renv/library/R-4.1/x86_64-pc-linux-gnu/renv/Meta/
- SupplementarySoftware/simdavis/renv/library/R-4.1/x86_64-pc-linux-gnu/renv/Meta/package.rds
- SupplementarySoftware/simdavis/renv/library/R-4.1/x86_64-pc-linux-gnu/renv/Meta/features.rds
- SupplementarySoftware/simdavis/renv/library/R-4.1/x86_64-pc-linux-gnu/renv/Meta/Rd.rds
- SupplementarySoftware/simdavis/renv/library/R-4.1/x86_64-pc-linux-gnu/renv/Meta/hsearch.rds
- SupplementarySoftware/simdavis/renv/library/R-4.1/x86_64-pc-linux-gnu/renv/Meta/links.rds
- SupplementarySoftware/simdavis/renv/library/R-4.1/x86_64-pc-linux-gnu/renv/Meta/vignette.rds
- SupplementarySoftware/simdavis/renv/library/R-4.1/x86_64-pc-linux-gnu/renv/Meta/nsInfo.rds
- SupplementarySoftware/simdavis/renv/library/R-4.1/x86_64-pc-linux-gnu/renv/R/
- SupplementarySoftware/simdavis/renv/library/R-4.1/x86_64-pc-linux-gnu/renv/R/renv
- SupplementarySoftware/simdavis/renv/library/R-4.1/x86_64-pc-linux-gnu/renv/R/renv.rdb
- SupplementarySoftware/simdavis/renv/library/R-4.1/x86_64-pc-linux-gnu/renv/R/renv.rdx
- SupplementarySoftware/simdavis/renv/library/R-4.1/x86_64-pc-linux-gnu/renv/bin/
- SupplementarySoftware/simdavis/renv/library/R-4.1/x86_64-pc-linux-gnu/renv/bin/renv
- SupplementarySoftware/simdavis/renv/library/R-4.1/x86_64-pc-linux-gnu/renv/bin/renv.bat
- SupplementarySoftware/simdavis/renv/library/R-4.1/x86_64-pc-linux-gnu/renv/doc/
- SupplementarySoftware/simdavis/renv/library/R-4.1/x86_64-pc-linux-gnu/renv/doc/ci.R
- SupplementarySoftware/simdavis/renv/library/R-4.1/x86_64-pc-linux-gnu/renv/doc/ci.Rmd
- SupplementarySoftware/simdavis/renv/library/R-4.1/x86_64-pc-linux-gnu/renv/doc/ci.html
- SupplementarySoftware/simdavis/renv/library/R-4.1/x86_64-pc-linux-gnu/renv/doc/collaborating.R
- SupplementarySoftware/simdavis/renv/library/R-4.1/x86_64-pc-linux-gnu/renv/doc/collaborating.Rmd
- SupplementarySoftware/simdavis/renv/library/R-4.1/x86_64-pc-linux-gnu/renv/doc/collaborating.html
- SupplementarySoftware/simdavis/renv/library/R-4.1/x86_64-pc-linux-gnu/renv/doc/docker.R
- SupplementarySoftware/simdavis/renv/library/R-4.1/x86_64-pc-linux-gnu/renv/doc/docker.Rmd
- SupplementarySoftware/simdavis/renv/library/R-4.1/x86_64-pc-linux-gnu/renv/doc/docker.html
- SupplementarySoftware/simdavis/renv/library/R-4.1/x86_64-pc-linux-gnu/renv/doc/faq.R
- SupplementarySoftware/simdavis/renv/library/R-4.1/x86_64-pc-linux-gnu/renv/doc/faq.Rmd
- SupplementarySoftware/simdavis/renv/library/R-4.1/x86_64-pc-linux-gnu/renv/doc/faq.html
- SupplementarySoftware/simdavis/renv/library/R-4.1/x86_64-pc-linux-gnu/renv/doc/local-sources.R
- SupplementarySoftware/simdavis/renv/library/R-4.1/x86_64-pc-linux-gnu/renv/doc/local-sources.Rmd
- SupplementarySoftware/simdavis/renv/library/R-4.1/x86_64-pc-linux-gnu/renv/doc/local-sources.html
- SupplementarySoftware/simdavis/renv/library/R-4.1/x86_64-pc-linux-gnu/renv/doc/lockfile.R
- SupplementarySoftware/simdavis/renv/library/R-4.1/x86_64-pc-linux-gnu/renv/doc/lockfile.Rmd
- SupplementarySoftware/simdavis/renv/library/R-4.1/x86_64-pc-linux-gnu/renv/doc/lockfile.html
- SupplementarySoftware/simdavis/renv/library/R-4.1/x86_64-pc-linux-gnu/renv/doc/mran.R
- SupplementarySoftware/simdavis/renv/library/R-4.1/x86_64-pc-linux-gnu/renv/doc/mran.Rmd
- SupplementarySoftware/simdavis/renv/library/R-4.1/x86_64-pc-linux-gnu/renv/doc/mran.html
- SupplementarySoftware/simdavis/renv/library/R-4.1/x86_64-pc-linux-gnu/renv/doc/packages.R
- SupplementarySoftware/simdavis/renv/library/R-4.1/x86_64-pc-linux-gnu/renv/doc/packages.Rmd
- SupplementarySoftware/simdavis/renv/library/R-4.1/x86_64-pc-linux-gnu/renv/doc/packages.html
- SupplementarySoftware/simdavis/renv/library/R-4.1/x86_64-pc-linux-gnu/renv/doc/profiles.R
- SupplementarySoftware/simdavis/renv/library/R-4.1/x86_64-pc-linux-gnu/renv/doc/profiles.Rmd
- SupplementarySoftware/simdavis/renv/library/R-4.1/x86_64-pc-linux-gnu/renv/doc/profiles.html
- SupplementarySoftware/simdavis/renv/library/R-4.1/x86_64-pc-linux-gnu/renv/doc/python.R
- SupplementarySoftware/simdavis/renv/library/R-4.1/x86_64-pc-linux-gnu/renv/doc/python.Rmd
- SupplementarySoftware/simdavis/renv/library/R-4.1/x86_64-pc-linux-gnu/renv/doc/python.html
- SupplementarySoftware/simdavis/renv/library/R-4.1/x86_64-pc-linux-gnu/renv/doc/renv.R
- SupplementarySoftware/simdavis/renv/library/R-4.1/x86_64-pc-linux-gnu/renv/doc/renv.Rmd
- SupplementarySoftware/simdavis/renv/library/R-4.1/x86_64-pc-linux-gnu/renv/doc/renv.html
- SupplementarySoftware/simdavis/renv/library/R-4.1/x86_64-pc-linux-gnu/renv/doc/rsconnect.R
- SupplementarySoftware/simdavis/renv/library/R-4.1/x86_64-pc-linux-gnu/renv/doc/rsconnect.Rmd
- SupplementarySoftware/simdavis/renv/library/R-4.1/x86_64-pc-linux-gnu/renv/doc/rsconnect.html
- SupplementarySoftware/simdavis/renv/library/R-4.1/x86_64-pc-linux-gnu/renv/doc/use.R
- SupplementarySoftware/simdavis/renv/library/R-4.1/x86_64-pc-linux-gnu/renv/doc/use.Rmd
- SupplementarySoftware/simdavis/renv/library/R-4.1/x86_64-pc-linux-gnu/renv/doc/use.html
- SupplementarySoftware/simdavis/renv/library/R-4.1/x86_64-pc-linux-gnu/renv/doc/index.html
- SupplementarySoftware/simdavis/renv/library/R-4.1/x86_64-pc-linux-gnu/renv/resources/
- SupplementarySoftware/simdavis/renv/library/R-4.1/x86_64-pc-linux-gnu/renv/resources/WELCOME
- SupplementarySoftware/simdavis/renv/library/R-4.1/x86_64-pc-linux-gnu/renv/resources/activate.R
- SupplementarySoftware/simdavis/renv/library/R-4.1/x86_64-pc-linux-gnu/renv/resources/scripts-git-askpass.sh
- SupplementarySoftware/simdavis/renv/library/R-4.1/x86_64-pc-linux-gnu/renv/resources/scripts-repos-cache.R
- SupplementarySoftware/simdavis/renv/library/R-4.1/x86_64-pc-linux-gnu/renv/help/
- SupplementarySoftware/simdavis/renv/library/R-4.1/x86_64-pc-linux-gnu/renv/help/paths.rds
- SupplementarySoftware/simdavis/renv/library/R-4.1/x86_64-pc-linux-gnu/renv/help/renv.rdb
- SupplementarySoftware/simdavis/renv/library/R-4.1/x86_64-pc-linux-gnu/renv/help/renv.rdx
- SupplementarySoftware/simdavis/renv/library/R-4.1/x86_64-pc-linux-gnu/renv/help/AnIndex
- SupplementarySoftware/simdavis/renv/library/R-4.1/x86_64-pc-linux-gnu/renv/help/aliases.rds
- SupplementarySoftware/simdavis/renv/library/R-4.1/x86_64-pc-linux-gnu/renv/help/figures/
- SupplementarySoftware/simdavis/renv/library/R-4.1/x86_64-pc-linux-gnu/renv/help/figures/logo.svg
- SupplementarySoftware/simdavis/renv/library/R-4.1/x86_64-pc-linux-gnu/renv/html/
- SupplementarySoftware/simdavis/renv/library/R-4.1/x86_64-pc-linux-gnu/renv/html/00Index.html
- SupplementarySoftware/simdavis/renv/library/R-4.1/x86_64-pc-linux-gnu/renv/html/R.css
- SupplementarySoftware/simdavis/renv/library/R-4.1/x86_64-pc-linux-gnu/lattice
- SupplementarySoftware/simdavis/renv/library/R-4.1/x86_64-pc-linux-gnu/Matrix
- SupplementarySoftware/simdavis/renv/library/R-4.1/x86_64-pc-linux-gnu/mgcv
- SupplementarySoftware/simdavis/renv/library/R-4.1/x86_64-pc-linux-gnu/BH
- SupplementarySoftware/simdavis/renv/library/R-4.1/x86_64-pc-linux-gnu/digest
- SupplementarySoftware/simdavis/renv/library/R-4.1/x86_64-pc-linux-gnu/base64enc
- SupplementarySoftware/simdavis/renv/library/R-4.1/x86_64-pc-linux-gnu/rlang
- SupplementarySoftware/simdavis/renv/library/R-4.1/x86_64-pc-linux-gnu/htmltools
- SupplementarySoftware/simdavis/renv/library/R-4.1/x86_64-pc-linux-gnu/jsonlite
- SupplementarySoftware/simdavis/renv/library/R-4.1/x86_64-pc-linux-gnu/yaml
- SupplementarySoftware/simdavis/renv/library/R-4.1/x86_64-pc-linux-gnu/htmlwidgets
- SupplementarySoftware/simdavis/renv/library/R-4.1/x86_64-pc-linux-gnu/magrittr
- SupplementarySoftware/simdavis/renv/library/R-4.1/x86_64-pc-linux-gnu/lazyeval
- SupplementarySoftware/simdavis/renv/library/R-4.1/x86_64-pc-linux-gnu/R6
- SupplementarySoftware/simdavis/renv/library/R-4.1/x86_64-pc-linux-gnu/crosstalk
- SupplementarySoftware/simdavis/renv/library/R-4.1/x86_64-pc-linux-gnu/Rcpp
- SupplementarySoftware/simdavis/renv/library/R-4.1/x86_64-pc-linux-gnu/later
- SupplementarySoftware/simdavis/renv/library/R-4.1/x86_64-pc-linux-gnu/promises
- SupplementarySoftware/simdavis/renv/library/R-4.1/x86_64-pc-linux-gnu/DT
- SupplementarySoftware/simdavis/renv/library/R-4.1/x86_64-pc-linux-gnu/RColorBrewer
- SupplementarySoftware/simdavis/renv/library/R-4.1/x86_64-pc-linux-gnu/fs
[truncated: 187 more entries]
