# Supplementary material for: Data-driven design of molecular nanomagnets
Source: Nat Commun. 2022 Dec 9;13:7626. doi: 10.1038/s41467-022-35336-9 (PMC9734471; doi:10.1038/s41467-022-35336-9)
Supplement: Supplementary file 5 — Supplementary Software [file 41467_2022_35336_MOESM5_ESM.zip › SupplementarySoftware/simdavis/LICENSE.txt]

LICENSE

    SIMDAVIS App, a data visualisation tool for Ln-based SIMs developed with Shiny in R language.

    Copyright (C) 2022, Lorena E. Rosaleny 

    This program is free software: you can redistribute it and/or modify
    it under the terms of the GNU Affero General Public License (AGPL-3.0) as
    published by the Free Software Foundation, either version 3 of the
    License, or (at your option) any later version.

    This program is distributed in the hope that it will be useful,
    but WITHOUT ANY WARRANTY; without even the implied warranty of
    MERCHANTABILITY or FITNESS FOR A PARTICULAR PURPOSE.  See the
    GNU Affero General Public License for more details.

    You should receive a copy of the GNU Affero General Public License
    along with this program (in its repository). If not, see:
    <https://www.gnu.org/licenses/agpl-3.0.en.html>.


FURTHER INFORMATION

    For a simple explanation of the AGPL-3.0 public license, TLDRLegal 
    has this one: 
    <https://tldrlegal.com/license/gnu-affero-general-public-license-v3-(agpl-3.0)>
