# Supplementary material for: Data-driven design of molecular nanomagnets
Source: Nat Commun. 2022 Dec 9;13:7626. doi: 10.1038/s41467-022-35336-9 (PMC9734471; doi:10.1038/s41467-022-35336-9)
Supplement: Supplementary file 5 — Supplementary Software [file 41467_2022_35336_MOESM5_ESM.zip › SupplementarySoftware/simdavis/app.R]

library(readr)
library(dplyr)
library(shiny)
library(ggplot2)
library(DT)

# Plot functions ---------------------------------------------------------------
# this could even be stored in a package with other plotting functions, let's
# keep it simple for now, please rename variables if convenient.


# Wrap the creation of the scatterplot in a function so the plot can be 
# downloaded as PDF
makeScatPlot <- function(df, x, y, z, lm) {

  # Without adding linear model regression for categories:
  if (lm == FALSE) {
    
    chardata <- ggplot(df, aes_string(x = x, y = y,
                             color = z)) +
      geom_point(size = 4)  +
      labs(x = names(cont_vars[which(cont_vars == x)]),
           y = names(cont_vars[which(cont_vars == y)]),
           color = names(discr_vars[which(discr_vars == z)])) +
      scale_color_manual(values = extPaired, drop = FALSE) +
      theme_light() +
      theme(panel.grid.minor = element_blank())
  }
  # Adding linear model regression for categories:
  else {
    chardata <- ggplot(df, aes_string(x = x, y = y,
                             color = z, fill = z)) +
      geom_point(size = 4)  +
      geom_smooth(method = "lm", se = TRUE, linetype ="longdash", formula = y ~ x,
                  level = 0.95, show.legend = FALSE)  +
      labs(x = names(cont_vars[which(cont_vars == x)]),
           y = names(cont_vars[which(cont_vars == y)]),
           color = names(discr_vars[which(discr_vars == z)])) +
      scale_color_manual(values = extPaired, drop = FALSE) +
      scale_fill_manual(values = extPaired, drop = FALSE) +
      guides(fill = "none") +
      theme_light() +
      theme(panel.grid.minor = element_blank())
  }

  if ((x != "pub_year") & (y != "pub_year") & (nrow(df) > 1)) {
    chardata <- chardata  +
    scale_y_log10() + scale_x_log10() 
    if (nrow(df) > 3) {
      chardata <- chardata  +
       annotation_logticks()
    }
  }

  if ((x == "pub_year") & (y != "pub_year")) {
    chardata <- chardata  +
      scale_y_log10() +  annotation_logticks()  +
      scale_x_continuous(limits = c(2003, 2019), breaks = seq(2003, 2019, by =2))
  }

  if ((y == "pub_year") & (x != "pub_year")) {
    chardata <- chardata  +
      scale_x_log10() +  annotation_logticks()  +
      scale_y_continuous(limits = c(2003, 2019), breaks = seq(2003, 2019, by =2))
  }
  
  return(chardata)
}


# Wrap the creation of the boxplot in a function so the plot can be 
# downloaded as PDF
makeBoxPlot <- function(df, x, y ) {
  
  chardata <- ggplot(df, aes_string(x = x, y = y)) +
    geom_boxplot(aes_string(fill = x, alpha = 0.45), varwidth = FALSE, outlier.shape = NA) +
    geom_point(aes_string(color = x), position = "jitter", size = 1.8) +
    scale_fill_manual(values = extPaired, drop =FALSE) +
    scale_color_manual(values = extPaired, drop =FALSE) +
    guides(alpha = "none", color = "none") +
    labs(x = names(discr_vars[which(discr_vars == x)]),
         y = names(cont_vars[which(cont_vars == y)]),
         fill = names(discr_vars[which(discr_vars == x)])) +
    theme_light()
 
  angleX = 0
  if (x == "closest_polyhedron") {
    angleX = 45
  }
  
  if  (y != "pub_year") {
    chardata <- chardata  + 
      scale_y_log10() +  annotation_logticks(sides="l") 
  } 
  
  chardata <- chardata  +
  theme(panel.grid.minor = element_blank(),
    axis.text.x = element_text(angle = angleX, vjust = 1, hjust = 1))
  
  return(chardata) 
}

# Wrap the creation of the bar chart in a function so the plot can be 
# downloaded as PDF
makeHistogram <- function(df, x, z) {
  
  ggplot(data = df, aes_string(x = x, fill = z)) +
    geom_bar() +
    coord_flip() +
    theme_light() +
    labs(x = names(discr_vars[which(discr_vars == x)]), 
         y = "Frequency", fill = names(discr_vars[which(discr_vars == z)])) +
    scale_fill_manual(values = extPaired, drop = FALSE)
  
}


# Load dataset -----------------------------------------------------------------

# Read the description of columns/variables
variables <- read_delim("variables_verbose.txt", delim = ";", col_names = TRUE)


# Introduce name of file (rds) which will be imported as data.frame
filename <- "SIMDAVIS_data_2022_07_14.rds"

# Release date of latest SIMDAVIS dataset
ds_release <- substr(filename, (nchar(filename) + 1) - 14, nchar(filename) - 4)

# Load the dataframe from the file (this will be the downloaded dataframe)
df2 <- readRDS(file = filename)

# We copy the dataframe to create one with html links
df1 <- data.frame(df2)


# Add columns with clickable hyperlinks for “DOI”" and “Link to CIF” variables ----

# Complete the URL for the DOIs:
df1$link_DOI <- paste0("http://dx.doi.org/", df1$DOI)

# Complete in another column with html content
df1$i_DOI <- paste0("<a href='", df1$link_DOI, "' target = '_blank'>", df1$DOI, "</a")

# Save the column with hyperlinks as the DOI column
df1$DOI <- df1$i_DOI

# Adaptation to new dataset that contains 8 extra-columns ----
# Remove last two columns created (link_DOI and i_DOI)
df1 <- select(df1, sample_ID:reference)


# Create also a column with hyperlink for the link_to_CIF column
df1$i_CIF <- paste0("<a href='", df1$link_to_CIF, "' target = '_blank'>", df1$link_to_CIF, "</a>")
df1$link_to_CIF <- df1$i_CIF

# Adaptation to new dataset that contains 8 extra-columns
df1 <- select(df1, sample_ID:reference)


# Personalized palette based on "Paired" (12) plus 3 more handpicked colors (total 15)
# extPaired <- c("#A6CEE3", "#1F78B4", "#B2DF8A", "#33A02C", "#FB9A99", "#E31A1C",
#                "#FDBF6F", "#FF7F00", "#CAB2D6", "#6A3D9A", "#FFFF99", "#B15928",
#                "#C51B7D", "#00441B", "#B3B3B3")


extPaired <- c("#A6CEE3", "#1F78B4", "#B2DF8A", "#33A02C", "#FB9A99", "#E31A1C",
               "#FDBF6F", "#FF7F00", "#CAB2D6", "#6A3D9A", "#FFFF99", "#B15928",
               "#2D004B", "#B2ABD2", "#276419", "#E6F5D0", "#C51B7D", "#B3B3B3")
              

# Options for continous variables:
cont_vars <-  c("Ueff (K)" = "Ueff",
                "Ueff_2 (K)" = "Ueff_2",
                "Ueff_ff (K)" = "Ueff_ff",
                "tau0 (s)" = "tau0",
                "tau0_ff (s)" = "tau0_ff",
                "T_B3 (K)" = "T_B3",
                "T_B3H (K)" = "T_B3H",
                "T_hyst (K)" = "T_hyst",
                "C (s^(⁻n))" = "C",
                "n" = "n",
                "tau QTM (s)" = "tau_qtm",
                "CSM" = "CSM",
                "axial distortion" = "axial_distortion",
                "concentration (%)" = "concentration",
                "Year" = "pub_year"
                )

# Options for discrete variables:
discr_vars <- c("Chemical Family"  = "chemical_family",
                "Ln ion" = "Ln_ion", "Ln oblate or prolate?" = "Ln_anisotropy",
                "Ln Kramers?" = "Ln_Kramers",
                "Coordination Number" = "coordination_number",
                # "pyCF Coordination Number" = "pyCF_coordination_number",
                "Number of Ligands" = "number_of_ligands",
                "Coordination Elements" = "coordination_elements",
                "X''_max" = "X_im_max",
                "Hyst" = "Hyst",
                "Closest Polyhedron" = "closest_polyhedron",
                "Molecular Clustering" = "mol_cluster",
                "Magnetostructural Clustering" = "mag_struct_cluster",
                "Publication Year" = "year")


# User Interface ---------------------------------------------------------------


# Define UI for application that plots properties from a dataset
ui <- fluidPage(

  tags$head(
    tags$meta(name = "charset", content = "utf-8"),
    tags$meta(name = "viewport", content = "width=device-width, initial-scale=1.0"),
    tags$meta(name = "author", content = "Lorena E. Rosaleny"),
    tags$meta(name = "keywords", content = "single ion magnet, single molecule
            magnet, molecular nanomagnet, nanoimán molecular, imán monomolecular,
            nanoscience, molecular magnetism, coordination chemistry, lanthanide,
            lanthanoid, terbium, dysprosium, holmium, erbium, dashboard, dataset,
            statistics, chemical design, magnetic memory, magnetic hysteresis,
            slow relaxation of the magnetization, quantum tunneling of the magnetization,
            ac susceptibility, arrhenius equation, orbach, argand fit, spin
            relaxation, spin dynamics, metallocene, LnPc2, diketonate, Schiff base, 
              R, shiny"),
    tags$meta(name = "description", content = "SIMDAVIS (for Single Ion Magnet DAta
          VISualisation) is a dashboard-style web application. It contains
          a dataset of Lanthanide-based Single Ion Magnets published from 2003 to 2019,
          and can be used to visualize some of the SIM properties."),
    
    # Facebook OpenGraph tags
    tags$meta(property = "og:title", content = "Single Ion Magnet DAta
          VISualisation App"),
    tags$meta(property = "og:type", content = "website"),
    tags$meta(property = "og:url", content = "https://rosaleny.shinyapps.io/simdavis_dashboard/"),
    tags$meta(property = "og:image", content = "SIMDAVIS_image.png"),
    tags$meta(property = "og:description", content = "Explore a Lanthanide-based 
              SIM dataset in a shiny app"),
    
    # Twitter summary cards
    tags$meta(name = "twitter:card", content = "summary"),
    tags$meta(name = "twitter:site", content = "@LorenaRosaleny"),
    tags$meta(name = "twitter:creator", content = "@LorenaRosaleny"),
    tags$meta(name = "twitter:title", content = "Single Ion Magnet DAta
          VISualisation App"),
    tags$meta(name = "twitter:description", content = "Explore a Lanthanide-based 
              SIM dataset in a shiny app"),
    tags$meta(name = "twitter:image", content = "SIMDAVIS_image.png")
  ),
  
navbarPage(

  # App title ----
  # title = "SIMDAVIS App",
  title = div(img(src="SIMDAVIS_App_sign.png")),
  windowTitle = "SIM DAtaset VISualization",
  collapsible = TRUE,
  
  ## Home ----
  tabPanel("Home", icon = icon('home', lib = 'font-awesome'),
           
           HTML(readLines("home.html"))
       
  ),
  
  ## ScatterPlots Tab ----
  
  # Tab organization
  tabPanel("ScatterPlots", icon = icon('line-chart', lib = 'font-awesome'),
 
  # Sidebar layout with input and output definitions
    sidebarLayout(

    # Inputs
      sidebarPanel(

      
      # Select variable for y-axis
      selectInput(inputId = "y",
                  label = "Y-axis:",
                  choices = cont_vars,
                  selected = cont_vars[6]),

      # Select variable for x-axis
      selectInput(inputId = "x",
                  label = "X-axis:",
                  choices = cont_vars,
                  selected = cont_vars[1]),

      # Select variable for color
      selectInput(inputId = "z",
                  label = "Color by:",
                  choices = discr_vars,
                  selected = discr_vars[1]),
      
      wellPanel(
        checkboxInput(inputId = "lm", 
                      label = p("Add linear regression?"),
                      value = FALSE),
        
        uiOutput("selected_z")
        
      ),

      br(),
      div(
        HTML('Please cite as Duan, Y., <i>et al.</i> Data mining, dashboard and statistical analysis: a powerful
         framework for the chemical design of molecular nanomagnets. Preprint at <a href="https://arxiv.org/abs/2103.03199" target="_blank">
https://arxiv.org/abs/2103.03199</a> (2021).')
      ),
      h5("Built by",
         img(src = "cat2.png", height = "35px")),
      width = 3
      ),
    

    # Output
    mainPanel(

  
                  h5(textOutput("description")),
                  br(),
                  # Show scatterplot with clicking capability
                  plotOutput(outputId = "scatterplot", click = "plot_click"),
                  # Show data table
                  dataTableOutput(outputId = "datatable"),
                  br(),
                  # Download buttons
                  downloadButton('dlScatPlot', 'Download plot as PDF'),
                  downloadButton('dlDataScatterPlot', 'Download data for this plot'),
                  width = 9
      )
    )
  ),
  
  ## BoxpPlots Tab ----
  
    tabPanel("BoxPlots", icon = icon('trello', lib = 'font-awesome'),
             
             # Sidebar layout with input and output definitions
             sidebarLayout(
               
               # Inputs
               sidebarPanel(
                
            # Select variable to represent in a bar chart
              selectInput(inputId = "y3",
                             label = "Represent dispersion (boxplot) for:",
                             choices = cont_vars,
                             selected = cont_vars[1]),
                 
            # Select variable for color filling
              selectInput(inputId = "x3",
                             label = "As a function of:",
                             choices = discr_vars,
                             selected = discr_vars[7]),

            
            # Built with Shiny by Decresim
            br(),
            div(
              HTML('Please cite as Duan, Y., <i>et al.</i> Data mining, dashboard and statistical analysis: a powerful
         framework for the chemical design of molecular nanomagnets. Preprint at <a href="https://arxiv.org/abs/2103.03199" target="_blank">
https://arxiv.org/abs/2103.03199</a> (2021).')
            ),
            h5("Built by",
               img(src = "cat2.png", height = "35px")),
               width = 3
             ),
            
            # Output
            mainPanel(
              
              h5(textOutput("description2")),
              br(),
              # Show boxplot
              plotOutput(outputId = "boxplot"), 
              br(),
              # Download buttons
              downloadButton('dlBoxPlot', 'Download plot as PDF'),
              downloadButton('dlDataBoxPlot', 'Download data for this plot'),
              width = 9
          )
       )
    ),
  
  ## BarCharts Tab ----
  
    tabPanel("BarCharts",  icon = icon("bar-chart-o", lib = 'font-awesome'),
          
             # Sidebar layout with input and output definitions
             sidebarLayout(
               
               # Inputs
               sidebarPanel(
                 
             # Select variable to represent in a Bar Chart
             selectInput(inputId = "x2",
                         label = "Represent bar chart for:",
                         choices = discr_vars,
                         selected = discr_vars[1]),
             
             # Select variable for color filling
             selectInput(inputId = "z2",
                         label = "Fill with:",
                         choices = discr_vars,
                         selected = discr_vars[8]),
             
             # Built with Shiny by Decresim
             br(),
             div(
               HTML('Please cite as Duan, Y., <i>et al.</i> Data mining, dashboard and statistical analysis: a powerful
         framework for the chemical design of molecular nanomagnets. Preprint at <a href="https://arxiv.org/abs/2103.03199" target="_blank">
https://arxiv.org/abs/2103.03199</a> (2021).')
             ),
             h5("Built by",
                img(src = "cat2.png", height = "35px")),
                width = 3
             ),
             
             
             mainPanel(
               
               h5(textOutput("description3")),
               br(),
               # Show Bar Chart
               plotOutput(outputId = "histograms"), 
               br(),
               # Download buttons
               downloadButton('dlHistogram', 'Download plot as PDF'),
               downloadButton('dlDataBarChart', 'Download data for this plot'),
               width = 9
             )
             
    )
),           

## Data Tab ----

   navbarMenu("Data", icon = icon("table", lib = "font-awesome"),
       
       # Show dataset             
       tabPanel(title = "View Data",
            sidebarLayout(

              # Input(s)
              sidebarPanel(

                # Select variables to show in the tab_table
                checkboxGroupInput(inputId = "selected_cols",
                                       label = "Select columns to show:",
                                       choices = names(df1),
                                       selected = c( "sample_ID", "compound", "chemical_family",
                                                    "Ln_ion", "coordination_elements", "Ueff",
                                                    "temp_hysteresis", "DOI")),

              
              # Built with Shiny by Decresim
              br(),
              div(
                HTML('Please cite as Duan, Y., <i>et al.</i> Data mining, dashboard and statistical analysis: a powerful
         framework for the chemical design of molecular nanomagnets. Preprint at <a href="https://arxiv.org/abs/2103.03199" target="_blank">
https://arxiv.org/abs/2103.03199</a> (2021).')
              ),
              h5("Built by",
                 img(src = "cat2.png", height = "35px")),
                 width = 2
              ),
              
              #Output 
              mainPanel(
                # Show data table  (selds = selected dataset)
                h5(textOutput("downloadhere_selds")),      
                downloadButton("download_selds", label = "Download Selected", class = NULL),
                br(), br(),
                dataTableOutput(outputId = "tab_table"),
                width = 10
              )
            )),

               
        tabPanel(title = "Download Data",
                h5(textOutput("downloadhere")),      
                br(),
                downloadButton("download", label = "Download", class = NULL))
         ),


## About Tab ----

    navbarMenu("About SIMDAVIS", icon = icon("info-circle", lib = "font-awesome"),
           
           tabPanel(title = "Variables", icon = icon('info-circle', lib = 'font-awesome'), br(),
                    dataTableOutput(outputId = "variables")),

           
           tabPanel(title = "Authors", icon = icon("users", lib = "font-awesome"),
                    
                    HTML(readLines("authors.html"))
                    
                    ),
 
                     
           tabPanel(title = "Feedback & Bugs", icon = icon("bug", lib = "font-awesome"),
                    
                   h4("SIMDAVIS: Feedback & Bugs"),
                    
                    HTML("<p>SIMDAVIS is an Open Source and Free Software project. If you wish to become a
                      collaborator of the project, to make patches or create new features, please go to
                      the public Bitbucket repository at <a href='https://bitbucket.org/rosaleny/simdavis/src/issue-6/'target='_blank'' >https://bitbucket.org/rosaleny/simdavis/src/master/</a>.</p>
                     
                      <p>Please feel free to send us any questions, comments and suggestions 
                      about your user experience with the SIMDAVIS App. Also, don't hesitate 
                      to contact us if you detect any error, or wish to add any new published data
                      into the SIMDAVIS dataset. You can email the project maintainer at 
                      <a href='mailto:rosaleny@uv.es'>rosaleny@uv.es</a>.</p>
                      ")
                    ),
           
           tabPanel(title = "Changelog", icon = icon('file-alt', lib = 'font-awesome'),
                    
                    HTML(readLines("changelog.html"))
                    ),
           
           tabPanel(title = "License", icon = icon('legal', lib = 'font-awesome'),
                    
                    strong("License"), br(),br(),
                    
                    p("SIMDAVIS App, a data visualisation tool for Ln-based SIMs developed with Shiny in R language."),
                    p("Copyright (C) 2022, Lorena E. Rosaleny"),
                    
                    p("This program is free software: you can redistribute it 
                      and/or modify it under the terms of the GNU Affero General
                      Public License (AGPL-3.0) as published by the Free Software 
                      Foundation, either version 3 of the License, or (at your
                      option) any later version."),
                    
                    p("This program is distributed in the hope that it will be
                      useful, but WITHOUT ANY WARRANTY; without even the implied
                      warranty of MERCHANTABILITY or FITNESS FOR A PARTICULAR 
                      PURPOSE. See the GNU Affero General Public License for more
                      details."),
                    
                    p("You should receive a copy of the GNU Affero General Public
                      License along with this program (in its repository). If not,
                      see: ", a("https://www.gnu.org/licenses/agpl-3.0.en.html", 
                      href = "https://www.gnu.org/licenses/agpl-3.0.en.html", target = "_blank"), 
                      br(), br()),
                    
                    img(src = "agplv3-with-text-162x68.png", height = "75px"), br(), br(),
                    
                    strong("Further Information"),
                    p("For a simple explanation of the AGPL-3.0 public license, TLDRLegal 
                      has this one:", a("https://tldrlegal.com/license/gnu-affero-general-public-license-v3-(agpl-3.0)",
                      href = "https://tldrlegal.com/license/gnu-affero-general-public-license-v3-(agpl-3.0)", 
                      target = "_blank")) 
                      
                    
                    )
           
              )
 )
)


  
# Server ------------------------------------------------------------------

# Define server function required to create the different visualizations 
server <- function(input, output) {
  
  
  # ScatterPlots ---------------------------------------------------------------
  
   # Create a dataframe reactive for each scatterplot that is rendered, this is
  # used to calculate how many data points are shown dynamically in the scatterplot
  df_scatter <- reactive({
    select(df1, sample_ID, compound, DOI, input$x, input$y, input$z) %>% 
      na.omit()
  })
  
  # Depending in input$selected_z, we'll generate a different UI input with the
  # following choices (levels for the discrete categories)
  choices_z <- reactive({
    df3 <- select(df_scatter(), input$z)
    df3 <- droplevels(df3) 
    return(levels(df3[[1]]))
  })

  
# Select which types of variables to plot
output$selected_z <- renderUI({
  checkboxGroupInput(inputId = "show_z",
                     label = "Select categories to represent:",
                     choices = choices_z(),
                     selected = choices_z())
  })
  
df_scatter1 <- reactive({filter(df_scatter(), 
                                 !!(as.name(input$z)) %in% input$show_z)
})


  # Create description of the scatterplot
  output$description <- renderText({
    paste("The plot below shows the relationship between",
          input$x,
          "and",
          input$y,
          "for",
          nrow(df_scatter1()),
          "annotated samples.")
  })

  scatPlotChart <- reactive({
   
    makeScatPlot(df = df_scatter1(), 
                 x = input$x, 
                 y = input$y, 
                 z = input$z, 
                 lm = input$lm) 
  })
  
  # Create the scatterplot object the plotOutput function is expecting
  output$scatterplot <- renderPlot({
    scatPlotChart()
  })

  # Create data table showing points that have been clicked
  # Add escape = FALSE to allow for hyperlinks in DOI column
  output$datatable <- DT::renderDataTable({
    rows <- nearPoints(df1, input$plot_click) %>%
      select(sample_ID, compound, DOI)
    DT::datatable(rows,  rownames = FALSE, escape = FALSE, options = list(
      columnDefs = list(
        list(className = "dt-center", targets = 0:2))))
  })

  # Create the button to download the scatterplot as PDF
  output$dlScatPlot <- downloadHandler(
    filename = function() {
      paste('scatterPlot_', Sys.Date(), '.pdf', sep='')
    },
    content = function(file) {
      ggsave(file, scatPlotChart(), width = 11, height = 4, dpi = 300, units = "in")
    }
  )
  
  # Create a dataframe reactive for each scatterplot that is rendered, this is
  # used to be downloaded as the data from the scatterplot
  df_scatter_dl <- reactive({
    select(df2, sample_ID, compound, DOI, input$x, input$y, input$z) %>% 
      filter(!!(as.name(input$z)) %in% input$show_z) %>%
      na.omit()
  })
  
  # Create the button to download the dataframe feeding the scatterplot as tsv
  output$dlDataScatterPlot <-  downloadHandler(
    filename = function() {
      paste('data_for_scatterPlot_', Sys.Date(), '.tsv', sep='')
    },
    content = function(file) {
      write_tsv(df_scatter_dl(), file = file)
    }
  )
  
  
  # BoxPlots -------------------------------------------------------------------
  
  # Dataframe containing the data plotted in the boxplot
  df_boxplot_dl <- reactive({
    select(df1,  sample_ID, compound, DOI, input$x3, input$y3)  %>% 
      na.omit()
  })
  
  # Create description of the boxplot
  output$description2 <- renderText({
    paste("The plot below shows the relationship between",
          input$x3,
          "and",
          input$y3,
          "for",
          nrow(df_boxplot_dl()),
          "annotated samples.")
  })
  
  boxPlotChart <- reactive({
    makeBoxPlot(df = df_boxplot_dl(), x = input$x3, y = input$y3)
  })
  
  output$boxplot <- renderPlot({
    boxPlotChart()
  })
  
  # Create the button to download the boxplot as PDF
  output$dlBoxPlot <- downloadHandler(
    filename = function() {
      paste('boxPlot_', Sys.Date(), '.pdf', sep='')
    },
    content = function(file) {
      ggsave(file, boxPlotChart(), width = 11, height = 4, dpi = 300, units = "in")
    }
  )
  
  # Create the button to download the dataframe feeding the boxplot as tsv
  output$dlDataBoxPlot <-  downloadHandler(
    filename = function() {
      paste('data_for_boxPlot_', Sys.Date(), '.tsv', sep='')
    },
    content = function(file) {
      write_tsv(df_boxplot_dl(), file = file)
    }
  )
  
  
  
  # BarCharts ------------------------------------------------------------------
  
  # Dataframe containing the data plotted in the bar chart
  df_barchart_dl <- reactive({
    select(df1,  sample_ID, compound, DOI, input$x2, input$z2)  %>% 
       na.omit()
  })
  
  # Create description of the bar chart
  output$description3 <- renderText({
    paste("The plot below shows the relationship between",
          input$x2,
          "and",
          input$z2,
          "for",
          nrow(df_barchart_dl()),
          "annotated samples.")
  })
  
  
  # save bar chart in reactive, then we can use it to both display in the 
  # app or save in file.
  histogramChart <- reactive({
    makeHistogram(df = df_barchart_dl(),
                  x = input$x2, 
                  z = input$z2)
  })
  
  #Create bar chart showing frequency of different categorical variables
  output$histograms <- renderPlot({
    histogramChart()
  })
  
  # Create the button to download the bar chart as PDF
  output$dlHistogram <- downloadHandler(
    filename = function() {
      paste('barChart_', Sys.Date(), '.pdf', sep='')
    },
    content = function(file) {
      ggsave(file, histogramChart(), width = 11, height = 4, dpi = 300, units = "in")
    }
  )
  
  # Create the button to download the dataframe feeding the bar chart as tsv
  output$dlDataBarChart <-  downloadHandler(
    filename = function() {
      paste('data_for_barChart_', Sys.Date(), '.tsv', sep='')
    },
    content = function(file) {
      write_tsv(df_barchart_dl(), file = file)
    }
  )
  
  # Data -----------------------------------------------------------------------
  
  output$downloadhere_selds <- renderText({
    "You can download a selection of the dataset containing only the columns 
    chosen on the left pane clicking on the 'Download Selected' button."
  })
  
  
  ## Create reactive dataframe to select columns in 'Data > View Data' tab (data_tab)
  cols_selected <- reactive({
    req(input$selected_cols)    # ensure input$selected_cols is available
    select(df1, input$selected_cols) # select columns of dataframe
  })
  
  # Avoid html tags for the subsetted dataset to be downloaded
  cols_selected_dl <- reactive({
    req(input$selected_cols)    # ensure input$selected_cols is available
    select(df2, input$selected_cols) # select columns of dataframe
  })
  
  
  # Create the download button for the selected data in a tab-separated-value file
  output$download_selds <- downloadHandler(
    filename = function() {
      paste0('subsetted_SIMDAVIS_dataset_r', ds_release ,'.tsv')
    },
    content = function(file) {
      write_tsv(cols_selected_dl(), file = file)
    }
  )
  
  
  # Create data table for the Data tab
  # Add escape = FALSE to allow for hyperlinks in DOI column
  output$tab_table <- DT::renderDataTable({

   DT::datatable(cols_selected(), escape = FALSE, rownames = FALSE,
                  extensions = 'FixedHeader', filter = "top",
                  options = list(
                    autoWidth = TRUE,
                    pageLength = 25, fixedHeader = TRUE,
                    columnDefs = list(
                     list(className = "dt-center", targets = "_all"))))
  })

  
  # Create description download
  output$downloadhere <- renderText({
    "You can download the whole dataset as a tsv (tab separated value) file clicking the following button:"
  })
  
  # Create the download button for the data in a tab-separated-value file
  output$download <- downloadHandler(
      filename = function() {
        paste0('SIMDAVIS_dataset_r', ds_release ,'.tsv')
      },
      content = function(file) {
        write_tsv(df2, file = file)
      }
    )
  
  # Create tab panel for the Variables table
  output$variables <- renderDataTable({ 
    datatable(data = variables,
              options = list(pageLength = 50,
                             lengthMenu = c(10,20,50)),
              rownames = FALSE)
  })

}

# Create a Shiny app object
shinyApp(ui = ui, server = server)
