# Supplementary material for: Data-driven design of molecular nanomagnets
Source: Nat Commun. 2022 Dec 9;13:7626. doi: 10.1038/s41467-022-35336-9 (PMC9734471; doi:10.1038/s41467-022-35336-9)
Supplement: Supplementary file 5 — Supplementary Software [file 41467_2022_35336_MOESM5_ESM.zip › SupplementarySoftware/simdavis/renv.lock]

{
  "R": {
    "Version": "4.1.3",
    "Repositories": [
      {
        "Name": "CRAN",
        "URL": "https://cloud.r-project.org"
      }
    ]
  },
  "Packages": {
    "BH": {
      "Package": "BH",
      "Version": "1.75.0-0",
      "Source": "Repository",
      "Repository": "CRAN",
      "Hash": "e4c04affc2cac20c8fec18385cd14691"
    },
    "DT": {
      "Package": "DT",
      "Version": "0.18",
      "Source": "Repository",
      "Repository": "CRAN",
      "Hash": "a7d6660c869d4f41f856504828af4645"
    },
    "MASS": {
      "Package": "MASS",
      "Version": "7.3-56",
      "Source": "Repository",
      "Repository": "CRAN",
      "Hash": "af0e1955cb80bb36b7988cc657db261e"
    },
    "Matrix": {
      "Package": "Matrix",
      "Version": "1.3-4",
      "Source": "Repository",
      "Repository": "CRAN",
      "Hash": "4ed05e9c9726267e4a5872e09c04587c"
    },
    "R6": {
      "Package": "R6",
      "Version": "2.5.0",
      "Source": "Repository",
      "Repository": "CRAN",
      "Hash": "b203113193e70978a696b2809525649d"
    },
    "RColorBrewer": {
      "Package": "RColorBrewer",
      "Version": "1.1-2",
      "Source": "Repository",
      "Repository": "CRAN",
      "Hash": "e031418365a7f7a766181ab5a41a5716"
    },
    "Rcpp": {
      "Package": "Rcpp",
      "Version": "1.0.6",
      "Source": "Repository",
      "Repository": "CRAN",
      "Hash": "dbb5e436998a7eba5a9d682060533338"
    },
    "base64enc": {
      "Package": "base64enc",
      "Version": "0.1-3",
      "Source": "Repository",
      "Repository": "CRAN",
      "Hash": "543776ae6848fde2f48ff3816d0628bc"
    },
    "bslib": {
      "Package": "bslib",
      "Version": "0.2.5.1",
      "Source": "Repository",
      "Repository": "CRAN",
      "Hash": "2f069f3f42847231aef7baa49bed97b0"
    },
    "cachem": {
      "Package": "cachem",
      "Version": "1.0.5",
      "Source": "Repository",
      "Repository": "CRAN",
      "Hash": "5346f76a33eb7417812c270b04a5581b"
    },
    "cli": {
      "Package": "cli",
      "Version": "2.5.0",
      "Source": "Repository",
      "Repository": "CRAN",
      "Hash": "a94ba44cee3ea571e813721e64184172"
    },
    "clipr": {
      "Package": "clipr",
      "Version": "0.7.1",
      "Source": "Repository",
      "Repository": "CRAN",
      "Hash": "ebaa97ac99cc2daf04e77eecc7b781d7"
    },
    "colorspace": {
      "Package": "colorspace",
      "Version": "2.0-1",
      "Source": "Repository",
      "Repository": "CRAN",
      "Hash": "6cab523af06ac301e7a40c5529d45882"
    },
    "commonmark": {
      "Package": "commonmark",
      "Version": "1.7",
      "Source": "Repository",
      "Repository": "CRAN",
      "Hash": "0f22be39ec1d141fd03683c06f3a6e67"
    },
    "cpp11": {
      "Package": "cpp11",
      "Version": "0.2.7",
      "Source": "Repository",
      "Repository": "CRAN",
      "Hash": "730eebcc741a5c36761f7d4d0f5e37b8"
    },
    "crayon": {
      "Package": "crayon",
      "Version": "1.4.1",
      "Source": "Repository",
      "Repository": "CRAN",
      "Hash": "e75525c55c70e5f4f78c9960a4b402e9"
    },
    "crosstalk": {
      "Package": "crosstalk",
      "Version": "1.1.1",
      "Source": "Repository",
      "Repository": "CRAN",
      "Hash": "2b06f9e415a62b6762e4b8098d2aecbc"
    },
    "digest": {
      "Package": "digest",
      "Version": "0.6.27",
      "Source": "Repository",
      "Repository": "CRAN",
      "Hash": "a0cbe758a531d054b537d16dff4d58a1"
    },
    "dplyr": {
      "Package": "dplyr",
      "Version": "1.0.6",
      "Source": "Repository",
      "Repository": "CRAN",
      "Hash": "19e84500b64bc7e589cb1e2550e25832"
    },
    "ellipsis": {
      "Package": "ellipsis",
      "Version": "0.3.2",
      "Source": "Repository",
      "Repository": "CRAN",
      "Hash": "bb0eec2fe32e88d9e2836c2f73ea2077"
    },
    "fansi": {
      "Package": "fansi",
      "Version": "0.5.0",
      "Source": "Repository",
      "Repository": "CRAN",
      "Hash": "d447b40982c576a72b779f0a3b3da227"
    },
    "farver": {
      "Package": "farver",
      "Version": "2.1.0",
      "Source": "Repository",
      "Repository": "CRAN",
      "Hash": "c98eb5133d9cb9e1622b8691487f11bb"
    },
    "fastmap": {
      "Package": "fastmap",
      "Version": "1.1.0",
      "Source": "Repository",
      "Repository": "CRAN",
      "Hash": "77bd60a6157420d4ffa93b27cf6a58b8"
    },
    "fs": {
      "Package": "fs",
      "Version": "1.5.0",
      "Source": "Repository",
      "Repository": "CRAN",
      "Hash": "44594a07a42e5f91fac9f93fda6d0109"
    },
    "generics": {
      "Package": "generics",
      "Version": "0.1.0",
      "Source": "Repository",
      "Repository": "CRAN",
      "Hash": "4d243a9c10b00589889fe32314ffd902"
    },
    "ggplot2": {
      "Package": "ggplot2",
      "Version": "3.3.4",
      "Source": "Repository",
      "Repository": "CRAN",
      "Hash": "53ed0e82132d7f6ade8428f494d175e1"
    },
    "glue": {
      "Package": "glue",
      "Version": "1.4.2",
      "Source": "Repository",
      "Repository": "CRAN",
      "Hash": "6efd734b14c6471cfe443345f3e35e29"
    },
    "gtable": {
      "Package": "gtable",
      "Version": "0.3.0",
      "Source": "Repository",
      "Repository": "CRAN",
      "Hash": "ac5c6baf7822ce8732b343f14c072c4d"
    },
    "hms": {
      "Package": "hms",
      "Version": "1.1.0",
      "Source": "Repository",
      "Repository": "CRAN",
      "Hash": "e4bf161ccb74a2c1c0e8ac63bbe332b4"
    },
    "htmltools": {
      "Package": "htmltools",
      "Version": "0.5.1.1",
      "Source": "Repository",
      "Repository": "CRAN",
      "Hash": "af2c2531e55df5cf230c4b5444fc973c"
    },
    "htmlwidgets": {
      "Package": "htmlwidgets",
      "Version": "1.5.3",
      "Source": "Repository",
      "Repository": "CRAN",
      "Hash": "6fdaa86d0700f8b3e92ee3c445a5a10d"
    },
    "httpuv": {
      "Package": "httpuv",
      "Version": "1.6.1",
      "Source": "Repository",
      "Repository": "CRAN",
      "Hash": "54344a78aae37bc6ef39b1240969df8e"
    },
    "isoband": {
      "Package": "isoband",
      "Version": "0.2.4",
      "Source": "Repository",
      "Repository": "CRAN",
      "Hash": "b2008df40fb297e3fef135c7e8eeec1a"
    },
    "jquerylib": {
      "Package": "jquerylib",
      "Version": "0.1.4",
      "Source": "Repository",
      "Repository": "CRAN",
      "Hash": "5aab57a3bd297eee1c1d862735972182"
    },
    "jsonlite": {
      "Package": "jsonlite",
      "Version": "1.7.2",
      "Source": "Repository",
      "Repository": "CRAN",
      "Hash": "98138e0994d41508c7a6b84a0600cfcb"
    },
    "labeling": {
      "Package": "labeling",
      "Version": "0.4.2",
      "Source": "Repository",
      "Repository": "CRAN",
      "Hash": "3d5108641f47470611a32d0bdf357a72"
    },
    "later": {
      "Package": "later",
      "Version": "1.2.0",
      "Source": "Repository",
      "Repository": "CRAN",
      "Hash": "b61890ae77fea19fc8acadd25db70aa4"
    },
    "lattice": {
      "Package": "lattice",
      "Version": "0.20-44",
      "Source": "Repository",
      "Repository": "CRAN",
      "Hash": "f36bf1a849d9106dc2af72e501f9de41"
    },
    "lazyeval": {
      "Package": "lazyeval",
      "Version": "0.2.2",
      "Source": "Repository",
      "Repository": "CRAN",
      "Hash": "d908914ae53b04d4c0c0fd72ecc35370"
    },
    "lifecycle": {
      "Package": "lifecycle",
      "Version": "1.0.0",
      "Source": "Repository",
      "Repository": "CRAN",
      "Hash": "3471fb65971f1a7b2d4ae7848cf2db8d"
    },
    "magrittr": {
      "Package": "magrittr",
      "Version": "2.0.1",
      "Source": "Repository",
      "Repository": "CRAN",
      "Hash": "41287f1ac7d28a92f0a286ed507928d3"
    },
    "mgcv": {
      "Package": "mgcv",
      "Version": "1.8-36",
      "Source": "Repository",
      "Repository": "CRAN",
      "Hash": "93cc747b0e1ad882a4570463c3575c23"
    },
    "mime": {
      "Package": "mime",
      "Version": "0.10",
      "Source": "Repository",
      "Repository": "CRAN",
      "Hash": "26fa77e707223e1ce042b2b5d09993dc"
    },
    "munsell": {
      "Package": "munsell",
      "Version": "0.5.0",
      "Source": "Repository",
      "Repository": "CRAN",
      "Hash": "6dfe8bf774944bd5595785e3229d8771"
    },
    "nlme": {
      "Package": "nlme",
      "Version": "3.1-155",
      "Source": "Repository",
      "Repository": "CRAN",
      "Hash": "74ad940dccc9e977189a5afe5fcdb7ba"
    },
    "pillar": {
      "Package": "pillar",
      "Version": "1.6.1",
      "Source": "Repository",
      "Repository": "CRAN",
      "Hash": "8672ae02bd20f6479bce2d06c7ff1401"
    },
    "pkgconfig": {
      "Package": "pkgconfig",
      "Version": "2.0.3",
      "Source": "Repository",
      "Repository": "CRAN",
      "Hash": "01f28d4278f15c76cddbea05899c5d6f"
    },
    "promises": {
      "Package": "promises",
      "Version": "1.2.0.1",
      "Source": "Repository",
      "Repository": "CRAN",
      "Hash": "4ab2c43adb4d4699cf3690acd378d75d"
    },
    "purrr": {
      "Package": "purrr",
      "Version": "0.3.4",
      "Source": "Repository",
      "Repository": "CRAN",
      "Hash": "97def703420c8ab10d8f0e6c72101e02"
    },
    "rappdirs": {
      "Package": "rappdirs",
      "Version": "0.3.3",
      "Source": "Repository",
      "Repository": "CRAN",
      "Hash": "5e3c5dc0b071b21fa128676560dbe94d"
    },
    "readr": {
      "Package": "readr",
      "Version": "1.4.0",
      "Source": "Repository",
      "Repository": "CRAN",
      "Hash": "2639976851f71f330264a9c9c3d43a61"
    },
    "renv": {
      "Package": "renv",
      "Version": "0.13.2",
      "Source": "Repository",
      "Repository": "CRAN",
      "Hash": "079cb1f03ff972b30401ed05623cbe92"
    },
    "rlang": {
      "Package": "rlang",
      "Version": "0.4.11",
      "Source": "Repository",
      "Repository": "CRAN",
      "Hash": "515f341d3affe0de9e4a7f762efb0456"
    },
    "sass": {
      "Package": "sass",
      "Version": "0.4.0",
      "Source": "Repository",
      "Repository": "CRAN",
      "Hash": "50cf822feb64bb3977bda0b7091be623"
    },
    "scales": {
      "Package": "scales",
      "Version": "1.1.1",
      "Source": "Repository",
      "Repository": "CRAN",
      "Hash": "6f76f71042411426ec8df6c54f34e6dd"
    },
    "shiny": {
      "Package": "shiny",
      "Version": "1.6.0",
      "Source": "Repository",
      "Repository": "CRAN",
      "Hash": "6e3b6ae7fe02b5859e4bb277f218b8ae"
    },
    "sourcetools": {
      "Package": "sourcetools",
      "Version": "0.1.7",
      "Source": "Repository",
      "Repository": "CRAN",
      "Hash": "947e4e02a79effa5d512473e10f41797"
    },
    "tibble": {
      "Package": "tibble",
      "Version": "3.1.2",
      "Source": "Repository",
      "Repository": "CRAN",
      "Hash": "349b40a9f144516d537c875e786ec8b8"
    },
    "tidyselect": {
      "Package": "tidyselect",
      "Version": "1.1.1",
      "Source": "Repository",
      "Repository": "CRAN",
      "Hash": "7243004a708d06d4716717fa1ff5b2fe"
    },
    "utf8": {
      "Package": "utf8",
      "Version": "1.2.1",
      "Source": "Repository",
      "Repository": "CRAN",
      "Hash": "c3ad47dc6da0751f18ed53c4613e3ac7"
    },
    "vctrs": {
      "Package": "vctrs",
      "Version": "0.3.8",
      "Source": "Repository",
      "Repository": "CRAN",
      "Hash": "ecf749a1b39ea72bd9b51b76292261f1"
    },
    "viridisLite": {
      "Package": "viridisLite",
      "Version": "0.4.0",
      "Source": "Repository",
      "Repository": "CRAN",
      "Hash": "55e157e2aa88161bdb0754218470d204"
    },
    "withr": {
      "Package": "withr",
      "Version": "2.4.2",
      "Source": "Repository",
      "Repository": "CRAN",
      "Hash": "ad03909b44677f930fa156d47d7a3aeb"
    },
    "xtable": {
      "Package": "xtable",
      "Version": "1.8-4",
      "Source": "Repository",
      "Repository": "CRAN",
      "Hash": "b8acdf8af494d9ec19ccb2481a9b11c2"
    },
    "yaml": {
      "Package": "yaml",
      "Version": "2.2.1",
      "Source": "Repository",
      "Repository": "CRAN",
      "Hash": "2826c5d9efb0a88f657c7a679c7106db"
    }
  }
}
