# Supplementary material for: Data-driven design of molecular nanomagnets
Source: Nat Commun. 2022 Dec 9;13:7626. doi: 10.1038/s41467-022-35336-9 (PMC9734471; doi:10.1038/s41467-022-35336-9)
Supplement: Supplementary file 5 — Supplementary Software [file 41467_2022_35336_MOESM5_ESM.zip › SupplementarySoftware/simdavis/variables_verbose.txt]

Variable name	Description
Sample ID	Unique number to describe a sample containing a compound.
Paper Number	Identifier composed of year plus a number to reference the article where the sample was studied.
Compound	Name of the compound (shorthand rather than systematic, preferrably the name given in the manuscript).
Chemical Family	Descriptor of the type of molecule or the chemical strategy used for the design of the magnetic complex. The possible categories are: LnPc2 (dianion of phtalocyanine and related functionalized Pc ligands) Family, POM (polyoxometalate) Family, Schiff Base Family, Metallocene Family, Diketonate Family, Radical Family, TM near Ln, Mixed Ligands Family, and Other Families.
Ln ion	Chemical symbol of the lanthanide. The lanthanides are: Pr3+, Nd3+, Sm3+, Gd3+, Tb3+, Dy3+, Ho3+, Er3+, Tm3+, Yb3+.
Ln anisotropy	Shape of the electronic density in the f orbitals. Lanthanide ions are either Prolate (rugby ball shape), Oblate (lentil shape), or Isotropic.
Ln Kramers	Binary variable defining the parity of the number of magnetic electrons for each lanthanide ion: non-Kramers (even) and Kramers (odd).
Concentration	The magnetic compound is sometimes studied as a solid dilution in a non-magnetic analog which is isostructural. When non-diluted, concentration is 100%, or, in parts per unit, 1. This continuous variable has been expressed as the logarithm in base 10 of the parts per unit in the plots shown in the app.
Coordination Number	The number of donor atoms (atoms directly coordinated to the lanthanide ion). It’s an integer number with typical values around 8. For aromatic ligands we count the electron density of the whole ring as a single (effective) donor atom.
Number of Ligands	The number of molecules directly coordinated to the lanthanide ion. Every polydentate ligand counts as a single ligand, this is why this differs from the Coordination Number. It’s an integer number with typical values around 4.
Coordination elements	The nature of the elements directly coordinated to the lanthanide ion. Possible values are: Oxygen, Nitrogen, Oxygen+Nitrogen, Carbon (aromatic rings), Others.
X_im_max	Does the sample present a maximum in the out-of-phase (imaginary) ac magnetical susceptibility, or at least a frequency dependence of the signal above 2 K, at around 1000 Hz and in absence of an external field? Possible outcomes are: "No freq-dependence of X''", "Freq-dependence of X''", "T_B3 > 2 K", and "Not Measured".
T_B3	The temperature (K) at which said maximum in out-of-phase ac susceptibility has been measured at around 1000 Hz. Higher temperature values mean better properties as single ion magnet. Appears for values of "T_B3 > 2 K" in previous column.
T_B3H	Same as TB3 but in presence of magnetic field. Only registered if no maximum was measured in absence of magnetic field applied (see two previous columns), and only the highest maximum (optimal magnetic field) was registered at around 1000 Hz. Higher temperature and lower magnetic field (see next column) values mean better properties as single ion magnet. Can appear when no maximum was detected in…
H	The value of magnetic field applied in Oersteds (Oe) for the maximum in X'' out of phase (X''_max) detected in an ac magnetometry in presence of magnetic field. The value in this column corresponds to the field used to measure the previous column. Lower values mean better properties as single ion magnet.
Fit	Were the Ueff, tau0 estimated by taking the temperatures of the X'' maxima at different frequencies (X'') or by an Argand fit (Argand)?
Ueff	The effective barrier (in K) for the inversion of the magnetization, as obtained through a fit that does not consider alternate relaxation mechanisms. Higher values are thought to mean better properties as single ion magnet.
Ueff_2	Ueff for a second relaxation process (in K). Only registered when two relaxation processes are fitted simultaneously. Ueff is the highest barrier, Ueff_2 process is the lowest one.
Ueff_ff	Registered (in K) when the fit employs an equation considering these relaxation processes (full fit): Orbach, Raman, direct and tunneling. When present, it is the most realistic estimate for Ueff.
tau0	From a fit considering only the Orbach process: the pre-exponential factor in the Arrhenius equation, its units are expressed in seconds. Higher values are supposed to mean better properties as single ion magnet.
tau0_ff	From a fit considering all relaxation processes: the pre-exponential factor in the Arrhenius equation, its units are expressed in seconds. Higher values are supposed to mean better properties as single ion magnet.
n	Exponent governing the Raman relaxation process (Raman contribution to total relaxation rate: C·T^n).
C	Constant factor governing the Raman relaxation process, units s^(-n) (Raman contribution to total relaxation rate: C·T^n).
tau_qtm	Characteristic time (in s) governing the quantum tunneling of the magnetization.
Hyst	Is there hysteresis in the magnetization vs field measurement with a sweep rate less than 0.3 T/s? And, if there is hysteresis, is there coercivity, that is, a coercitive field is needed to suppress magnetization and/or a remanence of the magnetization at zero field? Possible outcomes are: "No hysteresis", "Pinched hysteresis” (also known as "Butterfly hysteresis"), "Full hysteresis", and "Not me…
T_hyst	If hysteresis has been measured, this indicates up to what temperature (in K) hysteresis survives using a sweep rate less than 0.3 T/s. Higher temperature values mean better properties as single ion magnet.
link_to_CIF	An hyperlink to a site where the SIM sample CIF (Crystallographic Information File) can be found.
CCDC_COD_ID	Identifier consisting on the CCDC or COD string, followed by the corresponding numerical identifier from CCDC or COD crystallographic databases.
CIF_file_name	Name of the CIF. It consists of the numerical identifier from the CCDC or COD crystallographic databases.
CIF_type	CIFs which exactly correspond to the compound described are "Proper", whereas CIFs with a metal substitution are "Isostructural".
closest_polyhedron	Reference polyhedron closest to the coordination sphere as estimated by SHAPE.
CSM	Continuous shape measure quantifying the distortion with respect to the reference polyhedron as estimated by SHAPE.
slope_CSM	Change in CSM when axially elongating the "spherical" reference polyhedron.
axial distortion	Linear factor multiplying a "spherical" reference polyhedron to obtain an ideal elongated or contracted polyhedron (axial distortion >1 or <1) that is closest to the crystallographic coordination sphere.
pyCF_coordination_number	Coordination number (number of atoms in the coordination sphere) as estimated automatically by pyCrystalField.
mol_cluster	Hierarchical clustering (molecular clustering) of samples considering only chemical information and grouping them by similarity. Takes values A-E.
mag_struct_cluster	Hierarchical clustering (magnetic structural clustering) of samples considering chemical and physical information and grouping them by similarity. Only samples with recorded Ueff and tau0 are assigned to clusters. Takes values I-III or Unassigned.
mol_cluster_2	Same as molecular clustering but with a lower similarity threshold. Takes values A-F.
mag_struct_cluster_2	Same as magnetostructural clustering but with a lower similarity threshold. Takes values I-VIII or Unassigned.
DOI	The Digital Object Identifier or DOI, is a persistent identifier or handle used to identify digital objects uniquely, standardized by the International Organization for Standardization (ISO). In this case the DOI identifies an academic article.
reference	Citation details of the article with the Citation Style provided by the Proceedings Of The Royal Society B journal.
